# Supplementary material for: Inhibitory proteins block substrate access by occupying the active site cleft of Bacillus subtilis intramembrane protease SpoIVFB
Source: eLife. 2022 Apr 26;11:e74275. doi: 10.7554/eLife.74275 (PMC9042235; doi:10.7554/eLife.74275)
Supplement: Figure 1—source data 1. [file elife-74275-fig1-data1.zip]

Archive with 23 entries (21 files):
- Figure 1-source data 1/Figure 1B/
- Figure 1-source data 1/Figure 1B/Fig1B annotated blot.pptx
- Figure 1-source data 1/Figure 1B/Fig1B cleavage ratios.xlsx
- Figure 1-source data 1/Figure 1B/Fig1B Set1 anti-GFP.tif
- Figure 1-source data 1/Figure 1B/Fig1B Set1 anti-His long exposure.tif
- Figure 1-source data 1/Figure 1B/Fig1B Set1 anti-His.tif
- Figure 1-source data 1/Figure 1B/Fig1B Set1 anti-IVFA.tif
- Figure 1-source data 1/Figure 1B/Fig1B Sets 2 and 3 anti-GFP.tif
- Figure 1-source data 1/Figure 1B/Fig1B Sets 2 and 3 anti-His long exposure.tif
- Figure 1-source data 1/Figure 1B/Fig1B Sets 2 and 3 anti-His.tif
- Figure 1-source data 1/Figure 1B/Fig1B Sets 2 and 3 anti-IVFA.tif
- Figure 1-source data 1/Figure 1C/
- Figure 1-source data 1/Figure 1C/Fig 1C cleavage ratios.xlsx
- Figure 1-source data 1/Figure 1C/Fig1C annotated blots.pptx
- Figure 1-source data 1/Figure 1C/Fig1C Set1 anti-GFP.tif
- Figure 1-source data 1/Figure 1C/Fig1C Set1 anti-His.tif
- Figure 1-source data 1/Figure 1C/Fig1C Set1 anti-IVFA.tif
- Figure 1-source data 1/Figure 1C/Fig1C Set2 anti-GFP.tif
- Figure 1-source data 1/Figure 1C/Fig1C Set2 anti-His.tif
- Figure 1-source data 1/Figure 1C/Fig1C Set2 anti-IVFA.tif
- Figure 1-source data 1/Figure 1C/Fig1C Set3 anti-GFP.tif
- Figure 1-source data 1/Figure 1C/Fig1C Set3 anti-His.tif
- Figure 1-source data 1/Figure 1C/Fig1C Set3 anti-IVFA.tif
