# Supplementary material for: Inhibitory proteins block substrate access by occupying the active site cleft of Bacillus subtilis intramembrane protease SpoIVFB
Source: eLife. 2022 Apr 26;11:e74275. doi: 10.7554/eLife.74275 (PMC9042235; doi:10.7554/eLife.74275)
Supplement: Figure 1—figure supplement 2—source data 1. [file elife-74275-fig1-figsupp2-data1.zip]

Archive with 14 entries (12 files):
- Figure 1-figure supplement 2-source data 1/figure supplement 2A/
- Figure 1-figure supplement 2-source data 1/figure supplement 2A/fig sup 2A annotated blots.pptx
- Figure 1-figure supplement 2-source data 1/figure supplement 2A/fig sup 2A anti-GFP.tif
- Figure 1-figure supplement 2-source data 1/figure supplement 2A/fig sup 2A anti-His.tif
- Figure 1-figure supplement 2-source data 1/figure supplement 2A/fig sup 2A anti-IVFA.tif
- Figure 1-figure supplement 2-source data 1/figure supplement 2A/fig sup 2A cleavage ratios.xlsx
- Figure 1-figure supplement 2-source data 1/figure supplement 2B/
- Figure 1-figure supplement 2-source data 1/figure supplement 2B/fig sup 2B annotated blots.pptx
- Figure 1-figure supplement 2-source data 1/figure supplement 2B/fig sup 2B anti-FLAG.tif
- Figure 1-figure supplement 2-source data 1/figure supplement 2B/fig sup 2B anti-GFP.tif
- Figure 1-figure supplement 2-source data 1/figure supplement 2B/fig sup 2B anti-His previous blot.tif
- Figure 1-figure supplement 2-source data 1/figure supplement 2B/fig sup 2B anti-His.tif
- Figure 1-figure supplement 2-source data 1/figure supplement 2B/fig sup 2B anti-IVFA.tif
- Figure 1-figure supplement 2-source data 1/figure supplement 2B/fig sup 2B cleavage ratios.xlsx
