# Supplementary material for: Inhibitory proteins block substrate access by occupying the active site cleft of Bacillus subtilis intramembrane protease SpoIVFB
Source: eLife. 2022 Apr 26;11:e74275. doi: 10.7554/eLife.74275 (PMC9042235; doi:10.7554/eLife.74275)
Supplement: Figure 1—figure supplement 3—source data 1. [file elife-74275-fig1-figsupp3-data1.zip]

Archive with 14 entries (14 files):
- Figure 1-figure supplement 3-source data 1/fig sup 3 annotated blots.pptx
- Figure 1-figure supplement 3-source data 1/fig sup 3 cleavage ratios.xlsx
- Figure 1-figure supplement 3-source data 1/fig sup 3 Set1 anti-GFP.tif
- Figure 1-figure supplement 3-source data 1/fig sup 3 Set1 anti-His long exposure.tif
- Figure 1-figure supplement 3-source data 1/fig sup 3 Set1 anti-His.tif
- Figure 1-figure supplement 3-source data 1/fig sup 3 Set1 anti-IVFA.tif
- Figure 1-figure supplement 3-source data 1/fig sup 3 Set2 anti His long exposure.tif
- Figure 1-figure supplement 3-source data 1/fig sup 3 Set2 anti-GFP.tif
- Figure 1-figure supplement 3-source data 1/fig sup 3 Set2 anti-His.tif
- Figure 1-figure supplement 3-source data 1/fig sup 3 Set2 anti-IVFA.tif
- Figure 1-figure supplement 3-source data 1/fig sup 3 Set3 anti-GFP.tif
- Figure 1-figure supplement 3-source data 1/fig sup 3 Set3 anti-His long exposure.tif
- Figure 1-figure supplement 3-source data 1/fig sup 3 Set3 anti-His.tif
- Figure 1-figure supplement 3-source data 1/fig sup 3 Set3 anti-IVFA.tif
