# Supplementary material for: Inhibitory proteins block substrate access by occupying the active site cleft of Bacillus subtilis intramembrane protease SpoIVFB
Source: eLife. 2022 Apr 26;11:e74275. doi: 10.7554/eLife.74275 (PMC9042235; doi:10.7554/eLife.74275)
Supplement: Figure 1—figure supplement 4—source data 1. [file elife-74275-fig1-figsupp4-data1.zip]

Archive with 8 entries (8 files):
- Figure 1-figure supplement 4-source data 1/fig sup 4 annotated blots.pptx
- Figure 1-figure supplement 4-source data 1/fig sup 4 cleavage ratios.xlsx
- Figure 1-figure supplement 4-source data 1/fig sup 4 Set1 anti-GFP.tif
- Figure 1-figure supplement 4-source data 1/fig sup 4 Set1 anti-His.tif
- Figure 1-figure supplement 4-source data 1/fig sup 4 Set1 anti-IVFA.tif
- Figure 1-figure supplement 4-source data 1/fig sup 4 Sets 2 and 3 anti-GFP.tif
- Figure 1-figure supplement 4-source data 1/fig sup 4 Sets 2 and 3 anti-His.tif
- Figure 1-figure supplement 4-source data 1/fig sup 4 Sets 2 and 3 anti-IVFA.tif
