# Supplementary material for: Inhibitory proteins block substrate access by occupying the active site cleft of Bacillus subtilis intramembrane protease SpoIVFB
Source: eLife. 2022 Apr 26;11:e74275. doi: 10.7554/eLife.74275 (PMC9042235; doi:10.7554/eLife.74275)
Supplement: Figure 2—source data 1. [file elife-74275-fig2-data1.zip]

Archive with 25 entries (25 files):
- Figure 2-source data 1/Fig 2 cleavage ratios.xlsx
- Figure 2-source data 1/Fig2 annotated blots.pptx
- Figure 2-source data 1/Fig2 Blot1 Set1 anti-GFP.tif
- Figure 2-source data 1/Fig2 Blot1 Set1 anti-His.tif
- Figure 2-source data 1/Fig2 Blot1 Set1 anti-IVFA.tif
- Figure 2-source data 1/Fig2 Blot1 Set2 anti-GFP.tif
- Figure 2-source data 1/Fig2 Blot1 Set2 anti-His.tif
- Figure 2-source data 1/Fig2 Blot1 Set2 anti-IVFA.tif
- Figure 2-source data 1/Fig2 Blot1 Set3 anti-GFP.tif
- Figure 2-source data 1/Fig2 Blot1 Set3 anti-His.tif
- Figure 2-source data 1/Fig2 Blot1 Set3 anti-IVFA.tif
- Figure 2-source data 1/Fig2 Blot2 Set1 anti-GFP.tif
- Figure 2-source data 1/Fig2 Blot2 Set1 anti-His.tif
- Figure 2-source data 1/Fig2 Blot2 Set1 anti-IVFA.tif
- Figure 2-source data 1/Fig2 Blot2 Set2 anti-GFP.tif
- Figure 2-source data 1/Fig2 Blot2 Set2 anti-His.tif
- Figure 2-source data 1/Fig2 Blot2 Set2 anti-IVFA.tif
- Figure 2-source data 1/Fig2 Blot2 Set3 anti-GFP.tif
- Figure 2-source data 1/Fig2 Blot2 Set3 anti-His.tif
- Figure 2-source data 1/Fig2 Blot2 Set3 anti-IVFA.tif
- Figure 2-source data 1/Fig2 Redo1 anti-His.tif
- Figure 2-source data 1/Fig2 Redo2 anti-IVFA.tif
- Figure 2-source data 1/Fig2 Redo3 anti-GFP.tif
- Figure 2-source data 1/Fig2 Redo4 anti-IVFA.tif
- Figure 2-source data 1/Fig2 Redo5 anti-His.tif
