# Supplementary material for: Inhibitory proteins block substrate access by occupying the active site cleft of Bacillus subtilis intramembrane protease SpoIVFB
Source: eLife. 2022 Apr 26;11:e74275. doi: 10.7554/eLife.74275 (PMC9042235; doi:10.7554/eLife.74275)
Supplement: Figure 3—source data 1. [file elife-74275-fig3-data1.zip]

Archive with 42 entries (40 files):
- Figure 3-source data 1/Figure 3A/
- Figure 3-source data 1/Figure 3A/Fig 3A cleavage ratios.xlsx
- Figure 3-source data 1/Figure 3A/Fig3A annotated blots.pptx
- Figure 3-source data 1/Figure 3B images/
- Figure 3-source data 1/Figure 3B images/GFPdelta27BofA 3 hrs 1 GFP.jpg
- Figure 3-source data 1/Figure 3B images/GFPdelta27BofA 3 hrs 1 membrane.jpg
- Figure 3-source data 1/Figure 3B images/GFPdelta27BofA 3 hrs 1.tif
- Figure 3-source data 1/Figure 3B images/GFPdelta27BofA 3 hrs 2 GFP.jpg
- Figure 3-source data 1/Figure 3B images/GFPdelta27BofA 3 hrs 2 membrane.jpg
- Figure 3-source data 1/Figure 3B images/GFPdelta27BofA 3 hrs 2.tif
- Figure 3-source data 1/Figure 3B images/GFPdelta27BofA 3 hrs 3 GFP.jpg
- Figure 3-source data 1/Figure 3B images/GFPdelta27BofA 3 hrs 3 membrane.jpg
- Figure 3-source data 1/Figure 3B images/GFPdelta27BofA 3 hrs 3.tif
- Figure 3-source data 1/Figure 3B images/N48A 3 hr 2 GFP.jpg
- Figure 3-source data 1/Figure 3B images/N48A 3 hr 2 membrane.jpg
- Figure 3-source data 1/Figure 3B images/N48A 3 hr 2.tif
- Figure 3-source data 1/Figure 3B images/N48A 3 hr 3 GFP.jpg
- Figure 3-source data 1/Figure 3B images/N48A 3 hr 3 membrane.jpg
- Figure 3-source data 1/Figure 3B images/N48A 3 hr 3.tif
- Figure 3-source data 1/Figure 3B images/N48A 3hr 1 GFP.jpg
- Figure 3-source data 1/Figure 3B images/N48A 3hr 1 membrane.jpg
- Figure 3-source data 1/Figure 3B images/N48A 3hr 1.tif
- Figure 3-source data 1/Figure 3B images/N61A 3 hrs 1 GFP.jpg
- Figure 3-source data 1/Figure 3B images/N61A 3 hrs 1 membrane.jpg
- Figure 3-source data 1/Figure 3B images/N61A 3 hrs 1.tif
- Figure 3-source data 1/Figure 3B images/N61A 3 hrs 2 GFP.jpg
- Figure 3-source data 1/Figure 3B images/N61A 3 hrs 2 membrane.jpg
- Figure 3-source data 1/Figure 3B images/N61A 3 hrs 2.tif
- Figure 3-source data 1/Figure 3B images/N61A 3 hrs 3 GFP.jpg
- Figure 3-source data 1/Figure 3B images/N61A 3 hrs 3 membrane.jpg
- Figure 3-source data 1/Figure 3B images/N61A 3 hrs 3.tif
- Figure 3-source data 1/Figure 3B images/readme.docx
- Figure 3-source data 1/Figure 3B images/T64A 3 hrs 1 GFP.jpg
- Figure 3-source data 1/Figure 3B images/T64A 3 hrs 1 membrane.jpg
- Figure 3-source data 1/Figure 3B images/T64A 3 hrs 1.tif
- Figure 3-source data 1/Figure 3B images/T64A 3 hrs 2 GFP.jpg
- Figure 3-source data 1/Figure 3B images/T64A 3 hrs 2 membrane.jpg
- Figure 3-source data 1/Figure 3B images/T64A 3 hrs 2.tif
- Figure 3-source data 1/Figure 3B images/T64A 3 hrs 3 GFP.jpg
- Figure 3-source data 1/Figure 3B images/T64A 3 hrs 3 membrane.jpg
- Figure 3-source data 1/Figure 3B images/T64A 3 hrs 3.tif
- Figure 3-source data 1/Table of FS localization of GFPdelta27BofA and the three variants revised.xlsx
