# Supplementary material for: Inhibitory proteins block substrate access by occupying the active site cleft of Bacillus subtilis intramembrane protease SpoIVFB
Source: eLife. 2022 Apr 26;11:e74275. doi: 10.7554/eLife.74275 (PMC9042235; doi:10.7554/eLife.74275)
Supplement: Figure 3—source data 2. [file elife-74275-fig3-data2.zip]

Archive with 20 entries (20 files):
- Figure 3-source data 2/Fig3A Set1 anti-GFP (BK754 and ZR264).tif
- Figure 3-source data 2/Fig3A Set1 anti-GFP (PY79_ SO3_ SO6).tif
- Figure 3-source data 2/Fig3A Set1 anti-GFP (SO8 and SO10).tif
- Figure 3-source data 2/Fig3A Set1 anti-IVFA (BK754 and ZR264).tif
- Figure 3-source data 2/Fig3A Set1 anti-IVFA (PY79_ SO3_ SO6).tif
- Figure 3-source data 2/Fig3A Set1 anti-IVFA (SO8 and SO10).tif
- Figure 3-source data 2/Fig3A Set1 anti-IVFB (BK754 and ZR264).tif
- Figure 3-source data 2/Fig3A Set1 anti-IVFB (PY79_ SO3_ SO6).tif
- Figure 3-source data 2/Fig3A Set1 anti-IVFB (SO8 and SO10).tif
- Figure 3-source data 2/Fig3A Set1 anti-sigK (BK754 and ZR264).tif
- Figure 3-source data 2/Fig3A Set1 anti-sigK (PY79_ SO3_ SO6).tif
- Figure 3-source data 2/Fig3A Set1 anti-sigK (SO8 and SO10).tif
- Figure 3-source data 2/Fig3A Set2 anti-GFP.tif
- Figure 3-source data 2/Fig3A Set2 anti-IVFA.tif
- Figure 3-source data 2/Fig3A Set2 anti-IVFB 60.tif
- Figure 3-source data 2/Fig3A Set2 anti-sigK.tif
- Figure 3-source data 2/Fig3A Set3 anti-GFP.tif
- Figure 3-source data 2/Fig3A Set3 anti-IVFA.tif
- Figure 3-source data 2/Fig3A Set3 anti-IVFB.tif
- Figure 3-source data 2/Fig3A Set3 anti-sigK.tif
