# Supplementary material for: Inhibitory proteins block substrate access by occupying the active site cleft of Bacillus subtilis intramembrane protease SpoIVFB
Source: eLife. 2022 Apr 26;11:e74275. doi: 10.7554/eLife.74275 (PMC9042235; doi:10.7554/eLife.74275)
Supplement: Figure 4—figure supplement 4—source data 1. [file elife-74275-fig4-figsupp4-data1.zip]

Archive with 3 entries (3 files):
- Figure 4-figure supplement 4-source data 1/fig sup 4 annotated blots.pptx
- Figure 4-figure supplement 4-source data 1/fig sup 4 E44C anti-FLAG.tif
- Figure 4-figure supplement 4-source data 1/fig sup 4 V70C and P135C anti-FLAG.tif
