# Supplementary material for: Inhibitory proteins block substrate access by occupying the active site cleft of Bacillus subtilis intramembrane protease SpoIVFB
Source: eLife. 2022 Apr 26;11:e74275. doi: 10.7554/eLife.74275 (PMC9042235; doi:10.7554/eLife.74275)
Supplement: Figure 4—figure supplement 5—source data 1. [file elife-74275-fig4-figsupp5-data1.zip]

Archive with 18 entries (16 files):
- Figure 4-figure supplement 5-source data 1/figure supplement 5B/
- Figure 4-figure supplement 5-source data 1/figure supplement 5B/fig sup 5B annotated blots.pptx
- Figure 4-figure supplement 5-source data 1/figure supplement 5B/fig sup 5B cleavage ratios.xlsx
- Figure 4-figure supplement 5-source data 1/figure supplement 5B/fig sup 5B Set 3 anti-His blot 3.tif
- Figure 4-figure supplement 5-source data 1/figure supplement 5B/fig sup 5B Set1 anti-GFP blot 1.tif
- Figure 4-figure supplement 5-source data 1/figure supplement 5B/fig sup 5B Set1 anti-GFP blot 2.tif
- Figure 4-figure supplement 5-source data 1/figure supplement 5B/fig sup 5B Set1 anti-His blot 1.tif
- Figure 4-figure supplement 5-source data 1/figure supplement 5B/fig sup 5B Set1 anti-His blot 2.tif
- Figure 4-figure supplement 5-source data 1/figure supplement 5B/fig sup 5B Set1 anti-IVFA blot 1.tif
- Figure 4-figure supplement 5-source data 1/figure supplement 5B/fig sup 5B Set1 anti-IVFA blot 2.tif
- Figure 4-figure supplement 5-source data 1/figure supplement 5B/fig sup 5B Sets 2 and 3 anti-GFP.tif
- Figure 4-figure supplement 5-source data 1/figure supplement 5B/fig sup 5B Sets 2 and 3 anti-His blot 1.tif
- Figure 4-figure supplement 5-source data 1/figure supplement 5B/fig sup 5B Sets 2 and 3 anti-His blot 2.tif
- Figure 4-figure supplement 5-source data 1/figure supplement 5B/fig sup 5B Sets 2 and 3 anti-IVFA.tif
- Figure 4-figure supplement 5-source data 1/figure supplement 5C/
- Figure 4-figure supplement 5-source data 1/figure supplement 5C/fig sup 5C annotated blots.pptx
- Figure 4-figure supplement 5-source data 1/figure supplement 5C/fig sup 5C anti-FLAG blot 1.tif
- Figure 4-figure supplement 5-source data 1/figure supplement 5C/fig sup 5C anti-FLAG blot 2.tif
