# Supplementary material for: Inhibitory proteins block substrate access by occupying the active site cleft of Bacillus subtilis intramembrane protease SpoIVFB
Source: eLife. 2022 Apr 26;11:e74275. doi: 10.7554/eLife.74275 (PMC9042235; doi:10.7554/eLife.74275)
Supplement: Figure 5—source data 1. [file elife-74275-fig5-data1.zip]

Archive with 8 entries (6 files):
- Figure 5-source data 1/Figure 5A/
- Figure 5-source data 1/Figure 5A/Fig5A annotated blots.pptx
- Figure 5-source data 1/Figure 5A/Fig5A anti GFP.tif
- Figure 5-source data 1/Figure 5A/Fig5A anti-FLAG.tif
- Figure 5-source data 1/Figure 5A/Fig5A anti-His.tif
- Figure 5-source data 1/Figure 5A/Fig5A anti-IVFA.tif
- Figure 5-source data 1/Figure 5B/
- Figure 5-source data 1/Figure 5B/Fig 5B complex to total ratios.xlsx
