# Supplementary material for: Inhibitory proteins block substrate access by occupying the active site cleft of Bacillus subtilis intramembrane protease SpoIVFB
Source: eLife. 2022 Apr 26;11:e74275. doi: 10.7554/eLife.74275 (PMC9042235; doi:10.7554/eLife.74275)
Supplement: Figure 5—figure supplement 1—source data 1. [file elife-74275-fig5-figsupp1-data1.zip]

Archive with 11 entries (11 files):
- Figure 5-figure supplement 1-source data 1/fig sup 1 annotated blots.pptx
- Figure 5-figure supplement 1-source data 1/fig sup 1A anti-FLAG.tif
- Figure 5-figure supplement 1-source data 1/fig sup 1A anti-GFP.tif
- Figure 5-figure supplement 1-source data 1/fig sup 1A anti-IVFA.tif
- Figure 5-figure supplement 1-source data 1/fig sup 1A anti-ProsigK.tif
- Figure 5-figure supplement 1-source data 1/fig sup 1B anti-FLAG.tif
- Figure 5-figure supplement 1-source data 1/fig sup 1B anti-His.tif
- Figure 5-figure supplement 1-source data 1/fig sup 1B anti-IVFA.tif
- Figure 5-figure supplement 1-source data 1/fig sup 1C anti-FLAG.tif
- Figure 5-figure supplement 1-source data 1/fig sup 1C anti-IVFA.tif
- Figure 5-figure supplement 1-source data 1/fig sup 1C anti-ProsigK.tif
