# Supplementary material for: Inhibitory proteins block substrate access by occupying the active site cleft of Bacillus subtilis intramembrane protease SpoIVFB
Source: eLife. 2022 Apr 26;11:e74275. doi: 10.7554/eLife.74275 (PMC9042235; doi:10.7554/eLife.74275)
Supplement: Figure 5—figure supplement 3—source data 1. [file elife-74275-fig5-figsupp3-data1.zip]

Archive with 25 entries (22 files):
- Figure 5-figure supplement 3-source data 1/figure supplement 3A/
- Figure 5-figure supplement 3-source data 1/figure supplement 3A/fig sup 3A annotated blots.pptx
- Figure 5-figure supplement 3-source data 1/figure supplement 3A/fig sup 3A anti-FLAG blot 1.tif
- Figure 5-figure supplement 3-source data 1/figure supplement 3A/fig sup 3A anti-FLAG blot 2.tif
- Figure 5-figure supplement 3-source data 1/figure supplement 3B/
- Figure 5-figure supplement 3-source data 1/figure supplement 3B/fig sup 3B annotated blots.pptx
- Figure 5-figure supplement 3-source data 1/figure supplement 3B/fig sup 3B cleavage ratios.xlsx
- Figure 5-figure supplement 3-source data 1/figure supplement 3B/fig sup 3B Set 1 anti-His.tif
- Figure 5-figure supplement 3-source data 1/figure supplement 3B/fig sup 3B Sets 2 and 3 anti-His.tif
- Figure 5-figure supplement 3-source data 1/figure supplement 3C/
- Figure 5-figure supplement 3-source data 1/figure supplement 3C/fig sup 3C annotated blots.pptx
- Figure 5-figure supplement 3-source data 1/figure supplement 3C/pSO120 and 130 anti-FLAG 15-30min Set1.tif
- Figure 5-figure supplement 3-source data 1/figure supplement 3C/pSO120 and 130 anti-FLAG 15-30min Set2.tif
- Figure 5-figure supplement 3-source data 1/figure supplement 3C/pSO120 and 130 anti-FLAG 45-60min Set1.tif
- Figure 5-figure supplement 3-source data 1/figure supplement 3C/pSO120 and 130 anti-FLAG 45-60min Set2.tif
- Figure 5-figure supplement 3-source data 1/figure supplement 3C/pSO127 and 133 anti-FLAG 15-30min Set1.tif
- Figure 5-figure supplement 3-source data 1/figure supplement 3C/pSO127 and 133 anti-FLAG 15-30min Set2.tif
- Figure 5-figure supplement 3-source data 1/figure supplement 3C/pSO127 and 133 anti-FLAG 45-60min Set1.tif
- Figure 5-figure supplement 3-source data 1/figure supplement 3C/pSO127 and 133 anti-FLAG 45-60min Set2.tif
- Figure 5-figure supplement 3-source data 1/figure supplement 3C/pSO245 and 246 anti-FLAG 15-30min Set1.tif
- Figure 5-figure supplement 3-source data 1/figure supplement 3C/pSO245 and 246 anti-FLAG 15-30min Set2.tif
- Figure 5-figure supplement 3-source data 1/figure supplement 3C/pSO245 and 246 anti-FLAG 45-60min Set1.tif
- Figure 5-figure supplement 3-source data 1/figure supplement 3C/pSO245 and 246 anti-FLAG 45-60min Set2.tif
- Figure 5-figure supplement 3-source data 1/figure supplement 3C/pSO255 anti-FLAG 15-60min Set1.tif
- Figure 5-figure supplement 3-source data 1/figure supplement 3C/pSO255 anti-FLAG 15-60min Set2.tif
