# Supplementary material for: Inhibitory proteins block substrate access by occupying the active site cleft of Bacillus subtilis intramembrane protease SpoIVFB
Source: eLife. 2022 Apr 26;11:e74275. doi: 10.7554/eLife.74275 (PMC9042235; doi:10.7554/eLife.74275)
Supplement: Figure 6—source data 1. [file elife-74275-fig6-data1.zip]

Archive with 7 entries (7 files):
- Figure 6-source data 1/Fig6A compex to total ratios.xlsx
- Figure 6-source data 1/Fig6C complex to total ratios.xlsx
- Figure 6-source data 1/Fig6E complex to total ratios.xlsx
- Figure 6-source data 1/Fig6F complex to total ratios.xlsx
- Figure 6-source data 1/Fig6G complex to total ratios.xlsx
- Figure 6-source data 1/Fig6H complex to total ratios.xlsx
- Figure 6-source data 1/Fig6I complex to total ratios.xlsx
