# Supplementary material for: Inhibitory proteins block substrate access by occupying the active site cleft of Bacillus subtilis intramembrane protease SpoIVFB
Source: eLife. 2022 Apr 26;11:e74275. doi: 10.7554/eLife.74275 (PMC9042235; doi:10.7554/eLife.74275)
Supplement: Figure 6—figure supplement 1—source data 1. [file elife-74275-fig6-figsupp1-data1.zip]

Archive with 17 entries (16 files):
- Figure 6-figure supplement 1-source data 1/figure supplement 1A/
- Figure 6-figure supplement 1-source data 1/figure supplement 1A/fig sup 1A annotated blots.pptx
- Figure 6-figure supplement 1-source data 1/figure supplement 1A/pSO167 anti-FLAG 15-60min Set1.tif
- Figure 6-figure supplement 1-source data 1/figure supplement 1A/pSO167, 169, 170 and 128 15min and 167 30min anti-FLAG Set2.tif
- Figure 6-figure supplement 1-source data 1/figure supplement 1A/pSO167, 169, 170 and 128 anti-FLAG 45min Set2.tif
- Figure 6-figure supplement 1-source data 1/figure supplement 1A/pSO168, 169, 170 and 128 anti-FLAG 15min Set1.tif
- Figure 6-figure supplement 1-source data 1/figure supplement 1A/pSO169 30min, 168 and 134 45min, 167 and 169 60min anti-FLAG Set2.tif
- Figure 6-figure supplement 1-source data 1/figure supplement 1A/pSO169, 170, 128 anti-FLAG 30min Set1.tif
- Figure 6-figure supplement 1-source data 1/figure supplement 1A/pSO169, 170, 128 anti-FLAG 60min Set1.tif
- Figure 6-figure supplement 1-source data 1/figure supplement 1A/pSO169. 170, 128 anti-FLAG 45min Set1.tif
- Figure 6-figure supplement 1-source data 1/figure supplement 1A/pSO170 and 128 anti-FLAG 30min Set2.tif
- Figure 6-figure supplement 1-source data 1/figure supplement 1A/pSO170 and 128 anti-FLAG 60min Set2.tif
- Figure 6-figure supplement 1-source data 1/figure supplement 1A/pSO79 15-45min Set2 and pSO136 45min Set1 anti-FLAG.tif
- Figure 6-figure supplement 1-source data 1/figure supplement 1A/pSO79 30 and 60min anti-FLAG Set1.tif
- Figure 6-figure supplement 1-source data 1/figure supplement 1A/pSO79 60min and pSO136 30min anti-FLAG Set2.tif
- Figure 6-figure supplement 1-source data 1/figure supplement 1A/pSO79, 110 and 111 45min Set1 and pSO229 45min Set2 anti-FLAG.tif
- Figure 6-figure supplement 1-source data 1/figure supplement 1A/pSO79, 136, 110 and 111 15min anti-FLAG Set1.tif
