# Supplementary material for: Inhibitory proteins block substrate access by occupying the active site cleft of Bacillus subtilis intramembrane protease SpoIVFB
Source: eLife. 2022 Apr 26;11:e74275. doi: 10.7554/eLife.74275 (PMC9042235; doi:10.7554/eLife.74275)
Supplement: Figure 6—figure supplement 1—source data 2. [file elife-74275-fig6-figsupp1-data2.zip]

Archive with 20 entries (19 files):
- Figure 6-figure supplement 1-source data 2/figure supplement 1B/
- Figure 6-figure supplement 1-source data 2/figure supplement 1B/fig sup 1B annotated blots.pptx
- Figure 6-figure supplement 1-source data 2/figure supplement 1B/pSO110 15-60min anti-FLAG Set2.tif
- Figure 6-figure supplement 1-source data 2/figure supplement 1B/pSO110, 111 and 136 30min Set1 and pSO229 30min Set2 anti-FLAG.tif
- Figure 6-figure supplement 1-source data 2/figure supplement 1B/pSO110, 111 and 136 60min anti-FLAG Set1.tif
- Figure 6-figure supplement 1-source data 2/figure supplement 1B/pSO131 and 132 15min anti-FLAG Set2.tif
- Figure 6-figure supplement 1-source data 2/figure supplement 1B/pSO132 30min anti-FLAG Set2.tif
- Figure 6-figure supplement 1-source data 2/figure supplement 1B/pSO132 anti-FLAG 15-60min Set1.tif
- Figure 6-figure supplement 1-source data 2/figure supplement 1B/pSO132 anti-FLAG 45-60min Set2.tif
- Figure 6-figure supplement 1-source data 2/figure supplement 1B/pSO163 and 165 anti-FLAG 30min Set1.tif
- Figure 6-figure supplement 1-source data 2/figure supplement 1B/pSO163_ 164_ 165_ 166 and 131 anti-FLAG 15min Set1.tif
- Figure 6-figure supplement 1-source data 2/figure supplement 1B/pSO163_ 164_ 165_ 166 and 131 anti-FLAG 45min Set1.tif
- Figure 6-figure supplement 1-source data 2/figure supplement 1B/pSO163_ 165_ 166_ 131 anti-FLAG 30min Set2.tif
- Figure 6-figure supplement 1-source data 2/figure supplement 1B/pSO163_ 165_ 166_ 131 anti-FLAG 45min Set2.tif
- Figure 6-figure supplement 1-source data 2/figure supplement 1B/pSO163_ 165_ 166_ 131 anti-FLAG 60min Set2.tif
- Figure 6-figure supplement 1-source data 2/figure supplement 1B/pSO164 and 163 15min anti-FLAG Set2.tif
- Figure 6-figure supplement 1-source data 2/figure supplement 1B/pSO164 anti-FLAG 30-60min Set2.tif
- Figure 6-figure supplement 1-source data 2/figure supplement 1B/pSO164_ 166_ 131 30min and 163_ 164 60 min anti-FLAG Set1.tif
- Figure 6-figure supplement 1-source data 2/figure supplement 1B/pSO165 and 166 anti-FLAG 15min Set2.tif
- Figure 6-figure supplement 1-source data 2/figure supplement 1B/pSO165_ 166_ 131 anti-FLAG 60min Set1.tif
