# Supplementary material for: Inhibitory proteins block substrate access by occupying the active site cleft of Bacillus subtilis intramembrane protease SpoIVFB
Source: eLife. 2022 Apr 26;11:e74275. doi: 10.7554/eLife.74275 (PMC9042235; doi:10.7554/eLife.74275)
Supplement: Figure 6—figure supplement 2—source data 1. [file elife-74275-fig6-figsupp2-data1.zip]

Archive with 14 entries (13 files):
- Figure 6-figure supplement 2-source data 1/figure supplement 2A/
- Figure 6-figure supplement 2-source data 1/figure supplement 2A/fig sup 2A annotated blots.pptx
- Figure 6-figure supplement 2-source data 1/figure supplement 2A/pSO229 15 and 60min anti-FLAG Set2.tif
- Figure 6-figure supplement 2-source data 1/figure supplement 2A/pSO229 15-60min anti-FLAG Set1.tif
- Figure 6-figure supplement 2-source data 1/figure supplement 2A/pSO234 and 239 45min and 238_ 235 and 239 60min anti-FLAG Set1.tif
- Figure 6-figure supplement 2-source data 1/figure supplement 2A/pSO234 anti-FLAG 60min Set1.tif
- Figure 6-figure supplement 2-source data 1/figure supplement 2A/pSO238 and 235 anti-FLAG 45min Set1.tif
- Figure 6-figure supplement 2-source data 1/figure supplement 2A/pSO238_ 234_ 235_ 239 anti-FLAG 15min Set1.tif
- Figure 6-figure supplement 2-source data 1/figure supplement 2A/pSO238_ 234_ 235_ 239 anti-FLAG 15min Set2.tif
- Figure 6-figure supplement 2-source data 1/figure supplement 2A/pSO238_ 234_ 235_ 239 anti-FLAG 30min Set1.tif
- Figure 6-figure supplement 2-source data 1/figure supplement 2A/pSO238_ 234_ 235_ 239 anti-FLAG 30min Set2.tif
- Figure 6-figure supplement 2-source data 1/figure supplement 2A/pSO238_ 234_ 235_ 239 anti-FLAG 45min Set2.tif
- Figure 6-figure supplement 2-source data 1/figure supplement 2A/pSO238_ 234_ 235_ 239 anti-FLAG 60min Set2.tif
- Figure 6-figure supplement 2-source data 1/figure supplement 2B complex to total ratios.xlsx
