# Supplementary material for: Inhibitory proteins block substrate access by occupying the active site cleft of Bacillus subtilis intramembrane protease SpoIVFB
Source: eLife. 2022 Apr 26;11:e74275. doi: 10.7554/eLife.74275 (PMC9042235; doi:10.7554/eLife.74275)
Supplement: Figure 6—figure supplement 3—source data 1. [file elife-74275-fig6-figsupp3-data1.zip]

Archive with 27 entries (24 files):
- Figure 6-figure supplement 3-source data 1/fig sup 3G annotated blot.pptx
- Figure 6-figure supplement 3-source data 1/fig sup 3G anti-FLAG long exposure.tif
- Figure 6-figure supplement 3-source data 1/figure supplement 3A/
- Figure 6-figure supplement 3-source data 1/figure supplement 3A/fig sup 3A annotated blots.pptx
- Figure 6-figure supplement 3-source data 1/figure supplement 3A/pSO134 anti-FLAG 15-60min Set1.tif
- Figure 6-figure supplement 3-source data 1/figure supplement 3A/pSO136 15, 45 and 60min anti-FLAG Set2.tif
- Figure 6-figure supplement 3-source data 1/figure supplement 3A/pSO168 and 134 15-30 min anti-FLAG Set2.tif
- Figure 6-figure supplement 3-source data 1/figure supplement 3A/pSO168 and 134 anti-FLAG 60min Set2.tif
- Figure 6-figure supplement 3-source data 1/figure supplement 3A/pSO168 anti-FLAG 30-60min Set1.tif
- Figure 6-figure supplement 3-source data 1/figure supplement 3A/readme.docx
- Figure 6-figure supplement 3-source data 1/figure supplement 3B complex to total ratios.xlsx
- Figure 6-figure supplement 3-source data 1/figure supplement 3C/
- Figure 6-figure supplement 3-source data 1/figure supplement 3C/fig sup 3C annotated blots.pptx
- Figure 6-figure supplement 3-source data 1/figure supplement 3C/pSO111 15-60min anti-FLAG Set2.tif
- Figure 6-figure supplement 3-source data 1/figure supplement 3C/readme.docx
- Figure 6-figure supplement 3-source data 1/figure supplement 3D complex to total ratios.xlsx
- Figure 6-figure supplement 3-source data 1/figure supplement 3E/
- Figure 6-figure supplement 3-source data 1/figure supplement 3E/fig sup 3E annotated blots.pptx
- Figure 6-figure supplement 3-source data 1/figure supplement 3E/pSO230_ 236 and 237 15min anti-FLAG Set1.tif
- Figure 6-figure supplement 3-source data 1/figure supplement 3E/pSO230_ 236 and 237 15min anti-FLAG Set2.tif
- Figure 6-figure supplement 3-source data 1/figure supplement 3E/pSO230_ 236 and 237 30min anti-FLAG Set1.tif
- Figure 6-figure supplement 3-source data 1/figure supplement 3E/pSO230_ 236 and 237 30min anti-FLAG Set2.tif
- Figure 6-figure supplement 3-source data 1/figure supplement 3E/pSO230_ 236 and 237 45min anti-FLAG Set1.tif
- Figure 6-figure supplement 3-source data 1/figure supplement 3E/pSO230_ 236 and 237 45min anti-FLAG Set2.tif
- Figure 6-figure supplement 3-source data 1/figure supplement 3E/pSO230_ 236 and 237 60min anti-FLAG Set1.tif
- Figure 6-figure supplement 3-source data 1/figure supplement 3E/pSO230_ 236 and 237 60min anti-FLAG Set2.tif
- Figure 6-figure supplement 3-source data 1/figure supplement 3F complex to total ratios.xlsx
