# Supplementary material for: Inhibitory proteins block substrate access by occupying the active site cleft of Bacillus subtilis intramembrane protease SpoIVFB
Source: eLife. 2022 Apr 26;11:e74275. doi: 10.7554/eLife.74275 (PMC9042235; doi:10.7554/eLife.74275)
Supplement: Figure 6—figure supplement 4—source data 1. [file elife-74275-fig6-figsupp4-data1.zip]

Archive with 23 entries (23 files):
- Figure 6-figure supplement 4-source data 1/fig sup 4 annotated blots.pptx
- Figure 6-figure supplement 4-source data 1/fig sup 4A anti-FLAG 15-30min Set2.tif
- Figure 6-figure supplement 4-source data 1/fig sup 4A anti-FLAG 15min Set1.tif
- Figure 6-figure supplement 4-source data 1/fig sup 4A anti-FLAG 30min Set1.tif
- Figure 6-figure supplement 4-source data 1/fig sup 4A anti-FLAG 45-60min Set2.tif
- Figure 6-figure supplement 4-source data 1/fig sup 4A anti-FLAG 45min Set1.tif
- Figure 6-figure supplement 4-source data 1/fig sup 4A anti-FLAG 60min Set1.tif
- Figure 6-figure supplement 4-source data 1/fig sup 4B anti-FLAG 15-30min Set1.tif
- Figure 6-figure supplement 4-source data 1/fig sup 4B anti-FLAG 15-30min Set2.tif
- Figure 6-figure supplement 4-source data 1/fig sup 4B anti-FLAG 45-60min Set1.tif
- Figure 6-figure supplement 4-source data 1/fig sup 4B anti-FLAG 45-60min Set2.tif
- Figure 6-figure supplement 4-source data 1/fig sup 4D anti-FLAG 15-30min Set2.tif
- Figure 6-figure supplement 4-source data 1/fig sup 4D anti-FLAG 15min Set1.tif
- Figure 6-figure supplement 4-source data 1/fig sup 4D anti-FLAG 30min Set1.tif
- Figure 6-figure supplement 4-source data 1/fig sup 4D anti-FLAG 45-60min Set2.tif
- Figure 6-figure supplement 4-source data 1/fig sup 4D anti-FLAG 45min Set1.tif
- Figure 6-figure supplement 4-source data 1/fig sup 4D anti-FLAG 60min Set1.tif
- Figure 6-figure supplement 4-source data 1/fig sup 4E anti-FLAG 15-30min Set1.tif
- Figure 6-figure supplement 4-source data 1/fig sup 4E anti-FLAG 15-30min Set2.tif
- Figure 6-figure supplement 4-source data 1/fig sup 4E anti-FLAG 45-60min Set1.tif
- Figure 6-figure supplement 4-source data 1/fig sup 4E anti-FLAG 45-60min Set2.tif
- Figure 6-figure supplement 4-source data 1/figure supplement 4C complex to total ratios.xlsx
- Figure 6-figure supplement 4-source data 1/figure supplement 4F complex to total ratios.xlsx
