# Supplementary material for: Inhibitory proteins block substrate access by occupying the active site cleft of Bacillus subtilis intramembrane protease SpoIVFB
Source: eLife. 2022 Apr 26;11:e74275. doi: 10.7554/eLife.74275 (PMC9042235; doi:10.7554/eLife.74275)
Supplement: Figure 6—figure supplement 5—source data 1. [file elife-74275-fig6-figsupp5-data1.zip]

Archive with 8 entries (6 files):
- Figure 6-figure supplement 5-source data 1/figure supplement 5A/
- Figure 6-figure supplement 5-source data 1/figure supplement 5A/fig sup 5A annotated blot.pptx
- Figure 6-figure supplement 5-source data 1/figure supplement 5A/fig sup 5A anti-FLAG.tif
- Figure 6-figure supplement 5-source data 1/figure supplement 5B/
- Figure 6-figure supplement 5-source data 1/figure supplement 5B/fig sup 5B annotated blots.pptx
- Figure 6-figure supplement 5-source data 1/figure supplement 5B/pSO114 anti-FLAG 15-60min Set1.tif
- Figure 6-figure supplement 5-source data 1/figure supplement 5B/pSO114 anti-FLAG 15-60min Set2.tif
- Figure 6-figure supplement 5-source data 1/figure supplement 5B/readme.docx
