# Supplementary material for: Inhibitory proteins block substrate access by occupying the active site cleft of Bacillus subtilis intramembrane protease SpoIVFB
Source: eLife. 2022 Apr 26;11:e74275. doi: 10.7554/eLife.74275 (PMC9042235; doi:10.7554/eLife.74275)
Supplement: Figure 7—source data 1. [file elife-74275-fig7-data1.zip › Figure 7-source data 1/fb.sigk.bofa.fa.pdb]

ATOM      1  N   MET A   1      31.994  16.411  12.437  1.00  0.00      PROA
ATOM      2  HT1 MET A   1      32.303  15.586  12.989  1.00  0.00      PROA
ATOM      3  HT2 MET A   1      32.823  16.979  12.171  1.00  0.00      PROA
ATOM      4  HT3 MET A   1      31.510  16.087  11.575  1.00  0.00      PROA
ATOM      5  CA  MET A   1      31.064  17.239  13.239  1.00  0.00      PROA
ATOM      6  HA  MET A   1      31.601  17.568  14.117  1.00  0.00      PROA
ATOM      7  CB  MET A   1      30.621  18.462  12.413  1.00  0.00      PROA
ATOM      8  HB1 MET A   1      29.828  19.014  12.969  1.00  0.00      PROA
ATOM      9  HB2 MET A   1      30.185  18.112  11.454  1.00  0.00      PROA
ATOM     10  CG  MET A   1      31.749  19.458  12.121  1.00  0.00      PROA
ATOM     11  HG1 MET A   1      32.573  18.930  11.593  1.00  0.00      PROA
ATOM     12  HG2 MET A   1      32.161  19.833  13.083  1.00  0.00      PROA
ATOM     13  SD  MET A   1      31.205  20.851  11.095  1.00  0.00      PROA
ATOM     14  CE  MET A   1      30.164  21.723  12.297  1.00  0.00      PROA
ATOM     15  HE1 MET A   1      30.719  21.921  13.239  1.00  0.00      PROA
ATOM     16  HE2 MET A   1      29.257  21.132  12.547  1.00  0.00      PROA
ATOM     17  HE3 MET A   1      29.825  22.699  11.889  1.00  0.00      PROA
ATOM     18  C   MET A   1      29.840  16.497  13.691  1.00  0.00      PROA
ATOM     19  O   MET A   1      28.744  16.711  13.175  1.00  0.00      PROA
ATOM     20  N   ASN A   2      29.993  15.621  14.711  1.00  0.00      PROA
ATOM     21  HN  ASN A   2      30.886  15.439  15.113  1.00  0.00      PROA
ATOM     22  CA  ASN A   2      28.880  14.977  15.386  1.00  0.00      PROA
ATOM     23  HA  ASN A   2      28.246  14.507  14.645  1.00  0.00      PROA
ATOM     24  CB  ASN A   2      29.343  13.968  16.452  1.00  0.00      PROA
ATOM     25  HB1 ASN A   2      28.475  13.579  17.031  1.00  0.00      PROA
ATOM     26  HB2 ASN A   2      30.049  14.459  17.158  1.00  0.00      PROA
ATOM     27  CG  ASN A   2      30.015  12.778  15.772  1.00  0.00      PROA
ATOM     28  OD1 ASN A   2      29.768  12.476  14.601  1.00  0.00      PROA
ATOM     29  ND2 ASN A   2      30.910  12.095  16.536  1.00  0.00      PROA
ATOM     30 HD21 ASN A   2      31.388  11.309  16.146  1.00  0.00      PROA
ATOM     31 HD22 ASN A   2      31.083  12.377  17.479  1.00  0.00      PROA
ATOM     32  C   ASN A   2      28.090  16.030  16.083  1.00  0.00      PROA
ATOM     33  O   ASN A   2      28.685  17.027  16.489  1.00  0.00      PROA
ATOM     34  N   LYS A   3      26.742  15.899  16.216  1.00  0.00      PROA
ATOM     35  HN  LYS A   3      26.230  15.109  15.887  1.00  0.00      PROA
ATOM     36  CA  LYS A   3      26.004  16.960  16.861  1.00  0.00      PROA
ATOM     37  HA  LYS A   3      24.956  16.700  16.823  1.00  0.00      PROA
ATOM     38  CB  LYS A   3      26.431  17.251  18.313  1.00  0.00      PROA
ATOM     39  HB1 LYS A   3      25.717  17.998  18.727  1.00  0.00      PROA
ATOM     40  HB2 LYS A   3      27.443  17.694  18.376  1.00  0.00      PROA
ATOM     41  CG  LYS A   3      26.388  16.012  19.201  1.00  0.00      PROA
ATOM     42  HG1 LYS A   3      27.022  15.204  18.773  1.00  0.00      PROA
ATOM     43  HG2 LYS A   3      25.341  15.639  19.231  1.00  0.00      PROA
ATOM     44  CD  LYS A   3      26.873  16.293  20.626  1.00  0.00      PROA
ATOM     45  HD1 LYS A   3      26.688  15.369  21.221  1.00  0.00      PROA
ATOM     46  HD2 LYS A   3      26.274  17.113  21.074  1.00  0.00      PROA
ATOM     47  CE  LYS A   3      28.372  16.606  20.689  1.00  0.00      PROA
ATOM     48  HE1 LYS A   3      28.619  17.536  20.135  1.00  0.00      PROA
ATOM     49  HE2 LYS A   3      28.961  15.763  20.267  1.00  0.00      PROA
ATOM     50  NZ  LYS A   3      28.811  16.806  22.087  1.00  0.00      PROA
ATOM     51  HZ1 LYS A   3      28.560  15.974  22.658  1.00  0.00      PROA
ATOM     52  HZ2 LYS A   3      28.330  17.651  22.465  1.00  0.00      PROA
ATOM     53  HZ3 LYS A   3      29.839  16.955  22.113  1.00  0.00      PROA
ATOM     54  C   LYS A   3      26.241  18.153  16.028  1.00  0.00      PROA
ATOM     55  O   LYS A   3      26.934  19.089  16.434  1.00  0.00      PROA
ATOM     56  N   TRP A   4      25.768  18.054  14.765  1.00  0.00      PROA
ATOM     57  HN  TRP A   4      25.229  17.262  14.493  1.00  0.00      PROA
ATOM     58  CA  TRP A   4      25.996  19.017  13.722  1.00  0.00      PROA
ATOM     59  HA  TRP A   4      27.027  18.931  13.407  1.00  0.00      PROA
ATOM     60  CB  TRP A   4      25.017  18.839  12.544  1.00  0.00      PROA
ATOM     61  HB1 TRP A   4      23.973  18.964  12.885  1.00  0.00      PROA
ATOM     62  HB2 TRP A   4      25.112  17.793  12.176  1.00  0.00      PROA
ATOM     63  CG  TRP A   4      25.275  19.756  11.396  1.00  0.00      PROA
ATOM     64  CD1 TRP A   4      24.478  20.768  10.933  1.00  0.00      PROA
ATOM     65  HD1 TRP A   4      23.519  21.040  11.348  1.00  0.00      PROA
ATOM     66  NE1 TRP A   4      25.090  21.382   9.874  1.00  0.00      PROA
ATOM     67  HE1 TRP A   4      24.728  22.132   9.364  1.00  0.00      PROA
ATOM     68  CE2 TRP A   4      26.290  20.779   9.626  1.00  0.00      PROA
ATOM     69  CD2 TRP A   4      26.448  19.745  10.572  1.00  0.00      PROA
ATOM     70  CE3 TRP A   4      27.594  18.952  10.539  1.00  0.00      PROA
ATOM     71  HE3 TRP A   4      27.734  18.140  11.235  1.00  0.00      PROA
ATOM     72  CZ3 TRP A   4      28.553  19.199   9.555  1.00  0.00      PROA
ATOM     73  HZ3 TRP A   4      29.434  18.577   9.490  1.00  0.00      PROA
ATOM     74  CZ2 TRP A   4      27.250  21.033   8.657  1.00  0.00      PROA
ATOM     75  HZ2 TRP A   4      27.132  21.824   7.932  1.00  0.00      PROA
ATOM     76  CH2 TRP A   4      28.388  20.227   8.636  1.00  0.00      PROA
ATOM     77  HH2 TRP A   4      29.148  20.399   7.886  1.00  0.00      PROA
ATOM     78  C   TRP A   4      25.770  20.322  14.372  1.00  0.00      PROA
ATOM     79  O   TRP A   4      24.785  20.404  15.095  1.00  0.00      PROA
ATOM     80  N   LEU A   5      26.756  21.242  14.330  1.00  0.00      PROA
ATOM     81  HN  LEU A   5      27.597  21.087  13.821  1.00  0.00      PROA
ATOM     82  CA  LEU A   5      26.626  22.531  14.982  1.00  0.00      PROA
ATOM     83  HA  LEU A   5      27.448  23.120  14.607  1.00  0.00      PROA
ATOM     84  CB  LEU A   5      25.302  23.234  14.588  1.00  0.00      PROA
ATOM     85  HB1 LEU A   5      25.245  24.228  15.069  1.00  0.00      PROA
ATOM     86  HB2 LEU A   5      24.415  22.686  14.949  1.00  0.00      PROA
ATOM     87  CG  LEU A   5      25.158  23.525  13.084  1.00  0.00      PROA
ATOM     88  HG  LEU A   5      25.391  22.608  12.509  1.00  0.00      PROA
ATOM     89  CD1 LEU A   5      23.713  23.939  12.760  1.00  0.00      PROA
ATOM     90 HD11 LEU A   5      23.437  24.856  13.324  1.00  0.00      PROA
ATOM     91 HD12 LEU A   5      23.006  23.128  13.036  1.00  0.00      PROA
ATOM     92 HD13 LEU A   5      23.604  24.144  11.674  1.00  0.00      PROA
ATOM     93  CD2 LEU A   5      26.156  24.615  12.667  1.00  0.00      PROA
ATOM     94 HD21 LEU A   5      27.202  24.282  12.828  1.00  0.00      PROA
ATOM     95 HD22 LEU A   5      25.984  25.545  13.249  1.00  0.00      PROA
ATOM     96 HD23 LEU A   5      26.034  24.850  11.588  1.00  0.00      PROA
ATOM     97  C   LEU A   5      26.805  22.500  16.509  1.00  0.00      PROA
ATOM     98  O   LEU A   5      27.606  23.240  17.082  1.00  0.00      PROA
ATOM     99  N   ASP A   6      26.003  21.625  17.170  1.00  0.00      PROA
ATOM    100  HN  ASP A   6      25.419  21.062  16.586  1.00  0.00      PROA
ATOM    101  CA  ASP A   6      25.814  21.282  18.565  1.00  0.00      PROA
ATOM    102  HA  ASP A   6      25.002  20.569  18.562  1.00  0.00      PROA
ATOM    103  CB  ASP A   6      27.032  20.700  19.310  1.00  0.00      PROA
ATOM    104  HB1 ASP A   6      27.781  21.487  19.542  1.00  0.00      PROA
ATOM    105  HB2 ASP A   6      27.539  19.958  18.661  1.00  0.00      PROA
ATOM    106  CG  ASP A   6      26.616  19.975  20.595  1.00  0.00      PROA
ATOM    107  OD1 ASP A   6      25.470  19.464  20.669  1.00  0.00      PROA
ATOM    108  OD2 ASP A   6      27.480  19.851  21.495  1.00  0.00      PROA
ATOM    109  C   ASP A   6      25.354  22.492  19.225  1.00  0.00      PROA
ATOM    110  O   ASP A   6      25.582  22.767  20.402  1.00  0.00      PROA
ATOM    111  N   LEU A   7      24.649  23.289  18.440  1.00  0.00      PROA
ATOM    112  HN  LEU A   7      24.433  23.091  17.488  1.00  0.00      PROA
ATOM    113  CA  LEU A   7      24.267  24.522  18.980  1.00  0.00      PROA
ATOM    114  HA  LEU A   7      24.945  24.876  19.745  1.00  0.00      PROA
ATOM    115  CB  LEU A   7      24.168  25.608  17.927  1.00  0.00      PROA
ATOM    116  HB1 LEU A   7      23.774  26.545  18.384  1.00  0.00      PROA
ATOM    117  HB2 LEU A   7      23.466  25.300  17.117  1.00  0.00      PROA
ATOM    118  CG  LEU A   7      25.521  25.934  17.273  1.00  0.00      PROA
ATOM    119  HG  LEU A   7      25.906  25.031  16.770  1.00  0.00      PROA
ATOM    120  CD1 LEU A   7      25.312  27.013  16.205  1.00  0.00      PROA
ATOM    121 HD11 LEU A   7      24.939  27.951  16.669  1.00  0.00      PROA
ATOM    122 HD12 LEU A   7      24.572  26.673  15.449  1.00  0.00      PROA
ATOM    123 HD13 LEU A   7      26.268  27.232  15.685  1.00  0.00      PROA
ATOM    124  CD2 LEU A   7      26.597  26.337  18.294  1.00  0.00      PROA
ATOM    125 HD21 LEU A   7      26.838  25.495  18.975  1.00  0.00      PROA
ATOM    126 HD22 LEU A   7      26.253  27.202  18.899  1.00  0.00      PROA
ATOM    127 HD23 LEU A   7      27.532  26.625  17.767  1.00  0.00      PROA
ATOM    128  C   LEU A   7      22.978  24.269  19.602  1.00  0.00      PROA
ATOM    129  O   LEU A   7      21.944  24.427  18.970  1.00  0.00      PROA
ATOM    130  N   ILE A   8      23.048  23.871  20.882  1.00  0.00      PROA
ATOM    131  HN  ILE A   8      23.931  23.678  21.306  1.00  0.00      PROA
ATOM    132  CA  ILE A   8      21.906  23.814  21.737  1.00  0.00      PROA
ATOM    133  HA  ILE A   8      22.289  23.540  22.706  1.00  0.00      PROA
ATOM    134  CB  ILE A   8      21.241  25.172  21.815  1.00  0.00      PROA
ATOM    135  HB  ILE A   8      20.937  25.558  20.818  1.00  0.00      PROA
ATOM    136  CG2 ILE A   8      19.947  25.081  22.650  1.00  0.00      PROA
ATOM    137 HG21 ILE A   8      20.106  24.450  23.548  1.00  0.00      PROA
ATOM    138 HG22 ILE A   8      19.094  24.671  22.073  1.00  0.00      PROA
ATOM    139 HG23 ILE A   8      19.647  26.087  23.006  1.00  0.00      PROA
ATOM    140  CG1 ILE A   8      22.224  26.207  22.392  1.00  0.00      PROA
ATOM    141 HG11 ILE A   8      21.703  27.190  22.431  1.00  0.00      PROA
ATOM    142 HG12 ILE A   8      23.101  26.338  21.723  1.00  0.00      PROA
ATOM    143  CD  ILE A   8      22.705  25.865  23.802  1.00  0.00      PROA
ATOM    144  HD1 ILE A   8      23.335  24.952  23.807  1.00  0.00      PROA
ATOM    145  HD2 ILE A   8      21.853  25.719  24.498  1.00  0.00      PROA
ATOM    146  HD3 ILE A   8      23.326  26.699  24.197  1.00  0.00      PROA
ATOM    147  C   ILE A   8      20.853  22.784  21.451  1.00  0.00      PROA
ATOM    148  O   ILE A   8      20.557  21.883  22.238  1.00  0.00      PROA
ATOM    149  N   LEU A   9      20.149  23.062  20.338  1.00  0.00      PROA
ATOM    150  HN  LEU A   9      20.425  23.855  19.797  1.00  0.00      PROA
ATOM    151  CA  LEU A   9      19.142  22.294  19.721  1.00  0.00      PROA
ATOM    152  HA  LEU A   9      18.420  21.992  20.461  1.00  0.00      PROA
ATOM    153  CB  LEU A   9      18.503  23.022  18.536  1.00  0.00      PROA
ATOM    154  HB1 LEU A   9      19.264  23.594  17.961  1.00  0.00      PROA
ATOM    155  HB2 LEU A   9      17.805  23.754  18.999  1.00  0.00      PROA
ATOM    156  CG  LEU A   9      17.674  22.157  17.574  1.00  0.00      PROA
ATOM    157  HG  LEU A   9      17.318  21.244  18.091  1.00  0.00      PROA
ATOM    158  CD1 LEU A   9      16.482  22.986  17.112  1.00  0.00      PROA
ATOM    159 HD11 LEU A   9      16.889  23.861  16.582  1.00  0.00      PROA
ATOM    160 HD12 LEU A   9      15.932  23.409  17.961  1.00  0.00      PROA
ATOM    161 HD13 LEU A   9      15.787  22.440  16.451  1.00  0.00      PROA
ATOM    162  CD2 LEU A   9      18.519  21.745  16.382  1.00  0.00      PROA
ATOM    163 HD21 LEU A   9      19.363  21.113  16.705  1.00  0.00      PROA
ATOM    164 HD22 LEU A   9      18.932  22.646  15.879  1.00  0.00      PROA
ATOM    165 HD23 LEU A   9      17.958  21.183  15.633  1.00  0.00      PROA
ATOM    166  C   LEU A   9      19.893  21.168  19.233  1.00  0.00      PROA
ATOM    167  O   LEU A   9      20.959  21.345  18.659  1.00  0.00      PROA
ATOM    168  N   LYS A  10      19.433  19.962  19.439  1.00  0.00      PROA
ATOM    169  HN  LYS A  10      18.575  19.730  19.897  1.00  0.00      PROA
ATOM    170  CA  LYS A  10      20.359  18.951  19.064  1.00  0.00      PROA
ATOM    171  HA  LYS A  10      21.401  19.239  19.133  1.00  0.00      PROA
ATOM    172  CB  LYS A  10      20.225  17.779  20.029  1.00  0.00      PROA
ATOM    173  HB1 LYS A  10      20.986  17.011  19.765  1.00  0.00      PROA
ATOM    174  HB2 LYS A  10      19.236  17.332  19.856  1.00  0.00      PROA
ATOM    175  CG  LYS A  10      20.397  18.160  21.514  1.00  0.00      PROA
ATOM    176  HG1 LYS A  10      20.245  17.243  22.126  1.00  0.00      PROA
ATOM    177  HG2 LYS A  10      19.624  18.894  21.827  1.00  0.00      PROA
ATOM    178  CD  LYS A  10      21.797  18.724  21.805  1.00  0.00      PROA
ATOM    179  HD1 LYS A  10      21.921  19.690  21.267  1.00  0.00      PROA
ATOM    180  HD2 LYS A  10      22.555  18.011  21.407  1.00  0.00      PROA
ATOM    181  CE  LYS A  10      22.038  18.935  23.295  1.00  0.00      PROA
ATOM    182  HE1 LYS A  10      21.951  17.966  23.832  1.00  0.00      PROA
ATOM    183  HE2 LYS A  10      21.296  19.659  23.691  1.00  0.00      PROA
ATOM    184  NZ  LYS A  10      23.388  19.482  23.560  1.00  0.00      PROA
ATOM    185  HZ1 LYS A  10      23.449  20.458  23.210  1.00  0.00      PROA
ATOM    186  HZ2 LYS A  10      24.105  18.900  23.081  1.00  0.00      PROA
ATOM    187  HZ3 LYS A  10      23.549  19.458  24.593  1.00  0.00      PROA
ATOM    188  C   LYS A  10      20.034  18.635  17.610  1.00  0.00      PROA
ATOM    189  O   LYS A  10      18.842  18.571  17.335  1.00  0.00      PROA
ATOM    190  N   ILE A  11      21.051  18.479  16.683  1.00  0.00      PROA
ATOM    191  HN  ILE A  11      22.000  18.597  16.965  1.00  0.00      PROA
ATOM    192  CA  ILE A  11      20.890  18.098  15.263  1.00  0.00      PROA
ATOM    193  HA  ILE A  11      19.845  17.938  15.078  1.00  0.00      PROA
ATOM    194  CB  ILE A  11      21.459  19.091  14.229  1.00  0.00      PROA
ATOM    195  HB  ILE A  11      22.552  19.204  14.402  1.00  0.00      PROA
ATOM    196  CG2 ILE A  11      21.250  18.597  12.771  1.00  0.00      PROA
ATOM    197 HG21 ILE A  11      20.181  18.374  12.581  1.00  0.00      PROA
ATOM    198 HG22 ILE A  11      21.851  17.693  12.548  1.00  0.00      PROA
ATOM    199 HG23 ILE A  11      21.573  19.383  12.056  1.00  0.00      PROA
ATOM    200  CG1 ILE A  11      20.845  20.491  14.382  1.00  0.00      PROA
ATOM    201 HG11 ILE A  11      19.809  20.388  14.710  1.00  0.00      PROA
ATOM    202 HG12 ILE A  11      20.824  20.990  13.385  1.00  0.00      PROA
ATOM    203  CD  ILE A  11      21.614  21.406  15.329  1.00  0.00      PROA
ATOM    204  HD1 ILE A  11      22.624  21.596  14.916  1.00  0.00      PROA
ATOM    205  HD2 ILE A  11      21.732  20.958  16.334  1.00  0.00      PROA
ATOM    206  HD3 ILE A  11      21.106  22.388  15.433  1.00  0.00      PROA
ATOM    207  C   ILE A  11      21.570  16.791  14.969  1.00  0.00      PROA
ATOM    208  O   ILE A  11      22.753  16.602  15.246  1.00  0.00      PROA
ATOM    209  N   HSE A  12      20.844  15.851  14.337  1.00  0.00      PROA
ATOM    210  HN  HSE A  12      19.885  15.969  14.084  1.00  0.00      PROA
ATOM    211  CA  HSE A  12      21.484  14.622  13.965  1.00  0.00      PROA
ATOM    212  HA  HSE A  12      22.553  14.766  13.868  1.00  0.00      PROA
ATOM    213  CB  HSE A  12      21.239  13.494  14.986  1.00  0.00      PROA
ATOM    214  HB1 HSE A  12      20.153  13.263  15.046  1.00  0.00      PROA
ATOM    215  HB2 HSE A  12      21.560  13.845  15.992  1.00  0.00      PROA
ATOM    216  ND1 HSE A  12      23.366  12.169  14.843  1.00  0.00      PROA
ATOM    217  CG  HSE A  12      21.996  12.232  14.661  1.00  0.00      PROA
ATOM    218  CE1 HSE A  12      23.705  10.942  14.495  1.00  0.00      PROA
ATOM    219  HE1 HSE A  12      24.720  10.547  14.506  1.00  0.00      PROA
ATOM    220  NE2 HSE A  12      22.633  10.215  14.108  1.00  0.00      PROA
ATOM    221  HE2 HSE A  12      22.627   9.263  13.798  1.00  0.00      PROA
ATOM    222  CD2 HSE A  12      21.533  11.035  14.222  1.00  0.00      PROA
ATOM    223  HD2 HSE A  12      20.527  10.711  14.020  1.00  0.00      PROA
ATOM    224  C   HSE A  12      20.989  14.193  12.625  1.00  0.00      PROA
ATOM    225  O   HSE A  12      19.777  14.173  12.389  1.00  0.00      PROA
ATOM    226  N   VAL A  13      21.990  13.806  11.787  1.00  0.00      PROA
ATOM    227  HN  VAL A  13      22.930  13.855  12.116  1.00  0.00      PROA
ATOM    228  CA  VAL A  13      21.900  13.284  10.451  1.00  0.00      PROA
ATOM    229  HA  VAL A  13      20.904  13.456  10.065  1.00  0.00      PROA
ATOM    230  CB  VAL A  13      22.949  13.899   9.525  1.00  0.00      PROA
ATOM    231  HB  VAL A  13      23.970  13.752   9.950  1.00  0.00      PROA
ATOM    232  CG1 VAL A  13      22.899  13.258   8.135  1.00  0.00      PROA
ATOM    233 HG11 VAL A  13      21.868  13.326   7.733  1.00  0.00      PROA
ATOM    234 HG12 VAL A  13      23.227  12.201   8.162  1.00  0.00      PROA
ATOM    235 HG13 VAL A  13      23.595  13.798   7.461  1.00  0.00      PROA
ATOM    236  CG2 VAL A  13      22.699  15.415   9.416  1.00  0.00      PROA
ATOM    237 HG21 VAL A  13      22.809  15.913  10.402  1.00  0.00      PROA
ATOM    238 HG22 VAL A  13      21.676  15.610   9.032  1.00  0.00      PROA
ATOM    239 HG23 VAL A  13      23.430  15.873   8.716  1.00  0.00      PROA
ATOM    240  C   VAL A  13      22.147  11.808  10.574  1.00  0.00      PROA
ATOM    241  O   VAL A  13      23.194  11.365  11.054  1.00  0.00      PROA
ATOM    242  N   HSE A  14      21.144  11.010  10.142  1.00  0.00      PROA
ATOM    243  HN  HSE A  14      20.302  11.405   9.778  1.00  0.00      PROA
ATOM    244  CA  HSE A  14      21.199   9.571  10.101  1.00  0.00      PROA
ATOM    245  HA  HSE A  14      21.539   9.238  11.071  1.00  0.00      PROA
ATOM    246  CB  HSE A  14      19.816   8.944   9.775  1.00  0.00      PROA
ATOM    247  HB1 HSE A  14      19.501   9.190   8.738  1.00  0.00      PROA
ATOM    248  HB2 HSE A  14      19.073   9.406  10.461  1.00  0.00      PROA
ATOM    249  ND1 HSE A  14      20.254   6.573   9.070  1.00  0.00      PROA
ATOM    250  CG  HSE A  14      19.750   7.454  10.006  1.00  0.00      PROA
ATOM    251  CE1 HSE A  14      20.038   5.370   9.559  1.00  0.00      PROA
ATOM    252  HE1 HSE A  14      20.310   4.436   9.068  1.00  0.00      PROA
ATOM    253  NE2 HSE A  14      19.401   5.424  10.747  1.00  0.00      PROA
ATOM    254  HE2 HSE A  14      19.111   4.651  11.314  1.00  0.00      PROA
ATOM    255  CD2 HSE A  14      19.207   6.758  11.038  1.00  0.00      PROA
ATOM    256  HD2 HSE A  14      18.727   7.104  11.941  1.00  0.00      PROA
ATOM    257  C   HSE A  14      22.192   9.252   9.023  1.00  0.00      PROA
ATOM    258  O   HSE A  14      22.212  10.044   8.082  1.00  0.00      PROA
ATOM    259  N   PRO A  15      23.002   8.178   9.078  1.00  0.00      PROA
ATOM    260  CD  PRO A  15      23.165   7.348  10.280  1.00  0.00      PROA
ATOM    261  HD1 PRO A  15      22.290   6.694  10.445  1.00  0.00      PROA
ATOM    262  HD2 PRO A  15      23.327   7.986  11.177  1.00  0.00      PROA
ATOM    263  CA  PRO A  15      23.909   7.747   8.013  1.00  0.00      PROA
ATOM    264  HA  PRO A  15      24.672   8.507   7.926  1.00  0.00      PROA
ATOM    265  CB  PRO A  15      24.434   6.388   8.489  1.00  0.00      PROA
ATOM    266  HB1 PRO A  15      25.451   6.176   8.101  1.00  0.00      PROA
ATOM    267  HB2 PRO A  15      23.748   5.562   8.190  1.00  0.00      PROA
ATOM    268  CG  PRO A  15      24.404   6.499  10.010  1.00  0.00      PROA
ATOM    269  HG1 PRO A  15      24.361   5.510  10.509  1.00  0.00      PROA
ATOM    270  HG2 PRO A  15      25.309   7.048  10.355  1.00  0.00      PROA
ATOM    271  C   PRO A  15      23.244   7.608   6.668  1.00  0.00      PROA
ATOM    272  O   PRO A  15      23.938   7.682   5.657  1.00  0.00      PROA
ATOM    273  N   PHE A  16      21.902   7.419   6.665  1.00  0.00      PROA
ATOM    274  HN  PHE A  16      21.423   7.312   7.537  1.00  0.00      PROA
ATOM    275  CA  PHE A  16      21.028   7.384   5.523  1.00  0.00      PROA
ATOM    276  HA  PHE A  16      21.437   6.670   4.832  1.00  0.00      PROA
ATOM    277  CB  PHE A  16      19.552   7.113   5.907  1.00  0.00      PROA
ATOM    278  HB1 PHE A  16      18.838   7.437   5.120  1.00  0.00      PROA
ATOM    279  HB2 PHE A  16      19.328   7.674   6.838  1.00  0.00      PROA
ATOM    280  CG  PHE A  16      19.259   5.657   6.121  1.00  0.00      PROA
ATOM    281  CD1 PHE A  16      19.894   4.671   5.356  1.00  0.00      PROA
ATOM    282  HD1 PHE A  16      20.593   4.922   4.588  1.00  0.00      PROA
ATOM    283  CE1 PHE A  16      19.612   3.320   5.539  1.00  0.00      PROA
ATOM    284  HE1 PHE A  16      20.117   2.575   4.939  1.00  0.00      PROA
ATOM    285  CZ  PHE A  16      18.648   2.931   6.468  1.00  0.00      PROA
ATOM    286  HZ  PHE A  16      18.416   1.884   6.601  1.00  0.00      PROA
ATOM    287  CD2 PHE A  16      18.303   5.239   7.063  1.00  0.00      PROA
ATOM    288  HD2 PHE A  16      17.856   5.937   7.743  1.00  0.00      PROA
ATOM    289  CE2 PHE A  16      17.984   3.894   7.227  1.00  0.00      PROA
ATOM    290  HE2 PHE A  16      17.251   3.596   7.964  1.00  0.00      PROA
ATOM    291  C   PHE A  16      21.041   8.664   4.796  1.00  0.00      PROA
ATOM    292  O   PHE A  16      20.648   8.770   3.642  1.00  0.00      PROA
ATOM    293  N   LEU A  17      21.583   9.731   5.356  1.00  0.00      PROA
ATOM    294  HN  LEU A  17      21.937   9.791   6.289  1.00  0.00      PROA
ATOM    295  CA  LEU A  17      21.718  10.831   4.461  1.00  0.00      PROA
ATOM    296  HA  LEU A  17      20.743  11.100   4.108  1.00  0.00      PROA
ATOM    297  CB  LEU A  17      22.288  12.055   5.125  1.00  0.00      PROA
ATOM    298  HB1 LEU A  17      23.288  11.843   5.564  1.00  0.00      PROA
ATOM    299  HB2 LEU A  17      21.592  12.317   5.953  1.00  0.00      PROA
ATOM    300  CG  LEU A  17      22.374  13.264   4.179  1.00  0.00      PROA
ATOM    301  HG  LEU A  17      23.051  13.040   3.323  1.00  0.00      PROA
ATOM    302  CD1 LEU A  17      20.992  13.630   3.617  1.00  0.00      PROA
ATOM    303 HD11 LEU A  17      20.257  13.720   4.435  1.00  0.00      PROA
ATOM    304 HD12 LEU A  17      20.633  12.867   2.896  1.00  0.00      PROA
ATOM    305 HD13 LEU A  17      21.053  14.606   3.090  1.00  0.00      PROA
ATOM    306  CD2 LEU A  17      23.003  14.452   4.907  1.00  0.00      PROA
ATOM    307 HD21 LEU A  17      24.010  14.186   5.293  1.00  0.00      PROA
ATOM    308 HD22 LEU A  17      22.362  14.775   5.754  1.00  0.00      PROA
ATOM    309 HD23 LEU A  17      23.116  15.313   4.212  1.00  0.00      PROA
ATOM    310  C   LEU A  17      22.588  10.478   3.294  1.00  0.00      PROA
ATOM    311  O   LEU A  17      22.277  10.790   2.149  1.00  0.00      PROA
ATOM    312  N   TRP A  18      23.656   9.736   3.610  1.00  0.00      PROA
ATOM    313  HN  TRP A  18      23.832   9.430   4.543  1.00  0.00      PROA
ATOM    314  CA  TRP A  18      24.617   9.383   2.643  1.00  0.00      PROA
ATOM    315  HA  TRP A  18      24.882  10.274   2.087  1.00  0.00      PROA
ATOM    316  CB  TRP A  18      25.873   8.827   3.329  1.00  0.00      PROA
ATOM    317  HB1 TRP A  18      25.654   7.890   3.881  1.00  0.00      PROA
ATOM    318  HB2 TRP A  18      26.211   9.576   4.081  1.00  0.00      PROA
ATOM    319  CG  TRP A  18      26.991   8.575   2.379  1.00  0.00      PROA
ATOM    320  CD1 TRP A  18      27.900   9.496   1.939  1.00  0.00      PROA
ATOM    321  HD1 TRP A  18      27.930  10.532   2.244  1.00  0.00      PROA
ATOM    322  NE1 TRP A  18      28.759   8.902   1.057  1.00  0.00      PROA
ATOM    323  HE1 TRP A  18      29.501   9.343   0.600  1.00  0.00      PROA
ATOM    324  CE2 TRP A  18      28.422   7.589   0.903  1.00  0.00      PROA
ATOM    325  CD2 TRP A  18      27.300   7.342   1.719  1.00  0.00      PROA
ATOM    326  CE3 TRP A  18      26.745   6.068   1.755  1.00  0.00      PROA
ATOM    327  HE3 TRP A  18      25.905   5.849   2.387  1.00  0.00      PROA
ATOM    328  CZ3 TRP A  18      27.301   5.067   0.963  1.00  0.00      PROA
ATOM    329  HZ3 TRP A  18      26.849   4.087   0.982  1.00  0.00      PROA
ATOM    330  CZ2 TRP A  18      28.989   6.593   0.123  1.00  0.00      PROA
ATOM    331  HZ2 TRP A  18      29.840   6.781  -0.514  1.00  0.00      PROA
ATOM    332  CH2 TRP A  18      28.402   5.330   0.156  1.00  0.00      PROA
ATOM    333  HH2 TRP A  18      28.795   4.563  -0.493  1.00  0.00      PROA
ATOM    334  C   TRP A  18      24.009   8.401   1.703  1.00  0.00      PROA
ATOM    335  O   TRP A  18      23.927   8.703   0.515  1.00  0.00      PROA
ATOM    336  N   ILE A  19      23.494   7.275   2.267  1.00  0.00      PROA
ATOM    337  HN  ILE A  19      23.501   7.164   3.258  1.00  0.00      PROA
ATOM    338  CA  ILE A  19      23.070   6.104   1.516  1.00  0.00      PROA
ATOM    339  HA  ILE A  19      23.918   5.772   0.935  1.00  0.00      PROA
ATOM    340  CB  ILE A  19      22.605   4.952   2.396  1.00  0.00      PROA
ATOM    341  HB  ILE A  19      21.885   5.366   3.128  1.00  0.00      PROA
ATOM    342  CG2 ILE A  19      21.887   3.836   1.593  1.00  0.00      PROA
ATOM    343 HG21 ILE A  19      22.500   3.518   0.724  1.00  0.00      PROA
ATOM    344 HG22 ILE A  19      20.888   4.167   1.248  1.00  0.00      PROA
ATOM    345 HG23 ILE A  19      21.703   2.946   2.227  1.00  0.00      PROA
ATOM    346  CG1 ILE A  19      23.803   4.385   3.176  1.00  0.00      PROA
ATOM    347 HG11 ILE A  19      24.323   5.220   3.697  1.00  0.00      PROA
ATOM    348 HG12 ILE A  19      24.522   3.918   2.467  1.00  0.00      PROA
ATOM    349  CD  ILE A  19      23.414   3.373   4.251  1.00  0.00      PROA
ATOM    350  HD1 ILE A  19      22.995   2.446   3.809  1.00  0.00      PROA
ATOM    351  HD2 ILE A  19      22.666   3.809   4.946  1.00  0.00      PROA
ATOM    352  HD3 ILE A  19      24.310   3.089   4.845  1.00  0.00      PROA
ATOM    353  C   ILE A  19      21.978   6.367   0.569  1.00  0.00      PROA
ATOM    354  O   ILE A  19      21.956   5.821  -0.527  1.00  0.00      PROA
ATOM    355  N   ILE A  20      21.021   7.184   1.003  1.00  0.00      PROA
ATOM    356  HN  ILE A  20      21.083   7.649   1.885  1.00  0.00      PROA
ATOM    357  CA  ILE A  20      19.803   7.352   0.293  1.00  0.00      PROA
ATOM    358  HA  ILE A  20      19.456   6.385  -0.022  1.00  0.00      PROA
ATOM    359  CB  ILE A  20      18.774   8.049   1.133  1.00  0.00      PROA
ATOM    360  HB  ILE A  20      19.228   8.992   1.515  1.00  0.00      PROA
ATOM    361  CG2 ILE A  20      17.504   8.422   0.332  1.00  0.00      PROA
ATOM    362 HG21 ILE A  20      17.125   7.567  -0.263  1.00  0.00      PROA
ATOM    363 HG22 ILE A  20      17.701   9.284  -0.328  1.00  0.00      PROA
ATOM    364 HG23 ILE A  20      16.701   8.747   1.019  1.00  0.00      PROA
ATOM    365  CG1 ILE A  20      18.436   7.147   2.336  1.00  0.00      PROA
ATOM    366 HG11 ILE A  20      17.759   7.656   3.043  1.00  0.00      PROA
ATOM    367 HG12 ILE A  20      19.355   6.913   2.913  1.00  0.00      PROA
ATOM    368  CD  ILE A  20      17.820   5.806   1.954  1.00  0.00      PROA
ATOM    369  HD1 ILE A  20      18.519   5.190   1.352  1.00  0.00      PROA
ATOM    370  HD2 ILE A  20      16.879   5.941   1.381  1.00  0.00      PROA
ATOM    371  HD3 ILE A  20      17.585   5.226   2.873  1.00  0.00      PROA
ATOM    372  C   ILE A  20      20.002   8.154  -0.902  1.00  0.00      PROA
ATOM    373  O   ILE A  20      19.175   8.077  -1.806  1.00  0.00      PROA
ATOM    374  N   ALA A  21      21.138   8.903  -0.976  1.00  0.00      PROA
ATOM    375  HN  ALA A  21      21.792   8.939  -0.222  1.00  0.00      PROA
ATOM    376  CA  ALA A  21      21.501   9.630  -2.152  1.00  0.00      PROA
ATOM    377  HA  ALA A  21      20.716  10.300  -2.412  1.00  0.00      PROA
ATOM    378  CB  ALA A  21      22.817  10.410  -2.034  1.00  0.00      PROA
ATOM    379  HB1 ALA A  21      23.669   9.731  -1.818  1.00  0.00      PROA
ATOM    380  HB2 ALA A  21      22.745  11.152  -1.209  1.00  0.00      PROA
ATOM    381  HB3 ALA A  21      23.034  10.957  -2.977  1.00  0.00      PROA
ATOM    382  C   ALA A  21      21.546   8.561  -3.168  1.00  0.00      PROA
ATOM    383  O   ALA A  21      20.819   8.555  -4.147  1.00  0.00      PROA
ATOM    384  N   ALA A  22      22.144   7.432  -2.797  1.00  0.00      PROA
ATOM    385  HN  ALA A  22      22.614   7.282  -1.930  1.00  0.00      PROA
ATOM    386  CA  ALA A  22      22.106   6.385  -3.766  1.00  0.00      PROA
ATOM    387  HA  ALA A  22      22.573   6.774  -4.663  1.00  0.00      PROA
ATOM    388  CB  ALA A  22      22.972   5.201  -3.358  1.00  0.00      PROA
ATOM    389  HB1 ALA A  22      22.516   4.623  -2.529  1.00  0.00      PROA
ATOM    390  HB2 ALA A  22      23.977   5.550  -3.036  1.00  0.00      PROA
ATOM    391  HB3 ALA A  22      23.108   4.507  -4.217  1.00  0.00      PROA
ATOM    392  C   ALA A  22      20.691   5.951  -4.162  1.00  0.00      PROA
ATOM    393  O   ALA A  22      20.419   5.784  -5.336  1.00  0.00      PROA
ATOM    394  N   LEU A  23      19.742   5.881  -3.220  1.00  0.00      PROA
ATOM    395  HN  LEU A  23      19.942   6.140  -2.279  1.00  0.00      PROA
ATOM    396  CA  LEU A  23      18.417   5.346  -3.451  1.00  0.00      PROA
ATOM    397  HA  LEU A  23      18.552   4.418  -3.985  1.00  0.00      PROA
ATOM    398  CB  LEU A  23      17.748   5.069  -2.096  1.00  0.00      PROA
ATOM    399  HB1 LEU A  23      16.660   5.139  -2.159  1.00  0.00      PROA
ATOM    400  HB2 LEU A  23      18.042   5.851  -1.373  1.00  0.00      PROA
ATOM    401  CG  LEU A  23      18.069   3.685  -1.510  1.00  0.00      PROA
ATOM    402  HG  LEU A  23      17.514   3.606  -0.544  1.00  0.00      PROA
ATOM    403  CD1 LEU A  23      17.575   2.563  -2.432  1.00  0.00      PROA
ATOM    404 HD11 LEU A  23      18.279   2.410  -3.277  1.00  0.00      PROA
ATOM    405 HD12 LEU A  23      16.592   2.833  -2.857  1.00  0.00      PROA
ATOM    406 HD13 LEU A  23      17.488   1.606  -1.875  1.00  0.00      PROA
ATOM    407  CD2 LEU A  23      19.563   3.527  -1.217  1.00  0.00      PROA
ATOM    408 HD21 LEU A  23      19.923   4.382  -0.615  1.00  0.00      PROA
ATOM    409 HD22 LEU A  23      20.154   3.476  -2.155  1.00  0.00      PROA
ATOM    410 HD23 LEU A  23      19.746   2.591  -0.646  1.00  0.00      PROA
ATOM    411  C   LEU A  23      17.424   6.131  -4.275  1.00  0.00      PROA
ATOM    412  O   LEU A  23      16.594   5.545  -4.963  1.00  0.00      PROA
ATOM    413  N   GLY A  24      17.439   7.476  -4.191  1.00  0.00      PROA
ATOM    414  HN  GLY A  24      18.104   7.946  -3.612  1.00  0.00      PROA
ATOM    415  CA  GLY A  24      16.486   8.300  -4.895  1.00  0.00      PROA
ATOM    416  HA1 GLY A  24      16.546   9.278  -4.478  1.00  0.00      PROA
ATOM    417  HA2 GLY A  24      15.507   7.848  -4.857  1.00  0.00      PROA
ATOM    418  C   GLY A  24      16.861   8.367  -6.282  1.00  0.00      PROA
ATOM    419  O   GLY A  24      16.073   8.688  -7.154  1.00  0.00      PROA
ATOM    420  N   LEU A  25      18.115   8.034  -6.478  1.00  0.00      PROA
ATOM    421  HN  LEU A  25      18.695   7.716  -5.731  1.00  0.00      PROA
ATOM    422  CA  LEU A  25      18.729   8.150  -7.716  1.00  0.00      PROA
ATOM    423  HA  LEU A  25      18.099   8.665  -8.430  1.00  0.00      PROA
ATOM    424  CB  LEU A  25      20.043   8.904  -7.540  1.00  0.00      PROA
ATOM    425  HB1 LEU A  25      20.521   9.072  -8.531  1.00  0.00      PROA
ATOM    426  HB2 LEU A  25      20.743   8.291  -6.925  1.00  0.00      PROA
ATOM    427  CG  LEU A  25      19.879  10.266  -6.829  1.00  0.00      PROA
ATOM    428  HG  LEU A  25      19.439  10.107  -5.818  1.00  0.00      PROA
ATOM    429  CD1 LEU A  25      21.269  10.882  -6.612  1.00  0.00      PROA
ATOM    430 HD11 LEU A  25      21.722  11.172  -7.583  1.00  0.00      PROA
ATOM    431 HD12 LEU A  25      21.941  10.148  -6.117  1.00  0.00      PROA
ATOM    432 HD13 LEU A  25      21.213  11.776  -5.960  1.00  0.00      PROA
ATOM    433  CD2 LEU A  25      18.938  11.196  -7.616  1.00  0.00      PROA
ATOM    434 HD21 LEU A  25      17.966  10.703  -7.819  1.00  0.00      PROA
ATOM    435 HD22 LEU A  25      19.397  11.480  -8.587  1.00  0.00      PROA
ATOM    436 HD23 LEU A  25      18.714  12.113  -7.042  1.00  0.00      PROA
ATOM    437  C   LEU A  25      18.956   6.779  -8.208  1.00  0.00      PROA
ATOM    438  O   LEU A  25      18.962   5.797  -7.469  1.00  0.00      PROA
ATOM    439  N   LEU A  26      19.101   6.686  -9.537  1.00  0.00      PROA
ATOM    440  HN  LEU A  26      19.037   7.491 -10.121  1.00  0.00      PROA
ATOM    441  CA  LEU A  26      19.447   5.453 -10.200  1.00  0.00      PROA
ATOM    442  HA  LEU A  26      19.721   5.720 -11.210  1.00  0.00      PROA
ATOM    443  CB  LEU A  26      20.642   4.725  -9.525  1.00  0.00      PROA
ATOM    444  HB1 LEU A  26      20.995   3.926 -10.215  1.00  0.00      PROA
ATOM    445  HB2 LEU A  26      20.318   4.212  -8.596  1.00  0.00      PROA
ATOM    446  CG  LEU A  26      21.852   5.628  -9.181  1.00  0.00      PROA
ATOM    447  HG  LEU A  26      21.540   6.466  -8.522  1.00  0.00      PROA
ATOM    448  CD1 LEU A  26      22.895   4.834  -8.379  1.00  0.00      PROA
ATOM    449 HD11 LEU A  26      23.267   3.973  -8.974  1.00  0.00      PROA
ATOM    450 HD12 LEU A  26      22.446   4.449  -7.439  1.00  0.00      PROA
ATOM    451 HD13 LEU A  26      23.757   5.483  -8.117  1.00  0.00      PROA
ATOM    452  CD2 LEU A  26      22.459   6.234 -10.455  1.00  0.00      PROA
ATOM    453 HD21 LEU A  26      21.719   6.873 -10.980  1.00  0.00      PROA
ATOM    454 HD22 LEU A  26      22.789   5.430 -11.146  1.00  0.00      PROA
ATOM    455 HD23 LEU A  26      23.340   6.861 -10.199  1.00  0.00      PROA
ATOM    456  C   LEU A  26      18.214   4.561 -10.277  1.00  0.00      PROA
ATOM    457  O   LEU A  26      18.241   3.448 -10.792  1.00  0.00      PROA
ATOM    458  N   THR A  27      17.098   5.117  -9.782  1.00  0.00      PROA
ATOM    459  HN  THR A  27      17.206   6.009  -9.345  1.00  0.00      PROA
ATOM    460  CA  THR A  27      15.721   4.713  -9.804  1.00  0.00      PROA
ATOM    461  HA  THR A  27      15.498   4.267 -10.763  1.00  0.00      PROA
ATOM    462  CB  THR A  27      15.261   3.865  -8.614  1.00  0.00      PROA
ATOM    463  HB  THR A  27      15.960   3.006  -8.501  1.00  0.00      PROA
ATOM    464  OG1 THR A  27      13.965   3.340  -8.862  1.00  0.00      PROA
ATOM    465  HG1 THR A  27      13.579   3.116  -8.005  1.00  0.00      PROA
ATOM    466  CG2 THR A  27      15.238   4.673  -7.312  1.00  0.00      PROA
ATOM    467 HG21 THR A  27      14.414   5.419  -7.295  1.00  0.00      PROA
ATOM    468 HG22 THR A  27      16.204   5.209  -7.210  1.00  0.00      PROA
ATOM    469 HG23 THR A  27      15.102   3.997  -6.441  1.00  0.00      PROA
ATOM    470  C   THR A  27      15.193   6.119  -9.731  1.00  0.00      PROA
ATOM    471  O   THR A  27      15.924   7.034  -9.358  1.00  0.00      PROA
ATOM    472  N   GLY A  28      13.951   6.402 -10.113  1.00  0.00      PROA
ATOM    473  HN  GLY A  28      13.291   5.714 -10.408  1.00  0.00      PROA
ATOM    474  CA  GLY A  28      13.576   7.794 -10.138  1.00  0.00      PROA
ATOM    475  HA1 GLY A  28      12.588   7.790 -10.570  1.00  0.00      PROA
ATOM    476  HA2 GLY A  28      14.271   8.319 -10.781  1.00  0.00      PROA
ATOM    477  C   GLY A  28      13.459   8.589  -8.837  1.00  0.00      PROA
ATOM    478  O   GLY A  28      14.172   9.580  -8.679  1.00  0.00      PROA
ATOM    479  N   HSE A  29      12.488   8.343  -7.903  1.00  0.00      PROA
ATOM    480  HN  HSE A  29      11.890   7.547  -7.864  1.00  0.00      PROA
ATOM    481  CA  HSE A  29      12.056   9.592  -7.324  1.00  0.00      PROA
ATOM    482  HA  HSE A  29      12.930  10.067  -6.895  1.00  0.00      PROA
ATOM    483  CB  HSE A  29      11.535  10.454  -8.499  1.00  0.00      PROA
ATOM    484  HB1 HSE A  29      12.261  10.696  -9.297  1.00  0.00      PROA
ATOM    485  HB2 HSE A  29      11.178  11.390  -8.240  1.00  0.00      PROA
ATOM    486  ND1 HSE A  29       9.090  10.185  -8.576  1.00  0.00      PROA
ATOM    487  CG  HSE A  29      10.330   9.971  -9.150  1.00  0.00      PROA
ATOM    488  CE1 HSE A  29       8.235   9.698  -9.441  1.00  0.00      PROA
ATOM    489  HE1 HSE A  29       7.153   9.672  -9.314  1.00  0.00      PROA
ATOM    490  NE2 HSE A  29       8.856   9.218 -10.541  1.00  0.00      PROA
ATOM    491  HE2 HSE A  29       8.425   8.784 -11.335  1.00  0.00      PROA
ATOM    492  CD2 HSE A  29      10.203   9.409 -10.366  1.00  0.00      PROA
ATOM    493  HD2 HSE A  29      10.947   9.146 -11.103  1.00  0.00      PROA
ATOM    494  C   HSE A  29      11.071   9.682  -6.177  1.00  0.00      PROA
ATOM    495  O   HSE A  29      10.283   8.809  -5.850  1.00  0.00      PROA
ATOM    496  N   MET A  30      11.160  10.893  -5.606  1.00  0.00      PROA
ATOM    497  HN  MET A  30      11.884  11.459  -5.997  1.00  0.00      PROA
ATOM    498  CA  MET A  30      10.491  11.660  -4.609  1.00  0.00      PROA
ATOM    499  HA  MET A  30       9.552  11.224  -4.358  1.00  0.00      PROA
ATOM    500  CB  MET A  30      11.424  12.143  -3.432  1.00  0.00      PROA
ATOM    501  HB1 MET A  30      10.816  12.690  -2.683  1.00  0.00      PROA
ATOM    502  HB2 MET A  30      12.240  12.816  -3.782  1.00  0.00      PROA
ATOM    503  CG  MET A  30      12.157  11.015  -2.712  1.00  0.00      PROA
ATOM    504  HG1 MET A  30      11.391  10.330  -2.292  1.00  0.00      PROA
ATOM    505  HG2 MET A  30      12.730  11.486  -1.885  1.00  0.00      PROA
ATOM    506  SD  MET A  30      13.287  10.082  -3.767  1.00  0.00      PROA
ATOM    507  CE  MET A  30      13.980   8.901  -2.603  1.00  0.00      PROA
ATOM    508  HE1 MET A  30      13.168   8.287  -2.177  1.00  0.00      PROA
ATOM    509  HE2 MET A  30      14.548   9.405  -1.800  1.00  0.00      PROA
ATOM    510  HE3 MET A  30      14.667   8.183  -3.083  1.00  0.00      PROA
ATOM    511  C   MET A  30      10.288  12.812  -5.491  1.00  0.00      PROA
ATOM    512  O   MET A  30      10.728  13.886  -5.146  1.00  0.00      PROA
ATOM    513  N   LYS A  31       9.906  12.678  -6.804  1.00  0.00      PROA
ATOM    514  HN  LYS A  31       9.520  11.837  -7.175  1.00  0.00      PROA
ATOM    515  CA  LYS A  31      10.531  13.595  -7.770  1.00  0.00      PROA
ATOM    516  HA  LYS A  31      10.552  13.089  -8.699  1.00  0.00      PROA
ATOM    517  CB  LYS A  31       9.806  14.860  -8.068  1.00  0.00      PROA
ATOM    518  HB1 LYS A  31      10.504  15.388  -8.752  1.00  0.00      PROA
ATOM    519  HB2 LYS A  31       9.646  15.496  -7.193  1.00  0.00      PROA
ATOM    520  CG  LYS A  31       8.449  14.646  -8.748  1.00  0.00      PROA
ATOM    521  HG1 LYS A  31       7.818  15.543  -8.555  1.00  0.00      PROA
ATOM    522  HG2 LYS A  31       7.910  13.781  -8.307  1.00  0.00      PROA
ATOM    523  CD  LYS A  31       8.580  14.488 -10.267  1.00  0.00      PROA
ATOM    524  HD1 LYS A  31       9.320  15.216 -10.654  1.00  0.00      PROA
ATOM    525  HD2 LYS A  31       7.583  14.716 -10.711  1.00  0.00      PROA
ATOM    526  CE  LYS A  31       9.022  13.101 -10.733  1.00  0.00      PROA
ATOM    527  HE1 LYS A  31       8.384  12.304 -10.304  1.00  0.00      PROA
ATOM    528  HE2 LYS A  31      10.082  12.893 -10.496  1.00  0.00      PROA
ATOM    529  NZ  LYS A  31       8.958  12.996 -12.204  1.00  0.00      PROA
ATOM    530  HZ1 LYS A  31       9.579  13.712 -12.634  1.00  0.00      PROA
ATOM    531  HZ2 LYS A  31       7.980  13.149 -12.524  1.00  0.00      PROA
ATOM    532  HZ3 LYS A  31       9.268  12.048 -12.499  1.00  0.00      PROA
ATOM    533  C   LYS A  31      11.955  13.671  -7.350  1.00  0.00      PROA
ATOM    534  O   LYS A  31      12.406  12.614  -7.019  1.00  0.00      PROA
ATOM    535  N   ALA A  32      12.712  14.670  -7.061  1.00  0.00      PROA
ATOM    536  HN  ALA A  32      12.563  15.656  -7.075  1.00  0.00      PROA
ATOM    537  CA  ALA A  32      13.992  13.969  -6.771  1.00  0.00      PROA
ATOM    538  HA  ALA A  32      14.292  12.918  -6.878  1.00  0.00      PROA
ATOM    539  CB  ALA A  32      14.873  14.020  -7.965  1.00  0.00      PROA
ATOM    540  HB1 ALA A  32      15.050  15.082  -8.256  1.00  0.00      PROA
ATOM    541  HB2 ALA A  32      14.405  13.520  -8.844  1.00  0.00      PROA
ATOM    542  HB3 ALA A  32      15.878  13.562  -7.806  1.00  0.00      PROA
ATOM    543  C   ALA A  32      14.599  14.166  -5.521  1.00  0.00      PROA
ATOM    544  O   ALA A  32      14.823  15.316  -5.247  1.00  0.00      PROA
ATOM    545  N   LEU A  33      15.025  13.045  -4.871  1.00  0.00      PROA
ATOM    546  HN  LEU A  33      14.789  12.151  -5.245  1.00  0.00      PROA
ATOM    547  CA  LEU A  33      15.826  12.967  -3.685  1.00  0.00      PROA
ATOM    548  HA  LEU A  33      15.177  13.214  -2.857  1.00  0.00      PROA
ATOM    549  CB  LEU A  33      16.468  11.585  -3.494  1.00  0.00      PROA
ATOM    550  HB1 LEU A  33      17.095  11.317  -4.374  1.00  0.00      PROA
ATOM    551  HB2 LEU A  33      15.658  10.854  -3.450  1.00  0.00      PROA
ATOM    552  CG  LEU A  33      17.276  11.367  -2.202  1.00  0.00      PROA
ATOM    553  HG  LEU A  33      17.279  10.260  -2.063  1.00  0.00      PROA
ATOM    554  CD1 LEU A  33      18.742  11.778  -2.351  1.00  0.00      PROA
ATOM    555 HD11 LEU A  33      18.892  12.861  -2.432  1.00  0.00      PROA
ATOM    556 HD12 LEU A  33      19.173  11.307  -3.261  1.00  0.00      PROA
ATOM    557 HD13 LEU A  33      19.305  11.436  -1.455  1.00  0.00      PROA
ATOM    558  CD2 LEU A  33      16.607  11.995  -0.969  1.00  0.00      PROA
ATOM    559 HD21 LEU A  33      15.513  11.811  -0.991  1.00  0.00      PROA
ATOM    560 HD22 LEU A  33      16.780  13.083  -0.892  1.00  0.00      PROA
ATOM    561 HD23 LEU A  33      17.022  11.525  -0.054  1.00  0.00      PROA
ATOM    562  C   LEU A  33      16.959  13.887  -3.693  1.00  0.00      PROA
ATOM    563  O   LEU A  33      17.138  14.533  -2.681  1.00  0.00      PROA
ATOM    564  N   LEU A  34      17.748  13.937  -4.785  1.00  0.00      PROA
ATOM    565  HN  LEU A  34      17.553  13.392  -5.595  1.00  0.00      PROA
ATOM    566  CA  LEU A  34      18.951  14.714  -4.813  1.00  0.00      PROA
ATOM    567  HA  LEU A  34      19.568  14.387  -3.989  1.00  0.00      PROA
ATOM    568  CB  LEU A  34      19.697  14.490  -6.128  1.00  0.00      PROA
ATOM    569  HB1 LEU A  34      19.023  14.677  -6.994  1.00  0.00      PROA
ATOM    570  HB2 LEU A  34      19.989  13.423  -6.157  1.00  0.00      PROA
ATOM    571  CG  LEU A  34      20.989  15.307  -6.311  1.00  0.00      PROA
ATOM    572  HG  LEU A  34      20.762  16.397  -6.337  1.00  0.00      PROA
ATOM    573  CD1 LEU A  34      21.975  15.045  -5.159  1.00  0.00      PROA
ATOM    574 HD11 LEU A  34      22.181  13.958  -5.064  1.00  0.00      PROA
ATOM    575 HD12 LEU A  34      21.574  15.419  -4.197  1.00  0.00      PROA
ATOM    576 HD13 LEU A  34      22.935  15.569  -5.354  1.00  0.00      PROA
ATOM    577  CD2 LEU A  34      21.617  14.969  -7.668  1.00  0.00      PROA
ATOM    578 HD21 LEU A  34      20.906  15.194  -8.492  1.00  0.00      PROA
ATOM    579 HD22 LEU A  34      21.881  13.891  -7.715  1.00  0.00      PROA
ATOM    580 HD23 LEU A  34      22.540  15.565  -7.827  1.00  0.00      PROA
ATOM    581  C   LEU A  34      18.771  16.174  -4.698  1.00  0.00      PROA
ATOM    582  O   LEU A  34      19.446  16.813  -3.888  1.00  0.00      PROA
ATOM    583  N   CYS A  35      17.833  16.728  -5.515  1.00  0.00      PROA
ATOM    584  HN  CYS A  35      17.277  16.182  -6.137  1.00  0.00      PROA
ATOM    585  CA  CYS A  35      17.641  18.145  -5.554  1.00  0.00      PROA
ATOM    586  HA  CYS A  35      18.606  18.624  -5.653  1.00  0.00      PROA
ATOM    587  CB  CYS A  35      16.699  18.647  -6.653  1.00  0.00      PROA
ATOM    588  HB1 CYS A  35      17.085  18.235  -7.612  1.00  0.00      PROA
ATOM    589  HB2 CYS A  35      16.794  19.753  -6.724  1.00  0.00      PROA
ATOM    590  SG  CYS A  35      14.950  18.182  -6.450  1.00  0.00      PROA
ATOM    591  HG1 CYS A  35      14.753  18.897  -5.352  1.00  0.00      PROA
ATOM    592  C   CYS A  35      17.084  18.442  -4.258  1.00  0.00      PROA
ATOM    593  O   CYS A  35      17.500  19.422  -3.655  1.00  0.00      PROA
ATOM    594  N   LEU A  36      16.245  17.465  -3.771  1.00  0.00      PROA
ATOM    595  HN  LEU A  36      16.056  16.643  -4.307  1.00  0.00      PROA
ATOM    596  CA  LEU A  36      15.484  17.593  -2.597  1.00  0.00      PROA
ATOM    597  HA  LEU A  36      14.802  18.412  -2.754  1.00  0.00      PROA
ATOM    598  CB  LEU A  36      14.686  16.371  -2.154  1.00  0.00      PROA
ATOM    599  HB1 LEU A  36      15.295  15.485  -1.933  1.00  0.00      PROA
ATOM    600  HB2 LEU A  36      14.011  16.091  -2.991  1.00  0.00      PROA
ATOM    601  CG  LEU A  36      13.834  16.594  -0.896  1.00  0.00      PROA
ATOM    602  HG  LEU A  36      13.423  17.629  -0.916  1.00  0.00      PROA
ATOM    603  CD1 LEU A  36      12.653  15.616  -0.914  1.00  0.00      PROA
ATOM    604 HD11 LEU A  36      13.018  14.567  -0.898  1.00  0.00      PROA
ATOM    605 HD12 LEU A  36      12.040  15.761  -1.823  1.00  0.00      PROA
ATOM    606 HD13 LEU A  36      12.005  15.776  -0.025  1.00  0.00      PROA
ATOM    607  CD2 LEU A  36      14.641  16.402   0.397  1.00  0.00      PROA
ATOM    608 HD21 LEU A  36      15.434  17.157   0.525  1.00  0.00      PROA
ATOM    609 HD22 LEU A  36      15.108  15.394   0.419  1.00  0.00      PROA
ATOM    610 HD23 LEU A  36      13.966  16.496   1.271  1.00  0.00      PROA
ATOM    611  C   LEU A  36      16.419  17.984  -1.593  1.00  0.00      PROA
ATOM    612  O   LEU A  36      16.186  19.104  -1.188  1.00  0.00      PROA
ATOM    613  N   LEU A  37      17.557  17.223  -1.482  1.00  0.00      PROA
ATOM    614  HN  LEU A  37      17.654  16.434  -2.087  1.00  0.00      PROA
ATOM    615  CA  LEU A  37      18.585  17.282  -0.483  1.00  0.00      PROA
ATOM    616  HA  LEU A  37      18.137  16.903   0.415  1.00  0.00      PROA
ATOM    617  CB  LEU A  37      19.874  16.482  -0.781  1.00  0.00      PROA
ATOM    618  HB1 LEU A  37      20.633  16.674   0.017  1.00  0.00      PROA
ATOM    619  HB2 LEU A  37      20.337  16.808  -1.732  1.00  0.00      PROA
ATOM    620  CG  LEU A  37      19.689  14.964  -0.784  1.00  0.00      PROA
ATOM    621  HG  LEU A  37      18.961  14.719  -1.548  1.00  0.00      PROA
ATOM    622  CD1 LEU A  37      20.979  14.253  -1.212  1.00  0.00      PROA
ATOM    623 HD11 LEU A  37      21.808  14.518  -0.520  1.00  0.00      PROA
ATOM    624 HD12 LEU A  37      21.269  14.555  -2.238  1.00  0.00      PROA
ATOM    625 HD13 LEU A  37      20.854  13.152  -1.188  1.00  0.00      PROA
ATOM    626  CD2 LEU A  37      19.172  14.462   0.571  1.00  0.00      PROA
ATOM    627 HD21 LEU A  37      18.129  14.798   0.750  1.00  0.00      PROA
ATOM    628 HD22 LEU A  37      19.812  14.850   1.388  1.00  0.00      PROA
ATOM    629 HD23 LEU A  37      19.186  13.352   0.600  1.00  0.00      PROA
ATOM    630  C   LEU A  37      19.061  18.634  -0.238  1.00  0.00      PROA
ATOM    631  O   LEU A  37      19.348  18.987   0.900  1.00  0.00      PROA
ATOM    632  N   LEU A  38      19.192  19.476  -1.268  1.00  0.00      PROA
ATOM    633  HN  LEU A  38      18.946  19.278  -2.216  1.00  0.00      PROA
ATOM    634  CA  LEU A  38      19.758  20.741  -0.916  1.00  0.00      PROA
ATOM    635  HA  LEU A  38      20.696  20.562  -0.409  1.00  0.00      PROA
ATOM    636  CB  LEU A  38      20.051  21.658  -2.091  1.00  0.00      PROA
ATOM    637  HB1 LEU A  38      20.419  22.645  -1.721  1.00  0.00      PROA
ATOM    638  HB2 LEU A  38      19.131  21.850  -2.655  1.00  0.00      PROA
ATOM    639  CG  LEU A  38      21.117  21.116  -3.051  1.00  0.00      PROA
ATOM    640  HG  LEU A  38      20.812  20.105  -3.406  1.00  0.00      PROA
ATOM    641  CD1 LEU A  38      21.203  22.037  -4.277  1.00  0.00      PROA
ATOM    642 HD11 LEU A  38      21.491  23.065  -3.970  1.00  0.00      PROA
ATOM    643 HD12 LEU A  38      20.224  22.084  -4.799  1.00  0.00      PROA
ATOM    644 HD13 LEU A  38      21.963  21.656  -4.992  1.00  0.00      PROA
ATOM    645  CD2 LEU A  38      22.478  21.000  -2.347  1.00  0.00      PROA
ATOM    646 HD21 LEU A  38      22.445  20.250  -1.531  1.00  0.00      PROA
ATOM    647 HD22 LEU A  38      22.780  21.981  -1.921  1.00  0.00      PROA
ATOM    648 HD23 LEU A  38      23.256  20.680  -3.074  1.00  0.00      PROA
ATOM    649  C   LEU A  38      18.887  21.457   0.055  1.00  0.00      PROA
ATOM    650  O   LEU A  38      19.422  21.953   1.043  1.00  0.00      PROA
ATOM    651  N   ILE A  39      17.552  21.386  -0.196  1.00  0.00      PROA
ATOM    652  HN  ILE A  39      17.193  20.840  -0.951  1.00  0.00      PROA
ATOM    653  CA  ILE A  39      16.590  22.159   0.532  1.00  0.00      PROA
ATOM    654  HA  ILE A  39      16.975  23.167   0.596  1.00  0.00      PROA
ATOM    655  CB  ILE A  39      15.210  22.191  -0.065  1.00  0.00      PROA
ATOM    656  HB  ILE A  39      14.782  21.162  -0.134  1.00  0.00      PROA
ATOM    657  CG2 ILE A  39      14.267  23.060   0.783  1.00  0.00      PROA
ATOM    658 HG21 ILE A  39      14.656  24.093   0.877  1.00  0.00      PROA
ATOM    659 HG22 ILE A  39      14.132  22.665   1.808  1.00  0.00      PROA
ATOM    660 HG23 ILE A  39      13.258  23.089   0.321  1.00  0.00      PROA
ATOM    661  CG1 ILE A  39      15.327  22.753  -1.475  1.00  0.00      PROA
ATOM    662 HG11 ILE A  39      14.317  22.763  -1.891  1.00  0.00      PROA
ATOM    663 HG12 ILE A  39      15.907  22.029  -2.064  1.00  0.00      PROA
ATOM    664  CD  ILE A  39      15.960  24.147  -1.568  1.00  0.00      PROA
ATOM    665  HD1 ILE A  39      17.040  24.109  -1.314  1.00  0.00      PROA
ATOM    666  HD2 ILE A  39      15.466  24.864  -0.883  1.00  0.00      PROA
ATOM    667  HD3 ILE A  39      15.878  24.567  -2.590  1.00  0.00      PROA
ATOM    668  C   ILE A  39      16.456  21.707   1.892  1.00  0.00      PROA
ATOM    669  O   ILE A  39      16.410  22.571   2.763  1.00  0.00      PROA
ATOM    670  N   VAL A  40      16.427  20.358   2.077  1.00  0.00      PROA
ATOM    671  HN  VAL A  40      16.539  19.739   1.304  1.00  0.00      PROA
ATOM    672  CA  VAL A  40      16.212  19.726   3.353  1.00  0.00      PROA
ATOM    673  HA  VAL A  40      15.276  20.088   3.752  1.00  0.00      PROA
ATOM    674  CB  VAL A  40      16.238  18.199   3.319  1.00  0.00      PROA
ATOM    675  HB  VAL A  40      15.558  17.867   2.505  1.00  0.00      PROA
ATOM    676  CG1 VAL A  40      17.627  17.616   3.042  1.00  0.00      PROA
ATOM    677 HG11 VAL A  40      18.401  17.926   3.771  1.00  0.00      PROA
ATOM    678 HG12 VAL A  40      17.891  17.917   2.038  1.00  0.00      PROA
ATOM    679 HG13 VAL A  40      17.595  16.508   3.049  1.00  0.00      PROA
ATOM    680  CG2 VAL A  40      15.684  17.613   4.615  1.00  0.00      PROA
ATOM    681 HG21 VAL A  40      14.586  17.578   4.540  1.00  0.00      PROA
ATOM    682 HG22 VAL A  40      15.986  18.186   5.512  1.00  0.00      PROA
ATOM    683 HG23 VAL A  40      15.999  16.559   4.733  1.00  0.00      PROA
ATOM    684  C   VAL A  40      17.325  20.246   4.163  1.00  0.00      PROA
ATOM    685  O   VAL A  40      18.417  20.387   3.617  1.00  0.00      PROA
ATOM    686  N   LEU A  41      17.043  20.634   5.414  1.00  0.00      PROA
ATOM    687  HN  LEU A  41      16.131  20.556   5.807  1.00  0.00      PROA
ATOM    688  CA  LEU A  41      18.079  21.114   6.272  1.00  0.00      PROA
ATOM    689  HA  LEU A  41      17.785  20.864   7.281  1.00  0.00      PROA
ATOM    690  CB  LEU A  41      19.473  20.493   5.971  1.00  0.00      PROA
ATOM    691  HB1 LEU A  41      19.944  20.910   5.054  1.00  0.00      PROA
ATOM    692  HB2 LEU A  41      19.313  19.396   5.838  1.00  0.00      PROA
ATOM    693  CG  LEU A  41      20.594  20.665   6.972  1.00  0.00      PROA
ATOM    694  HG  LEU A  41      20.186  20.632   8.007  1.00  0.00      PROA
ATOM    695  CD1 LEU A  41      21.585  19.502   6.785  1.00  0.00      PROA
ATOM    696 HD11 LEU A  41      21.982  19.494   5.747  1.00  0.00      PROA
ATOM    697 HD12 LEU A  41      21.087  18.529   6.983  1.00  0.00      PROA
ATOM    698 HD13 LEU A  41      22.438  19.608   7.488  1.00  0.00      PROA
ATOM    699  CD2 LEU A  41      21.304  22.001   6.727  1.00  0.00      PROA
ATOM    700 HD21 LEU A  41      20.599  22.850   6.754  1.00  0.00      PROA
ATOM    701 HD22 LEU A  41      21.790  21.999   5.728  1.00  0.00      PROA
ATOM    702 HD23 LEU A  41      22.098  22.161   7.488  1.00  0.00      PROA
ATOM    703  C   LEU A  41      18.044  22.593   6.119  1.00  0.00      PROA
ATOM    704  O   LEU A  41      18.048  23.321   7.100  1.00  0.00      PROA
ATOM    705  N   ILE A  42      17.925  23.173   4.917  1.00  0.00      PROA
ATOM    706  HN  ILE A  42      17.844  22.701   4.040  1.00  0.00      PROA
ATOM    707  CA  ILE A  42      17.990  24.609   4.968  1.00  0.00      PROA
ATOM    708  HA  ILE A  42      18.896  24.883   5.497  1.00  0.00      PROA
ATOM    709  CB  ILE A  42      18.127  25.287   3.630  1.00  0.00      PROA
ATOM    710  HB  ILE A  42      17.254  25.034   2.984  1.00  0.00      PROA
ATOM    711  CG2 ILE A  42      18.152  26.815   3.850  1.00  0.00      PROA
ATOM    712 HG21 ILE A  42      18.958  27.091   4.562  1.00  0.00      PROA
ATOM    713 HG22 ILE A  42      17.185  27.195   4.238  1.00  0.00      PROA
ATOM    714 HG23 ILE A  42      18.339  27.344   2.893  1.00  0.00      PROA
ATOM    715  CG1 ILE A  42      19.412  24.804   2.919  1.00  0.00      PROA
ATOM    716 HG11 ILE A  42      19.442  23.693   2.915  1.00  0.00      PROA
ATOM    717 HG12 ILE A  42      20.301  25.160   3.483  1.00  0.00      PROA
ATOM    718  CD  ILE A  42      19.499  25.273   1.465  1.00  0.00      PROA
ATOM    719  HD1 ILE A  42      19.592  26.377   1.402  1.00  0.00      PROA
ATOM    720  HD2 ILE A  42      18.595  24.958   0.902  1.00  0.00      PROA
ATOM    721  HD3 ILE A  42      20.388  24.823   0.973  1.00  0.00      PROA
ATOM    722  C   ILE A  42      16.822  25.161   5.767  1.00  0.00      PROA
ATOM    723  O   ILE A  42      17.074  25.880   6.734  1.00  0.00      PROA
ATOM    724  N   HSD A  43      15.594  24.667   5.459  1.00  0.00      PROA
ATOM    725  HN  HSD A  43      15.496  23.988   4.736  1.00  0.00      PROA
ATOM    726  CA  HSD A  43      14.362  25.190   6.000  1.00  0.00      PROA
ATOM    727  HA  HSD A  43      14.421  26.269   5.969  1.00  0.00      PROA
ATOM    728  CB  HSD A  43      13.178  24.737   5.174  1.00  0.00      PROA
ATOM    729  HB1 HSD A  43      12.207  24.942   5.654  1.00  0.00      PROA
ATOM    730  HB2 HSD A  43      13.333  23.658   4.987  1.00  0.00      PROA
ATOM    731  ND1 HSD A  43      12.653  24.760   2.741  1.00  0.00      PROA
ATOM    732  HD1 HSD A  43      12.324  23.816   2.685  1.00  0.00      PROA
ATOM    733  CG  HSD A  43      13.106  25.394   3.868  1.00  0.00      PROA
ATOM    734  CE1 HSD A  43      12.764  25.639   1.731  1.00  0.00      PROA
ATOM    735  HE1 HSD A  43      12.487  25.390   0.713  1.00  0.00      PROA
ATOM    736  NE2 HSD A  43      13.260  26.786   2.140  1.00  0.00      PROA
ATOM    737  CD2 HSD A  43      13.475  26.635   3.488  1.00  0.00      PROA
ATOM    738  HD2 HSD A  43      13.934  27.422   4.067  1.00  0.00      PROA
ATOM    739  C   HSD A  43      14.029  24.821   7.384  1.00  0.00      PROA
ATOM    740  O   HSD A  43      13.661  25.725   8.134  1.00  0.00      PROA
ATOM    741  N   GLU A  44      14.226  23.525   7.752  1.00  0.00      PROA
ATOM    742  HN  GLU A  44      14.538  22.851   7.087  1.00  0.00      PROA
ATOM    743  CA  GLU A  44      14.060  23.029   9.089  1.00  0.00      PROA
ATOM    744  HA  GLU A  44      13.009  23.036   9.341  1.00  0.00      PROA
ATOM    745  CB  GLU A  44      14.684  21.630   9.282  1.00  0.00      PROA
ATOM    746  HB1 GLU A  44      15.758  21.677   8.982  1.00  0.00      PROA
ATOM    747  HB2 GLU A  44      14.215  20.912   8.605  1.00  0.00      PROA
ATOM    748  CG  GLU A  44      14.578  21.093  10.715  1.00  0.00      PROA
ATOM    749  HG1 GLU A  44      13.506  20.962  10.977  1.00  0.00      PROA
ATOM    750  HG2 GLU A  44      15.044  21.781  11.452  1.00  0.00      PROA
ATOM    751  CD  GLU A  44      15.303  19.769  10.834  1.00  0.00      PROA
ATOM    752  OE1 GLU A  44      16.488  19.667  10.452  1.00  0.00      PROA
ATOM    753  OE2 GLU A  44      14.688  18.825  11.353  1.00  0.00      PROA
ATOM    754  C   GLU A  44      14.788  23.928  10.025  1.00  0.00      PROA
ATOM    755  O   GLU A  44      14.222  24.228  11.064  1.00  0.00      PROA
ATOM    756  N   LEU A  45      16.028  24.369   9.633  1.00  0.00      PROA
ATOM    757  HN  LEU A  45      16.396  24.109   8.742  1.00  0.00      PROA
ATOM    758  CA  LEU A  45      16.941  25.143  10.448  1.00  0.00      PROA
ATOM    759  HA  LEU A  45      16.944  24.691  11.417  1.00  0.00      PROA
ATOM    760  CB  LEU A  45      18.380  25.186   9.895  1.00  0.00      PROA
ATOM    761  HB1 LEU A  45      19.001  25.881  10.506  1.00  0.00      PROA
ATOM    762  HB2 LEU A  45      18.364  25.578   8.855  1.00  0.00      PROA
ATOM    763  CG  LEU A  45      19.108  23.829   9.893  1.00  0.00      PROA
ATOM    764  HG  LEU A  45      18.509  23.077   9.342  1.00  0.00      PROA
ATOM    765  CD1 LEU A  45      20.472  23.993   9.210  1.00  0.00      PROA
ATOM    766 HD11 LEU A  45      21.093  24.724   9.770  1.00  0.00      PROA
ATOM    767 HD12 LEU A  45      20.345  24.370   8.174  1.00  0.00      PROA
ATOM    768 HD13 LEU A  45      21.009  23.023   9.200  1.00  0.00      PROA
ATOM    769  CD2 LEU A  45      19.277  23.259  11.307  1.00  0.00      PROA
ATOM    770 HD21 LEU A  45      18.291  23.026  11.760  1.00  0.00      PROA
ATOM    771 HD22 LEU A  45      19.809  23.983  11.960  1.00  0.00      PROA
ATOM    772 HD23 LEU A  45      19.866  22.317  11.273  1.00  0.00      PROA
ATOM    773  C   LEU A  45      16.474  26.550  10.602  1.00  0.00      PROA
ATOM    774  O   LEU A  45      16.738  27.246  11.583  1.00  0.00      PROA
ATOM    775  N   GLY A  46      15.637  27.050   9.690  1.00  0.00      PROA
ATOM    776  HN  GLY A  46      15.322  26.568   8.874  1.00  0.00      PROA
ATOM    777  CA  GLY A  46      15.106  28.344  10.009  1.00  0.00      PROA
ATOM    778  HA1 GLY A  46      14.389  28.578   9.235  1.00  0.00      PROA
ATOM    779  HA2 GLY A  46      15.907  29.069  10.081  1.00  0.00      PROA
ATOM    780  C   GLY A  46      14.366  28.260  11.331  1.00  0.00      PROA
ATOM    781  O   GLY A  46      14.626  29.027  12.260  1.00  0.00      PROA
ATOM    782  N   HSE A  47      13.527  27.208  11.437  1.00  0.00      PROA
ATOM    783  HN  HSE A  47      13.402  26.573  10.678  1.00  0.00      PROA
ATOM    784  CA  HSE A  47      12.836  26.891  12.646  1.00  0.00      PROA
ATOM    785  HA  HSE A  47      12.302  27.783  12.945  1.00  0.00      PROA
ATOM    786  CB  HSE A  47      11.789  25.785  12.438  1.00  0.00      PROA
ATOM    787  HB1 HSE A  47      12.223  24.916  11.915  1.00  0.00      PROA
ATOM    788  HB2 HSE A  47      10.981  26.182  11.788  1.00  0.00      PROA
ATOM    789  ND1 HSE A  47      10.400  24.118  13.642  1.00  0.00      PROA
ATOM    790  CG  HSE A  47      11.165  25.261  13.703  1.00  0.00      PROA
ATOM    791  CE1 HSE A  47      10.021  23.893  14.883  1.00  0.00      PROA
ATOM    792  HE1 HSE A  47       9.407  23.051  15.203  1.00  0.00      PROA
ATOM    793  NE2 HSE A  47      10.477  24.833  15.732  1.00  0.00      PROA
ATOM    794  HE2 HSE A  47      10.295  24.899  16.719  1.00  0.00      PROA
ATOM    795  CD2 HSE A  47      11.198  25.717  14.983  1.00  0.00      PROA
ATOM    796  HD2 HSE A  47      11.530  26.621  15.449  1.00  0.00      PROA
ATOM    797  C   HSE A  47      13.736  26.534  13.778  1.00  0.00      PROA
ATOM    798  O   HSE A  47      13.545  27.112  14.840  1.00  0.00      PROA
ATOM    799  N   ALA A  48      14.748  25.654  13.545  1.00  0.00      PROA
ATOM    800  HN  ALA A  48      14.873  25.273  12.631  1.00  0.00      PROA
ATOM    801  CA  ALA A  48      15.604  25.089  14.553  1.00  0.00      PROA
ATOM    802  HA  ALA A  48      14.984  24.519  15.231  1.00  0.00      PROA
ATOM    803  CB  ALA A  48      16.704  24.202  13.940  1.00  0.00      PROA
ATOM    804  HB1 ALA A  48      17.410  24.807  13.334  1.00  0.00      PROA
ATOM    805  HB2 ALA A  48      16.239  23.440  13.278  1.00  0.00      PROA
ATOM    806  HB3 ALA A  48      17.315  23.666  14.683  1.00  0.00      PROA
ATOM    807  C   ALA A  48      16.272  26.172  15.288  1.00  0.00      PROA
ATOM    808  O   ALA A  48      16.288  26.135  16.516  1.00  0.00      PROA
ATOM    809  N   ALA A  49      16.767  27.176  14.520  1.00  0.00      PROA
ATOM    810  HN  ALA A  49      16.671  27.168  13.525  1.00  0.00      PROA
ATOM    811  CA  ALA A  49      17.505  28.270  15.063  1.00  0.00      PROA
ATOM    812  HA  ALA A  49      18.334  27.861  15.626  1.00  0.00      PROA
ATOM    813  CB  ALA A  49      18.057  29.203  13.978  1.00  0.00      PROA
ATOM    814  HB1 ALA A  49      17.236  29.635  13.366  1.00  0.00      PROA
ATOM    815  HB2 ALA A  49      18.728  28.635  13.299  1.00  0.00      PROA
ATOM    816  HB3 ALA A  49      18.643  30.034  14.427  1.00  0.00      PROA
ATOM    817  C   ALA A  49      16.645  29.037  15.995  1.00  0.00      PROA
ATOM    818  O   ALA A  49      17.075  29.254  17.123  1.00  0.00      PROA
ATOM    819  N   LEU A  50      15.389  29.344  15.562  1.00  0.00      PROA
ATOM    820  HN  LEU A  50      15.082  29.074  14.652  1.00  0.00      PROA
ATOM    821  CA  LEU A  50      14.437  30.089  16.344  1.00  0.00      PROA
ATOM    822  HA  LEU A  50      14.905  31.009  16.644  1.00  0.00      PROA
ATOM    823  CB  LEU A  50      13.146  30.408  15.576  1.00  0.00      PROA
ATOM    824  HB1 LEU A  50      12.376  30.811  16.268  1.00  0.00      PROA
ATOM    825  HB2 LEU A  50      12.763  29.475  15.113  1.00  0.00      PROA
ATOM    826  CG  LEU A  50      13.303  31.438  14.447  1.00  0.00      PROA
ATOM    827  HG  LEU A  50      14.058  31.067  13.718  1.00  0.00      PROA
ATOM    828  CD1 LEU A  50      11.966  31.596  13.710  1.00  0.00      PROA
ATOM    829 HD11 LEU A  50      11.171  31.903  14.416  1.00  0.00      PROA
ATOM    830 HD12 LEU A  50      11.668  30.637  13.238  1.00  0.00      PROA
ATOM    831 HD13 LEU A  50      12.041  32.380  12.928  1.00  0.00      PROA
ATOM    832  CD2 LEU A  50      13.790  32.791  14.984  1.00  0.00      PROA
ATOM    833 HD21 LEU A  50      14.811  32.709  15.411  1.00  0.00      PROA
ATOM    834 HD22 LEU A  50      13.103  33.166  15.772  1.00  0.00      PROA
ATOM    835 HD23 LEU A  50      13.824  33.538  14.162  1.00  0.00      PROA
ATOM    836  C   LEU A  50      14.099  29.367  17.591  1.00  0.00      PROA
ATOM    837  O   LEU A  50      14.039  29.953  18.668  1.00  0.00      PROA
ATOM    838  N   ALA A  51      13.935  28.041  17.502  1.00  0.00      PROA
ATOM    839  HN  ALA A  51      14.010  27.539  16.641  1.00  0.00      PROA
ATOM    840  CA  ALA A  51      13.586  27.310  18.672  1.00  0.00      PROA
ATOM    841  HA  ALA A  51      12.665  27.728  19.056  1.00  0.00      PROA
ATOM    842  CB  ALA A  51      13.321  25.852  18.351  1.00  0.00      PROA
ATOM    843  HB1 ALA A  51      14.236  25.359  17.960  1.00  0.00      PROA
ATOM    844  HB2 ALA A  51      12.526  25.767  17.580  1.00  0.00      PROA
ATOM    845  HB3 ALA A  51      12.965  25.338  19.263  1.00  0.00      PROA
ATOM    846  C   ALA A  51      14.643  27.469  19.737  1.00  0.00      PROA
ATOM    847  O   ALA A  51      14.295  27.686  20.891  1.00  0.00      PROA
ATOM    848  N   VAL A  52      15.945  27.498  19.352  1.00  0.00      PROA
ATOM    849  HN  VAL A  52      16.207  27.387  18.395  1.00  0.00      PROA
ATOM    850  CA  VAL A  52      17.031  27.656  20.299  1.00  0.00      PROA
ATOM    851  HA  VAL A  52      16.982  26.821  20.984  1.00  0.00      PROA
ATOM    852  CB  VAL A  52      18.395  27.638  19.615  1.00  0.00      PROA
ATOM    853  HB  VAL A  52      18.424  28.353  18.770  1.00  0.00      PROA
ATOM    854  CG1 VAL A  52      19.518  28.062  20.577  1.00  0.00      PROA
ATOM    855 HG11 VAL A  52      19.426  27.536  21.544  1.00  0.00      PROA
ATOM    856 HG12 VAL A  52      19.495  29.156  20.768  1.00  0.00      PROA
ATOM    857 HG13 VAL A  52      20.509  27.825  20.133  1.00  0.00      PROA
ATOM    858  CG2 VAL A  52      18.654  26.233  19.063  1.00  0.00      PROA
ATOM    859 HG21 VAL A  52      17.871  25.930  18.342  1.00  0.00      PROA
ATOM    860 HG22 VAL A  52      18.672  25.507  19.901  1.00  0.00      PROA
ATOM    861 HG23 VAL A  52      19.636  26.195  18.545  1.00  0.00      PROA
ATOM    862  C   VAL A  52      16.900  28.916  21.126  1.00  0.00      PROA
ATOM    863  O   VAL A  52      17.082  28.903  22.343  1.00  0.00      PROA
ATOM    864  N   PHE A  53      16.508  30.025  20.477  1.00  0.00      PROA
ATOM    865  HN  PHE A  53      16.289  29.998  19.504  1.00  0.00      PROA
ATOM    866  CA  PHE A  53      16.452  31.330  21.094  1.00  0.00      PROA
ATOM    867  HA  PHE A  53      17.383  31.482  21.623  1.00  0.00      PROA
ATOM    868  CB  PHE A  53      16.293  32.425  20.008  1.00  0.00      PROA
ATOM    869  HB1 PHE A  53      16.134  33.423  20.470  1.00  0.00      PROA
ATOM    870  HB2 PHE A  53      15.414  32.198  19.365  1.00  0.00      PROA
ATOM    871  CG  PHE A  53      17.529  32.547  19.150  1.00  0.00      PROA
ATOM    872  CD1 PHE A  53      17.479  32.325  17.765  1.00  0.00      PROA
ATOM    873  HD1 PHE A  53      16.550  32.036  17.305  1.00  0.00      PROA
ATOM    874  CE1 PHE A  53      18.618  32.484  16.970  1.00  0.00      PROA
ATOM    875  HE1 PHE A  53      18.564  32.302  15.906  1.00  0.00      PROA
ATOM    876  CZ  PHE A  53      19.823  32.888  17.552  1.00  0.00      PROA
ATOM    877  HZ  PHE A  53      20.703  33.015  16.940  1.00  0.00      PROA
ATOM    878  CD2 PHE A  53      18.744  32.962  19.720  1.00  0.00      PROA
ATOM    879  HD2 PHE A  53      18.798  33.163  20.780  1.00  0.00      PROA
ATOM    880  CE2 PHE A  53      19.885  33.129  18.928  1.00  0.00      PROA
ATOM    881  HE2 PHE A  53      20.814  33.447  19.379  1.00  0.00      PROA
ATOM    882  C   PHE A  53      15.334  31.493  22.127  1.00  0.00      PROA
ATOM    883  O   PHE A  53      15.306  32.497  22.843  1.00  0.00      PROA
ATOM    884  N   PHE A  54      14.405  30.497  22.188  1.00  0.00      PROA
ATOM    885  HN  PHE A  54      14.553  29.689  21.621  1.00  0.00      PROA
ATOM    886  CA  PHE A  54      13.140  30.443  22.907  1.00  0.00      PROA
ATOM    887  HA  PHE A  54      13.010  31.360  23.462  1.00  0.00      PROA
ATOM    888  CB  PHE A  54      11.968  30.212  21.910  1.00  0.00      PROA
ATOM    889  HB1 PHE A  54      10.991  30.217  22.434  1.00  0.00      PROA
ATOM    890  HB2 PHE A  54      12.098  29.230  21.403  1.00  0.00      PROA
ATOM    891  CG  PHE A  54      11.911  31.282  20.845  1.00  0.00      PROA
ATOM    892  CD1 PHE A  54      12.314  32.605  21.108  1.00  0.00      PROA
ATOM    893  HD1 PHE A  54      12.689  32.890  22.078  1.00  0.00      PROA
ATOM    894  CE1 PHE A  54      12.229  33.593  20.127  1.00  0.00      PROA
ATOM    895  HE1 PHE A  54      12.548  34.602  20.346  1.00  0.00      PROA
ATOM    896  CZ  PHE A  54      11.723  33.279  18.866  1.00  0.00      PROA
ATOM    897  HZ  PHE A  54      11.652  34.044  18.106  1.00  0.00      PROA
ATOM    898  CD2 PHE A  54      11.392  30.986  19.575  1.00  0.00      PROA
ATOM    899  HD2 PHE A  54      11.056  29.982  19.360  1.00  0.00      PROA
ATOM    900  CE2 PHE A  54      11.304  31.977  18.591  1.00  0.00      PROA
ATOM    901  HE2 PHE A  54      10.889  31.750  17.623  1.00  0.00      PROA
ATOM    902  C   PHE A  54      13.158  29.302  23.925  1.00  0.00      PROA
ATOM    903  O   PHE A  54      14.144  28.583  24.041  1.00  0.00      PROA
ATOM    904  N   SER A  55      12.088  29.125  24.744  1.00  0.00      PROA
ATOM    905  HN  SER A  55      11.267  29.681  24.649  1.00  0.00      PROA
ATOM    906  CA  SER A  55      12.100  28.190  25.862  1.00  0.00      PROA
ATOM    907  HA  SER A  55      12.979  28.421  26.449  1.00  0.00      PROA
ATOM    908  CB  SER A  55      10.880  28.384  26.753  1.00  0.00      PROA
ATOM    909  HB1 SER A  55      10.873  27.632  27.574  1.00  0.00      PROA
ATOM    910  HB2 SER A  55       9.933  28.301  26.178  1.00  0.00      PROA
ATOM    911  OG  SER A  55      10.954  29.660  27.368  1.00  0.00      PROA
ATOM    912  HG1 SER A  55      10.685  30.304  26.710  1.00  0.00      PROA
ATOM    913  C   SER A  55      12.163  26.707  25.581  1.00  0.00      PROA
ATOM    914  O   SER A  55      12.642  25.943  26.423  1.00  0.00      PROA
ATOM    915  N   TRP A  56      11.689  26.217  24.420  1.00  0.00      PROA
ATOM    916  HN  TRP A  56      11.306  26.781  23.694  1.00  0.00      PROA
ATOM    917  CA  TRP A  56      11.758  24.790  24.208  1.00  0.00      PROA
ATOM    918  HA  TRP A  56      11.253  24.303  25.033  1.00  0.00      PROA
ATOM    919  CB  TRP A  56      11.111  24.328  22.903  1.00  0.00      PROA
ATOM    920  HB1 TRP A  56      11.310  23.247  22.744  1.00  0.00      PROA
ATOM    921  HB2 TRP A  56      11.548  24.893  22.048  1.00  0.00      PROA
ATOM    922  CG  TRP A  56       9.639  24.503  22.910  1.00  0.00      PROA
ATOM    923  CD1 TRP A  56       8.949  25.478  22.285  1.00  0.00      PROA
ATOM    924  HD1 TRP A  56       9.431  26.336  21.852  1.00  0.00      PROA
ATOM    925  NE1 TRP A  56       7.609  25.292  22.468  1.00  0.00      PROA
ATOM    926  HE1 TRP A  56       6.903  25.853  22.094  1.00  0.00      PROA
ATOM    927  CE2 TRP A  56       7.411  24.232  23.266  1.00  0.00      PROA
ATOM    928  CD2 TRP A  56       8.672  23.715  23.595  1.00  0.00      PROA
ATOM    929  CE3 TRP A  56       8.758  22.626  24.424  1.00  0.00      PROA
ATOM    930  HE3 TRP A  56       9.712  22.186  24.672  1.00  0.00      PROA
ATOM    931  CZ3 TRP A  56       7.575  22.102  24.926  1.00  0.00      PROA
ATOM    932  HZ3 TRP A  56       7.645  21.285  25.595  1.00  0.00      PROA
ATOM    933  CZ2 TRP A  56       6.254  23.694  23.767  1.00  0.00      PROA
ATOM    934  HZ2 TRP A  56       5.326  24.107  23.490  1.00  0.00      PROA
ATOM    935  CH2 TRP A  56       6.343  22.643  24.655  1.00  0.00      PROA
ATOM    936  HH2 TRP A  56       5.457  22.265  25.140  1.00  0.00      PROA
ATOM    937  C   TRP A  56      13.172  24.323  24.191  1.00  0.00      PROA
ATOM    938  O   TRP A  56      14.033  24.947  23.578  1.00  0.00      PROA
ATOM    939  N   ARG A  57      13.452  23.200  24.862  1.00  0.00      PROA
ATOM    940  HN  ARG A  57      12.782  22.687  25.393  1.00  0.00      PROA
ATOM    941  CA  ARG A  57      14.740  22.613  24.662  1.00  0.00      PROA
ATOM    942  HA  ARG A  57      15.494  23.379  24.552  1.00  0.00      PROA
ATOM    943  CB  ARG A  57      15.117  21.688  25.822  1.00  0.00      PROA
ATOM    944  HB1 ARG A  57      14.390  20.846  25.896  1.00  0.00      PROA
ATOM    945  HB2 ARG A  57      15.047  22.260  26.767  1.00  0.00      PROA
ATOM    946  CG  ARG A  57      16.533  21.125  25.701  1.00  0.00      PROA
ATOM    947  HG1 ARG A  57      16.660  20.609  24.723  1.00  0.00      PROA
ATOM    948  HG2 ARG A  57      16.661  20.344  26.479  1.00  0.00      PROA
ATOM    949  CD  ARG A  57      17.585  22.219  25.855  1.00  0.00      PROA
ATOM    950  HD1 ARG A  57      17.463  22.771  26.811  1.00  0.00      PROA
ATOM    951  HD2 ARG A  57      17.518  22.937  25.009  1.00  0.00      PROA
ATOM    952  NE  ARG A  57      18.935  21.594  25.814  1.00  0.00      PROA
ATOM    953  HE  ARG A  57      19.020  20.604  25.694  1.00  0.00      PROA
ATOM    954  CZ  ARG A  57      20.064  22.328  25.912  1.00  0.00      PROA
ATOM    955  NH1 ARG A  57      20.022  23.656  26.116  1.00  0.00      PROA
ATOM    956 HH11 ARG A  57      19.140  24.118  26.179  1.00  0.00      PROA
ATOM    957 HH12 ARG A  57      20.871  24.172  26.207  1.00  0.00      PROA
ATOM    958  NH2 ARG A  57      21.258  21.716  25.845  1.00  0.00      PROA
ATOM    959 HH21 ARG A  57      21.282  20.710  25.798  1.00  0.00      PROA
ATOM    960 HH22 ARG A  57      22.099  22.239  25.963  1.00  0.00      PROA
ATOM    961  C   ARG A  57      14.645  21.799  23.399  1.00  0.00      PROA
ATOM    962  O   ARG A  57      13.783  20.937  23.257  1.00  0.00      PROA
ATOM    963  N   ILE A  58      15.479  22.005  22.381  1.00  0.00      PROA
ATOM    964  HN  ILE A  58      16.218  22.671  22.329  1.00  0.00      PROA
ATOM    965  CA  ILE A  58      15.138  21.169  21.247  1.00  0.00      PROA
ATOM    966  HA  ILE A  58      14.124  20.799  21.207  1.00  0.00      PROA
ATOM    967  CB  ILE A  58      15.191  21.862  19.935  1.00  0.00      PROA
ATOM    968  HB  ILE A  58      16.223  22.218  19.752  1.00  0.00      PROA
ATOM    969  CG2 ILE A  58      14.751  20.857  18.857  1.00  0.00      PROA
ATOM    970 HG21 ILE A  58      13.900  20.295  19.242  1.00  0.00      PROA
ATOM    971 HG22 ILE A  58      15.557  20.137  18.610  1.00  0.00      PROA
ATOM    972 HG23 ILE A  58      14.449  21.378  17.936  1.00  0.00      PROA
ATOM    973  CG1 ILE A  58      14.272  23.102  19.945  1.00  0.00      PROA
ATOM    974 HG11 ILE A  58      14.246  23.496  18.913  1.00  0.00      PROA
ATOM    975 HG12 ILE A  58      14.686  23.890  20.610  1.00  0.00      PROA
ATOM    976  CD  ILE A  58      12.818  22.823  20.316  1.00  0.00      PROA
ATOM    977  HD1 ILE A  58      12.739  22.458  21.358  1.00  0.00      PROA
ATOM    978  HD2 ILE A  58      12.393  22.046  19.647  1.00  0.00      PROA
ATOM    979  HD3 ILE A  58      12.187  23.729  20.224  1.00  0.00      PROA
ATOM    980  C   ILE A  58      15.994  19.976  21.306  1.00  0.00      PROA
ATOM    981  O   ILE A  58      17.145  20.050  20.911  1.00  0.00      PROA
ATOM    982  N   LYS A  59      15.419  18.854  21.792  1.00  0.00      PROA
ATOM    983  HN  LYS A  59      14.465  18.859  22.083  1.00  0.00      PROA
ATOM    984  CA  LYS A  59      16.134  17.643  22.071  1.00  0.00      PROA
ATOM    985  HA  LYS A  59      16.975  17.883  22.708  1.00  0.00      PROA
ATOM    986  CB  LYS A  59      15.228  16.607  22.754  1.00  0.00      PROA
ATOM    987  HB1 LYS A  59      14.667  17.097  23.561  1.00  0.00      PROA
ATOM    988  HB2 LYS A  59      15.835  15.786  23.192  1.00  0.00      PROA
ATOM    989  CG  LYS A  59      14.091  16.030  21.916  1.00  0.00      PROA
ATOM    990  HG1 LYS A  59      14.484  15.452  21.050  1.00  0.00      PROA
ATOM    991  HG2 LYS A  59      13.451  16.852  21.523  1.00  0.00      PROA
ATOM    992  CD  LYS A  59      13.241  15.085  22.763  1.00  0.00      PROA
ATOM    993  HD1 LYS A  59      12.857  15.649  23.638  1.00  0.00      PROA
ATOM    994  HD2 LYS A  59      13.884  14.257  23.140  1.00  0.00      PROA
ATOM    995  CE  LYS A  59      12.076  14.521  21.960  1.00  0.00      PROA
ATOM    996  HE1 LYS A  59      12.448  13.966  21.075  1.00  0.00      PROA
ATOM    997  HE2 LYS A  59      11.412  15.355  21.656  1.00  0.00      PROA
ATOM    998  NZ  LYS A  59      11.262  13.591  22.766  1.00  0.00      PROA
ATOM    999  HZ1 LYS A  59      10.964  14.072  23.644  1.00  0.00      PROA
ATOM   1000  HZ2 LYS A  59      11.832  12.759  23.020  1.00  0.00      PROA
ATOM   1001  HZ3 LYS A  59      10.426  13.293  22.226  1.00  0.00      PROA
ATOM   1002  C   LYS A  59      16.622  17.017  20.813  1.00  0.00      PROA
ATOM   1003  O   LYS A  59      17.564  16.231  20.850  1.00  0.00      PROA
ATOM   1004  N   ARG A  60      15.974  17.336  19.676  1.00  0.00      PROA
ATOM   1005  HN  ARG A  60      15.193  17.956  19.653  1.00  0.00      PROA
ATOM   1006  CA  ARG A  60      16.425  16.817  18.430  1.00  0.00      PROA
ATOM   1007  HA  ARG A  60      17.467  17.050  18.316  1.00  0.00      PROA
ATOM   1008  CB  ARG A  60      16.227  15.295  18.342  1.00  0.00      PROA
ATOM   1009  HB1 ARG A  60      15.143  15.048  18.419  1.00  0.00      PROA
ATOM   1010  HB2 ARG A  60      16.719  14.803  19.204  1.00  0.00      PROA
ATOM   1011  CG  ARG A  60      16.802  14.673  17.072  1.00  0.00      PROA
ATOM   1012  HG1 ARG A  60      17.865  14.974  16.936  1.00  0.00      PROA
ATOM   1013  HG2 ARG A  60      16.225  15.038  16.199  1.00  0.00      PROA
ATOM   1014  CD  ARG A  60      16.662  13.162  17.060  1.00  0.00      PROA
ATOM   1015  HD1 ARG A  60      17.012  12.747  16.089  1.00  0.00      PROA
ATOM   1016  HD2 ARG A  60      15.600  12.876  17.234  1.00  0.00      PROA
ATOM   1017  NE  ARG A  60      17.519  12.597  18.137  1.00  0.00      PROA
ATOM   1018  HE  ARG A  60      18.160  13.197  18.612  1.00  0.00      PROA
ATOM   1019  CZ  ARG A  60      17.468  11.293  18.478  1.00  0.00      PROA
ATOM   1020  NH1 ARG A  60      16.615  10.449  17.869  1.00  0.00      PROA
ATOM   1021 HH11 ARG A  60      16.018  10.787  17.144  1.00  0.00      PROA
ATOM   1022 HH12 ARG A  60      16.592   9.487  18.134  1.00  0.00      PROA
ATOM   1023  NH2 ARG A  60      18.283  10.832  19.443  1.00  0.00      PROA
ATOM   1024 HH21 ARG A  60      18.906  11.457  19.910  1.00  0.00      PROA
ATOM   1025 HH22 ARG A  60      18.239   9.874  19.717  1.00  0.00      PROA
ATOM   1026  C   ARG A  60      15.629  17.442  17.330  1.00  0.00      PROA
ATOM   1027  O   ARG A  60      14.443  17.677  17.517  1.00  0.00      PROA
ATOM   1028  N   VAL A  61      16.298  17.610  16.161  1.00  0.00      PROA
ATOM   1029  HN  VAL A  61      17.289  17.492  16.159  1.00  0.00      PROA
ATOM   1030  CA  VAL A  61      15.762  17.790  14.841  1.00  0.00      PROA
ATOM   1031  HA  VAL A  61      14.696  17.753  14.937  1.00  0.00      PROA
ATOM   1032  CB  VAL A  61      16.225  19.082  14.193  1.00  0.00      PROA
ATOM   1033  HB  VAL A  61      15.766  19.185  13.217  1.00  0.00      PROA
ATOM   1034  CG1 VAL A  61      15.769  20.294  14.998  1.00  0.00      PROA
ATOM   1035 HG11 VAL A  61      16.110  20.227  16.051  1.00  0.00      PROA
ATOM   1036 HG12 VAL A  61      14.690  20.409  15.007  1.00  0.00      PROA
ATOM   1037 HG13 VAL A  61      16.175  21.221  14.538  1.00  0.00      PROA
ATOM   1038  CG2 VAL A  61      17.739  19.118  13.996  1.00  0.00      PROA
ATOM   1039 HG21 VAL A  61      18.103  18.334  13.305  1.00  0.00      PROA
ATOM   1040 HG22 VAL A  61      18.232  19.029  14.980  1.00  0.00      PROA
ATOM   1041 HG23 VAL A  61      18.020  20.095  13.544  1.00  0.00      PROA
ATOM   1042  C   VAL A  61      16.263  16.603  14.029  1.00  0.00      PROA
ATOM   1043  O   VAL A  61      17.422  16.188  14.117  1.00  0.00      PROA
ATOM   1044  N   PHE A  62      15.419  15.939  13.237  1.00  0.00      PROA
ATOM   1045  HN  PHE A  62      14.475  16.203  13.048  1.00  0.00      PROA
ATOM   1046  CA  PHE A  62      15.916  14.645  12.834  1.00  0.00      PROA
ATOM   1047  HA  PHE A  62      16.964  14.503  13.020  1.00  0.00      PROA
ATOM   1048  CB  PHE A  62      15.262  13.529  13.641  1.00  0.00      PROA
ATOM   1049  HB1 PHE A  62      14.168  13.507  13.430  1.00  0.00      PROA
ATOM   1050  HB2 PHE A  62      15.387  13.704  14.725  1.00  0.00      PROA
ATOM   1051  CG  PHE A  62      15.875  12.198  13.319  1.00  0.00      PROA
ATOM   1052  CD1 PHE A  62      17.267  11.989  13.314  1.00  0.00      PROA
ATOM   1053  HD1 PHE A  62      17.945  12.782  13.587  1.00  0.00      PROA
ATOM   1054  CE1 PHE A  62      17.790  10.752  12.939  1.00  0.00      PROA
ATOM   1055  HE1 PHE A  62      18.854  10.604  12.877  1.00  0.00      PROA
ATOM   1056  CZ  PHE A  62      16.931   9.706  12.595  1.00  0.00      PROA
ATOM   1057  HZ  PHE A  62      17.331   8.751  12.296  1.00  0.00      PROA
ATOM   1058  CD2 PHE A  62      15.035  11.135  13.013  1.00  0.00      PROA
ATOM   1059  HD2 PHE A  62      13.978  11.270  13.158  1.00  0.00      PROA
ATOM   1060  CE2 PHE A  62      15.548   9.897  12.630  1.00  0.00      PROA
ATOM   1061  HE2 PHE A  62      14.879   9.083  12.390  1.00  0.00      PROA
ATOM   1062  C   PHE A  62      15.878  14.387  11.393  1.00  0.00      PROA
ATOM   1063  O   PHE A  62      14.918  14.682  10.693  1.00  0.00      PROA
ATOM   1064  N   LEU A  63      16.972  13.815  10.879  1.00  0.00      PROA
ATOM   1065  HN  LEU A  63      17.791  13.554  11.384  1.00  0.00      PROA
ATOM   1066  CA  LEU A  63      16.947  13.723   9.471  1.00  0.00      PROA
ATOM   1067  HA  LEU A  63      15.971  13.913   9.049  1.00  0.00      PROA
ATOM   1068  CB  LEU A  63      17.684  14.879   8.849  1.00  0.00      PROA
ATOM   1069  HB1 LEU A  63      18.752  14.881   9.162  1.00  0.00      PROA
ATOM   1070  HB2 LEU A  63      17.228  15.818   9.248  1.00  0.00      PROA
ATOM   1071  CG  LEU A  63      17.588  14.918   7.324  1.00  0.00      PROA
ATOM   1072  HG  LEU A  63      16.597  14.561   6.987  1.00  0.00      PROA
ATOM   1073  CD1 LEU A  63      17.675  16.370   6.863  1.00  0.00      PROA
ATOM   1074 HD11 LEU A  63      18.568  16.860   7.309  1.00  0.00      PROA
ATOM   1075 HD12 LEU A  63      16.773  16.936   7.179  1.00  0.00      PROA
ATOM   1076 HD13 LEU A  63      17.789  16.417   5.762  1.00  0.00      PROA
ATOM   1077  CD2 LEU A  63      18.697  14.086   6.672  1.00  0.00      PROA
ATOM   1078 HD21 LEU A  63      18.565  12.996   6.782  1.00  0.00      PROA
ATOM   1079 HD22 LEU A  63      19.690  14.369   7.084  1.00  0.00      PROA
ATOM   1080 HD23 LEU A  63      18.704  14.315   5.588  1.00  0.00      PROA
ATOM   1081  C   LEU A  63      17.267  12.405   8.903  1.00  0.00      PROA
ATOM   1082  O   LEU A  63      18.317  11.776   9.012  1.00  0.00      PROA
ATOM   1083  N   LEU A  64      16.266  12.003   8.154  1.00  0.00      PROA
ATOM   1084  HN  LEU A  64      15.428  12.545   8.105  1.00  0.00      PROA
ATOM   1085  CA  LEU A  64      16.305  10.945   7.243  1.00  0.00      PROA
ATOM   1086  HA  LEU A  64      17.302  10.539   7.241  1.00  0.00      PROA
ATOM   1087  CB  LEU A  64      15.211   9.895   7.482  1.00  0.00      PROA
ATOM   1088  HB1 LEU A  64      14.215  10.322   7.319  1.00  0.00      PROA
ATOM   1089  HB2 LEU A  64      15.339   9.540   8.528  1.00  0.00      PROA
ATOM   1090  CG  LEU A  64      15.254   8.626   6.656  1.00  0.00      PROA
ATOM   1091  HG  LEU A  64      15.233   8.905   5.598  1.00  0.00      PROA
ATOM   1092  CD1 LEU A  64      16.535   7.887   6.952  1.00  0.00      PROA
ATOM   1093 HD11 LEU A  64      16.525   7.526   8.004  1.00  0.00      PROA
ATOM   1094 HD12 LEU A  64      17.423   8.531   6.818  1.00  0.00      PROA
ATOM   1095 HD13 LEU A  64      16.612   7.021   6.260  1.00  0.00      PROA
ATOM   1096  CD2 LEU A  64      14.071   7.698   6.931  1.00  0.00      PROA
ATOM   1097 HD21 LEU A  64      13.114   8.111   6.582  1.00  0.00      PROA
ATOM   1098 HD22 LEU A  64      14.007   7.468   8.014  1.00  0.00      PROA
ATOM   1099 HD23 LEU A  64      14.221   6.732   6.403  1.00  0.00      PROA
ATOM   1100  C   LEU A  64      15.961  11.858   6.140  1.00  0.00      PROA
ATOM   1101  O   LEU A  64      15.182  12.781   6.393  1.00  0.00      PROA
ATOM   1102  N   PRO A  65      16.499  11.626   4.974  1.00  0.00      PROA
ATOM   1103  CD  PRO A  65      17.460  10.532   4.804  1.00  0.00      PROA
ATOM   1104  HD1 PRO A  65      16.993   9.542   4.925  1.00  0.00      PROA
ATOM   1105  HD2 PRO A  65      18.333  10.651   5.487  1.00  0.00      PROA
ATOM   1106  CA  PRO A  65      16.726  12.595   3.932  1.00  0.00      PROA
ATOM   1107  HA  PRO A  65      17.567  13.188   4.252  1.00  0.00      PROA
ATOM   1108  CB  PRO A  65      17.072  11.706   2.759  1.00  0.00      PROA
ATOM   1109  HB1 PRO A  65      17.600  12.259   1.955  1.00  0.00      PROA
ATOM   1110  HB2 PRO A  65      16.163  11.217   2.343  1.00  0.00      PROA
ATOM   1111  CG  PRO A  65      17.946  10.637   3.377  1.00  0.00      PROA
ATOM   1112  HG1 PRO A  65      17.788   9.692   2.842  1.00  0.00      PROA
ATOM   1113  HG2 PRO A  65      19.004  10.939   3.304  1.00  0.00      PROA
ATOM   1114  C   PRO A  65      15.670  13.573   3.557  1.00  0.00      PROA
ATOM   1115  O   PRO A  65      15.990  14.698   3.191  1.00  0.00      PROA
ATOM   1116  N   PHE A  66      14.403  13.173   3.553  1.00  0.00      PROA
ATOM   1117  HN  PHE A  66      14.121  12.276   3.883  1.00  0.00      PROA
ATOM   1118  CA  PHE A  66      13.409  13.963   2.876  1.00  0.00      PROA
ATOM   1119  HA  PHE A  66      13.802  14.301   1.928  1.00  0.00      PROA
ATOM   1120  CB  PHE A  66      12.085  13.240   2.647  1.00  0.00      PROA
ATOM   1121  HB1 PHE A  66      11.404  13.913   2.073  1.00  0.00      PROA
ATOM   1122  HB2 PHE A  66      11.568  13.006   3.585  1.00  0.00      PROA
ATOM   1123  CG  PHE A  66      12.257  12.036   1.773  1.00  0.00      PROA
ATOM   1124  CD1 PHE A  66      13.492  11.595   1.272  1.00  0.00      PROA
ATOM   1125  HD1 PHE A  66      14.418  12.116   1.418  1.00  0.00      PROA
ATOM   1126  CE1 PHE A  66      13.575  10.475   0.460  1.00  0.00      PROA
ATOM   1127  HE1 PHE A  66      14.543  10.111   0.150  1.00  0.00      PROA
ATOM   1128  CZ  PHE A  66      12.416   9.807   0.087  1.00  0.00      PROA
ATOM   1129  HZ  PHE A  66      12.446   8.884  -0.460  1.00  0.00      PROA
ATOM   1130  CD2 PHE A  66      11.116  11.351   1.356  1.00  0.00      PROA
ATOM   1131  HD2 PHE A  66      10.157  11.585   1.783  1.00  0.00      PROA
ATOM   1132  CE2 PHE A  66      11.181  10.304   0.462  1.00  0.00      PROA
ATOM   1133  HE2 PHE A  66      10.267   9.798   0.212  1.00  0.00      PROA
ATOM   1134  C   PHE A  66      13.041  15.126   3.676  1.00  0.00      PROA
ATOM   1135  O   PHE A  66      12.436  16.082   3.196  1.00  0.00      PROA
ATOM   1136  N   GLY A  67      13.356  15.005   4.955  1.00  0.00      PROA
ATOM   1137  HN  GLY A  67      13.898  14.249   5.320  1.00  0.00      PROA
ATOM   1138  CA  GLY A  67      12.750  15.862   5.862  1.00  0.00      PROA
ATOM   1139  HA1 GLY A  67      11.827  15.374   6.135  1.00  0.00      PROA
ATOM   1140  HA2 GLY A  67      12.625  16.839   5.431  1.00  0.00      PROA
ATOM   1141  C   GLY A  67      13.542  15.971   7.070  1.00  0.00      PROA
ATOM   1142  O   GLY A  67      14.042  15.007   7.636  1.00  0.00      PROA
ATOM   1143  N   GLY A  68      13.579  17.220   7.486  1.00  0.00      PROA
ATOM   1144  HN  GLY A  68      13.175  17.945   6.936  1.00  0.00      PROA
ATOM   1145  CA  GLY A  68      14.007  17.623   8.762  1.00  0.00      PROA
ATOM   1146  HA1 GLY A  68      14.560  18.538   8.634  1.00  0.00      PROA
ATOM   1147  HA2 GLY A  68      14.585  16.846   9.244  1.00  0.00      PROA
ATOM   1148  C   GLY A  68      12.768  17.888   9.558  1.00  0.00      PROA
ATOM   1149  O   GLY A  68      11.851  18.600   9.160  1.00  0.00      PROA
ATOM   1150  N   THR A  69      12.682  17.359  10.772  1.00  0.00      PROA
ATOM   1151  HN  THR A  69      13.381  16.782  11.185  1.00  0.00      PROA
ATOM   1152  CA  THR A  69      11.612  17.850  11.582  1.00  0.00      PROA
ATOM   1153  HA  THR A  69      11.098  18.712  11.177  1.00  0.00      PROA
ATOM   1154  CB  THR A  69      10.570  16.803  11.769  1.00  0.00      PROA
ATOM   1155  HB  THR A  69       9.779  17.229  12.385  1.00  0.00      PROA
ATOM   1156  OG1 THR A  69      11.090  15.651  12.418  1.00  0.00      PROA
ATOM   1157  HG1 THR A  69      11.470  15.960  13.245  1.00  0.00      PROA
ATOM   1158  CG2 THR A  69       9.954  16.415  10.420  1.00  0.00      PROA
ATOM   1159 HG21 THR A  69      10.708  15.997   9.730  1.00  0.00      PROA
ATOM   1160 HG22 THR A  69       9.499  17.301   9.934  1.00  0.00      PROA
ATOM   1161 HG23 THR A  69       9.159  15.656  10.577  1.00  0.00      PROA
ATOM   1162  C   THR A  69      12.141  18.334  12.879  1.00  0.00      PROA
ATOM   1163  O   THR A  69      13.065  17.789  13.463  1.00  0.00      PROA
ATOM   1164  N   VAL A  70      11.546  19.386  13.423  1.00  0.00      PROA
ATOM   1165  HN  VAL A  70      10.781  19.879  13.017  1.00  0.00      PROA
ATOM   1166  CA  VAL A  70      12.080  19.866  14.660  1.00  0.00      PROA
ATOM   1167  HA  VAL A  70      13.102  19.591  14.766  1.00  0.00      PROA
ATOM   1168  CB  VAL A  70      11.967  21.371  14.729  1.00  0.00      PROA
ATOM   1169  HB  VAL A  70      10.893  21.648  14.651  1.00  0.00      PROA
ATOM   1170  CG1 VAL A  70      12.524  21.899  16.059  1.00  0.00      PROA
ATOM   1171 HG11 VAL A  70      13.595  21.652  16.151  1.00  0.00      PROA
ATOM   1172 HG12 VAL A  70      11.979  21.495  16.937  1.00  0.00      PROA
ATOM   1173 HG13 VAL A  70      12.442  23.006  16.091  1.00  0.00      PROA
ATOM   1174  CG2 VAL A  70      12.718  21.993  13.532  1.00  0.00      PROA
ATOM   1175 HG21 VAL A  70      12.159  21.833  12.587  1.00  0.00      PROA
ATOM   1176 HG22 VAL A  70      13.728  21.550  13.428  1.00  0.00      PROA
ATOM   1177 HG23 VAL A  70      12.843  23.085  13.680  1.00  0.00      PROA
ATOM   1178  C   VAL A  70      11.360  19.199  15.793  1.00  0.00      PROA
ATOM   1179  O   VAL A  70      10.243  19.588  16.105  1.00  0.00      PROA
ATOM   1180  N   GLU A  71      11.940  18.161  16.448  1.00  0.00      PROA
ATOM   1181  HN  GLU A  71      12.865  17.843  16.252  1.00  0.00      PROA
ATOM   1182  CA  GLU A  71      11.225  17.466  17.502  1.00  0.00      PROA
ATOM   1183  HA  GLU A  71      10.208  17.329  17.180  1.00  0.00      PROA
ATOM   1184  CB  GLU A  71      11.848  16.098  17.884  1.00  0.00      PROA
ATOM   1185  HB1 GLU A  71      12.836  16.245  18.366  1.00  0.00      PROA
ATOM   1186  HB2 GLU A  71      12.021  15.513  16.953  1.00  0.00      PROA
ATOM   1187  CG  GLU A  71      11.019  15.264  18.873  1.00  0.00      PROA
ATOM   1188  HG1 GLU A  71      10.783  15.866  19.772  1.00  0.00      PROA
ATOM   1189  HG2 GLU A  71      11.616  14.374  19.165  1.00  0.00      PROA
ATOM   1190  CD  GLU A  71       9.722  14.775  18.261  1.00  0.00      PROA
ATOM   1191  OE1 GLU A  71       9.434  15.152  17.104  1.00  0.00      PROA
ATOM   1192  OE2 GLU A  71       9.000  14.013  18.950  1.00  0.00      PROA
ATOM   1193  C   GLU A  71      11.210  18.382  18.684  1.00  0.00      PROA
ATOM   1194  O   GLU A  71      12.219  19.001  18.962  1.00  0.00      PROA
ATOM   1195  N   VAL A  72      10.093  18.543  19.403  1.00  0.00      PROA
ATOM   1196  HN  VAL A  72       9.244  18.059  19.210  1.00  0.00      PROA
ATOM   1197  CA  VAL A  72      10.087  19.485  20.501  1.00  0.00      PROA
ATOM   1198  HA  VAL A  72      11.044  19.967  20.648  1.00  0.00      PROA
ATOM   1199  CB  VAL A  72       9.030  20.561  20.303  1.00  0.00      PROA
ATOM   1200  HB  VAL A  72       8.021  20.101  20.188  1.00  0.00      PROA
ATOM   1201  CG1 VAL A  72       9.011  21.492  21.511  1.00  0.00      PROA
ATOM   1202 HG11 VAL A  72      10.032  21.864  21.726  1.00  0.00      PROA
ATOM   1203 HG12 VAL A  72       8.615  20.963  22.402  1.00  0.00      PROA
ATOM   1204 HG13 VAL A  72       8.346  22.358  21.304  1.00  0.00      PROA
ATOM   1205  CG2 VAL A  72       9.332  21.359  19.021  1.00  0.00      PROA
ATOM   1206 HG21 VAL A  72       9.232  20.720  18.121  1.00  0.00      PROA
ATOM   1207 HG22 VAL A  72      10.358  21.777  19.048  1.00  0.00      PROA
ATOM   1208 HG23 VAL A  72       8.617  22.204  18.920  1.00  0.00      PROA
ATOM   1209  C   VAL A  72       9.793  18.673  21.717  1.00  0.00      PROA
ATOM   1210  O   VAL A  72       8.776  17.984  21.750  1.00  0.00      PROA
ATOM   1211  N   GLU A  73      10.632  18.697  22.789  1.00  0.00      PROA
ATOM   1212  HN  GLU A  73      11.470  19.235  22.844  1.00  0.00      PROA
ATOM   1213  CA  GLU A  73      10.225  17.928  23.947  1.00  0.00      PROA
ATOM   1214  HA  GLU A  73       9.988  16.921  23.631  1.00  0.00      PROA
ATOM   1215  CB  GLU A  73      11.245  17.864  25.093  1.00  0.00      PROA
ATOM   1216  HB1 GLU A  73      11.466  18.891  25.465  1.00  0.00      PROA
ATOM   1217  HB2 GLU A  73      12.205  17.462  24.703  1.00  0.00      PROA
ATOM   1218  CG  GLU A  73      10.778  16.999  26.283  1.00  0.00      PROA
ATOM   1219  HG1 GLU A  73       9.814  17.369  26.690  1.00  0.00      PROA
ATOM   1220  HG2 GLU A  73      11.526  17.067  27.102  1.00  0.00      PROA
ATOM   1221  CD  GLU A  73      10.642  15.536  25.879  1.00  0.00      PROA
ATOM   1222  OE1 GLU A  73      11.692  14.882  25.664  1.00  0.00      PROA
ATOM   1223  OE2 GLU A  73       9.493  15.040  25.777  1.00  0.00      PROA
ATOM   1224  C   GLU A  73       9.007  18.597  24.456  1.00  0.00      PROA
ATOM   1225  O   GLU A  73       9.050  19.783  24.713  1.00  0.00      PROA
ATOM   1226  N   GLU A  74       7.870  17.902  24.500  1.00  0.00      PROA
ATOM   1227  HN  GLU A  74       7.798  16.928  24.305  1.00  0.00      PROA
ATOM   1228  CA  GLU A  74       6.684  18.657  24.694  1.00  0.00      PROA
ATOM   1229  HA  GLU A  74       6.819  19.671  24.355  1.00  0.00      PROA
ATOM   1230  CB  GLU A  74       5.512  18.168  23.854  1.00  0.00      PROA
ATOM   1231  HB1 GLU A  74       5.290  17.112  24.113  1.00  0.00      PROA
ATOM   1232  HB2 GLU A  74       5.823  18.167  22.784  1.00  0.00      PROA
ATOM   1233  CG  GLU A  74       4.231  19.001  24.003  1.00  0.00      PROA
ATOM   1234  HG1 GLU A  74       3.860  18.954  25.031  1.00  0.00      PROA
ATOM   1235  HG2 GLU A  74       3.443  18.524  23.384  1.00  0.00      PROA
ATOM   1236  CD  GLU A  74       4.406  20.439  23.523  1.00  0.00      PROA
ATOM   1237  OE1 GLU A  74       5.332  20.697  22.715  1.00  0.00      PROA
ATOM   1238  OE2 GLU A  74       3.582  21.297  23.926  1.00  0.00      PROA
ATOM   1239  C   GLU A  74       6.395  18.682  26.144  1.00  0.00      PROA
ATOM   1240  O   GLU A  74       6.561  17.705  26.870  1.00  0.00      PROA
ATOM   1241  N   HSD A  75       6.010  19.880  26.579  1.00  0.00      PROA
ATOM   1242  HN  HSD A  75       5.901  20.628  25.929  1.00  0.00      PROA
ATOM   1243  CA  HSD A  75       5.865  20.247  27.945  1.00  0.00      PROA
ATOM   1244  HA  HSD A  75       6.404  19.565  28.589  1.00  0.00      PROA
ATOM   1245  CB  HSD A  75       6.325  21.704  28.166  1.00  0.00      PROA
ATOM   1246  HB1 HSD A  75       6.201  21.986  29.228  1.00  0.00      PROA
ATOM   1247  HB2 HSD A  75       5.713  22.397  27.547  1.00  0.00      PROA
ATOM   1248  ND1 HSD A  75       8.302  23.178  27.597  1.00  0.00      PROA
ATOM   1249  HD1 HSD A  75       7.797  24.042  27.603  1.00  0.00      PROA
ATOM   1250  CG  HSD A  75       7.770  21.927  27.845  1.00  0.00      PROA
ATOM   1251  CE1 HSD A  75       9.605  22.993  27.286  1.00  0.00      PROA
ATOM   1252  HE1 HSD A  75      10.275  23.811  27.027  1.00  0.00      PROA
ATOM   1253  NE2 HSD A  75       9.944  21.716  27.315  1.00  0.00      PROA
ATOM   1254  CD2 HSD A  75       8.792  21.043  27.671  1.00  0.00      PROA
ATOM   1255  HD2 HSD A  75       8.804  19.964  27.757  1.00  0.00      PROA
ATOM   1256  C   HSD A  75       4.415  20.160  28.223  1.00  0.00      PROA
ATOM   1257  O   HSD A  75       3.977  20.152  29.364  1.00  0.00      PROA
ATOM   1258  N   GLY A  76       3.618  20.049  27.156  1.00  0.00      PROA
ATOM   1259  HN  GLY A  76       3.994  20.031  26.232  1.00  0.00      PROA
ATOM   1260  CA  GLY A  76       2.200  19.964  27.254  1.00  0.00      PROA
ATOM   1261  HA1 GLY A  76       1.921  19.336  28.089  1.00  0.00      PROA
ATOM   1262  HA2 GLY A  76       1.835  19.606  26.302  1.00  0.00      PROA
ATOM   1263  C   GLY A  76       1.671  21.345  27.469  1.00  0.00      PROA
ATOM   1264  O   GLY A  76       0.574  21.508  27.989  1.00  0.00      PROA
ATOM   1265  N   ASN A  77       2.436  22.380  27.057  1.00  0.00      PROA
ATOM   1266  HN  ASN A  77       3.313  22.236  26.606  1.00  0.00      PROA
ATOM   1267  CA  ASN A  77       2.027  23.742  27.258  1.00  0.00      PROA
ATOM   1268  HA  ASN A  77       0.980  23.830  27.003  1.00  0.00      PROA
ATOM   1269  CB  ASN A  77       2.295  24.212  28.695  1.00  0.00      PROA
ATOM   1270  HB1 ASN A  77       3.389  24.177  28.868  1.00  0.00      PROA
ATOM   1271  HB2 ASN A  77       1.770  23.526  29.393  1.00  0.00      PROA
ATOM   1272  CG  ASN A  77       1.792  25.622  28.963  1.00  0.00      PROA
ATOM   1273  OD1 ASN A  77       0.848  26.082  28.324  1.00  0.00      PROA
ATOM   1274  ND2 ASN A  77       2.476  26.327  29.897  1.00  0.00      PROA
ATOM   1275 HD21 ASN A  77       2.220  27.275  30.080  1.00  0.00      PROA
ATOM   1276 HD22 ASN A  77       3.261  25.915  30.358  1.00  0.00      PROA
ATOM   1277  C   ASN A  77       2.828  24.605  26.347  1.00  0.00      PROA
ATOM   1278  O   ASN A  77       3.916  25.055  26.694  1.00  0.00      PROA
ATOM   1279  N   ARG A  78       2.318  24.874  25.143  1.00  0.00      PROA
ATOM   1280  HN  ARG A  78       1.444  24.526  24.820  1.00  0.00      PROA
ATOM   1281  CA  ARG A  78       3.127  25.612  24.229  1.00  0.00      PROA
ATOM   1282  HA  ARG A  78       4.081  25.172  24.317  1.00  0.00      PROA
ATOM   1283  CB  ARG A  78       2.745  25.383  22.775  1.00  0.00      PROA
ATOM   1284  HB1 ARG A  78       3.425  25.995  22.136  1.00  0.00      PROA
ATOM   1285  HB2 ARG A  78       1.704  25.733  22.597  1.00  0.00      PROA
ATOM   1286  CG  ARG A  78       2.867  23.916  22.337  1.00  0.00      PROA
ATOM   1287  HG1 ARG A  78       2.204  23.293  22.979  1.00  0.00      PROA
ATOM   1288  HG2 ARG A  78       3.880  23.501  22.426  1.00  0.00      PROA
ATOM   1289  CD  ARG A  78       2.435  23.703  20.895  1.00  0.00      PROA
ATOM   1290  HD1 ARG A  78       1.367  23.988  20.772  1.00  0.00      PROA
ATOM   1291  HD2 ARG A  78       2.551  22.641  20.584  1.00  0.00      PROA
ATOM   1292  NE  ARG A  78       3.234  24.587  19.998  1.00  0.00      PROA
ATOM   1293  HE  ARG A  78       2.851  25.475  19.743  1.00  0.00      PROA
ATOM   1294  CZ  ARG A  78       4.463  24.274  19.539  1.00  0.00      PROA
ATOM   1295  NH1 ARG A  78       5.113  23.161  19.923  1.00  0.00      PROA
ATOM   1296 HH11 ARG A  78       4.709  22.557  20.609  1.00  0.00      PROA
ATOM   1297 HH12 ARG A  78       6.031  22.974  19.576  1.00  0.00      PROA
ATOM   1298  NH2 ARG A  78       5.039  25.116  18.667  1.00  0.00      PROA
ATOM   1299 HH21 ARG A  78       4.574  25.960  18.408  1.00  0.00      PROA
ATOM   1300 HH22 ARG A  78       5.963  24.929  18.336  1.00  0.00      PROA
ATOM   1301  C   ARG A  78       3.208  27.098  24.510  1.00  0.00      PROA
ATOM   1302  O   ARG A  78       2.174  27.770  24.499  1.00  0.00      PROA
ATOM   1303  N   PRO A  79       4.422  27.625  24.751  1.00  0.00      PROA
ATOM   1304  CD  PRO A  79       5.680  26.873  24.827  1.00  0.00      PROA
ATOM   1305  HD1 PRO A  79       5.781  26.283  23.901  1.00  0.00      PROA
ATOM   1306  HD2 PRO A  79       5.698  26.225  25.725  1.00  0.00      PROA
ATOM   1307  CA  PRO A  79       4.674  29.030  24.909  1.00  0.00      PROA
ATOM   1308  HA  PRO A  79       3.922  29.484  25.540  1.00  0.00      PROA
ATOM   1309  CB  PRO A  79       6.094  29.103  25.471  1.00  0.00      PROA
ATOM   1310  HB1 PRO A  79       5.987  28.943  26.565  1.00  0.00      PROA
ATOM   1311  HB2 PRO A  79       6.624  30.060  25.295  1.00  0.00      PROA
ATOM   1312  CG  PRO A  79       6.813  27.886  24.906  1.00  0.00      PROA
ATOM   1313  HG1 PRO A  79       7.217  28.102  23.894  1.00  0.00      PROA
ATOM   1314  HG2 PRO A  79       7.640  27.544  25.562  1.00  0.00      PROA
ATOM   1315  C   PRO A  79       4.683  29.660  23.585  1.00  0.00      PROA
ATOM   1316  O   PRO A  79       5.217  29.054  22.656  1.00  0.00      PROA
ATOM   1317  N   LEU A  80       4.183  30.902  23.591  1.00  0.00      PROA
ATOM   1318  HN  LEU A  80       3.853  31.277  24.453  1.00  0.00      PROA
ATOM   1319  CA  LEU A  80       3.997  31.792  22.501  1.00  0.00      PROA
ATOM   1320  HA  LEU A  80       3.181  31.408  21.912  1.00  0.00      PROA
ATOM   1321  CB  LEU A  80       3.605  33.183  23.011  1.00  0.00      PROA
ATOM   1322  HB1 LEU A  80       2.790  33.034  23.748  1.00  0.00      PROA
ATOM   1323  HB2 LEU A  80       3.193  33.780  22.169  1.00  0.00      PROA
ATOM   1324  CG  LEU A  80       4.693  34.000  23.734  1.00  0.00      PROA
ATOM   1325  HG  LEU A  80       5.621  34.059  23.126  1.00  0.00      PROA
ATOM   1326  CD1 LEU A  80       4.229  35.447  23.874  1.00  0.00      PROA
ATOM   1327 HD11 LEU A  80       3.311  35.500  24.498  1.00  0.00      PROA
ATOM   1328 HD12 LEU A  80       4.009  35.878  22.874  1.00  0.00      PROA
ATOM   1329 HD13 LEU A  80       5.021  36.058  24.357  1.00  0.00      PROA
ATOM   1330  CD2 LEU A  80       5.036  33.414  25.111  1.00  0.00      PROA
ATOM   1331 HD21 LEU A  80       5.600  32.464  25.025  1.00  0.00      PROA
ATOM   1332 HD22 LEU A  80       4.110  33.237  25.699  1.00  0.00      PROA
ATOM   1333 HD23 LEU A  80       5.676  34.128  25.670  1.00  0.00      PROA
ATOM   1334  C   LEU A  80       5.172  31.919  21.616  1.00  0.00      PROA
ATOM   1335  O   LEU A  80       4.959  32.047  20.422  1.00  0.00      PROA
ATOM   1336  N   LYS A  81       6.404  31.845  22.149  1.00  0.00      PROA
ATOM   1337  HN  LYS A  81       6.538  31.673  23.121  1.00  0.00      PROA
ATOM   1338  CA  LYS A  81       7.583  32.105  21.383  1.00  0.00      PROA
ATOM   1339  HA  LYS A  81       7.459  33.068  20.905  1.00  0.00      PROA
ATOM   1340  CB  LYS A  81       8.804  32.181  22.301  1.00  0.00      PROA
ATOM   1341  HB1 LYS A  81       9.712  32.313  21.678  1.00  0.00      PROA
ATOM   1342  HB2 LYS A  81       8.906  31.238  22.882  1.00  0.00      PROA
ATOM   1343  CG  LYS A  81       8.770  33.374  23.254  1.00  0.00      PROA
ATOM   1344  HG1 LYS A  81       7.873  33.312  23.909  1.00  0.00      PROA
ATOM   1345  HG2 LYS A  81       8.702  34.315  22.663  1.00  0.00      PROA
ATOM   1346  CD  LYS A  81      10.020  33.413  24.135  1.00  0.00      PROA
ATOM   1347  HD1 LYS A  81      10.917  33.455  23.479  1.00  0.00      PROA
ATOM   1348  HD2 LYS A  81      10.072  32.474  24.732  1.00  0.00      PROA
ATOM   1349  CE  LYS A  81      10.008  34.622  25.066  1.00  0.00      PROA
ATOM   1350  HE1 LYS A  81       9.142  34.572  25.761  1.00  0.00      PROA
ATOM   1351  HE2 LYS A  81       9.954  35.565  24.481  1.00  0.00      PROA
ATOM   1352  NZ  LYS A  81      11.233  34.661  25.873  1.00  0.00      PROA
ATOM   1353  HZ1 LYS A  81      12.072  34.710  25.263  1.00  0.00      PROA
ATOM   1354  HZ2 LYS A  81      11.292  33.811  26.481  1.00  0.00      PROA
ATOM   1355  HZ3 LYS A  81      11.213  35.487  26.509  1.00  0.00      PROA
ATOM   1356  C   LYS A  81       7.858  31.100  20.299  1.00  0.00      PROA
ATOM   1357  O   LYS A  81       8.436  31.450  19.274  1.00  0.00      PROA
ATOM   1358  N   GLU A  82       7.470  29.823  20.532  1.00  0.00      PROA
ATOM   1359  HN  GLU A  82       6.957  29.586  21.356  1.00  0.00      PROA
ATOM   1360  CA  GLU A  82       7.779  28.725  19.660  1.00  0.00      PROA
ATOM   1361  HA  GLU A  82       8.830  28.791  19.437  1.00  0.00      PROA
ATOM   1362  CB  GLU A  82       7.345  27.389  20.263  1.00  0.00      PROA
ATOM   1363  HB1 GLU A  82       6.241  27.358  20.415  1.00  0.00      PROA
ATOM   1364  HB2 GLU A  82       7.782  27.427  21.273  1.00  0.00      PROA
ATOM   1365  CG  GLU A  82       7.763  26.147  19.441  1.00  0.00      PROA
ATOM   1366  HG1 GLU A  82       7.314  26.208  18.431  1.00  0.00      PROA
ATOM   1367  HG2 GLU A  82       7.389  25.221  19.921  1.00  0.00      PROA
ATOM   1368  CD  GLU A  82       9.267  26.011  19.250  1.00  0.00      PROA
ATOM   1369  OE1 GLU A  82      10.024  26.918  19.666  1.00  0.00      PROA
ATOM   1370  OE2 GLU A  82       9.684  24.970  18.689  1.00  0.00      PROA
ATOM   1371  C   GLU A  82       7.037  28.863  18.419  1.00  0.00      PROA
ATOM   1372  O   GLU A  82       7.522  28.531  17.344  1.00  0.00      PROA
ATOM   1373  N   GLU A  83       5.823  29.408  18.598  1.00  0.00      PROA
ATOM   1374  HN  GLU A  83       5.477  29.600  19.518  1.00  0.00      PROA
ATOM   1375  CA  GLU A  83       4.943  29.802  17.565  1.00  0.00      PROA
ATOM   1376  HA  GLU A  83       4.801  28.944  16.923  1.00  0.00      PROA
ATOM   1377  CB  GLU A  83       3.561  30.279  18.027  1.00  0.00      PROA
ATOM   1378  HB1 GLU A  83       2.990  30.620  17.130  1.00  0.00      PROA
ATOM   1379  HB2 GLU A  83       3.602  31.150  18.706  1.00  0.00      PROA
ATOM   1380  CG  GLU A  83       2.747  29.121  18.626  1.00  0.00      PROA
ATOM   1381  HG1 GLU A  83       2.916  28.199  18.028  1.00  0.00      PROA
ATOM   1382  HG2 GLU A  83       1.674  29.349  18.580  1.00  0.00      PROA
ATOM   1383  CD  GLU A  83       3.102  28.842  20.071  1.00  0.00      PROA
ATOM   1384  OE1 GLU A  83       4.012  29.515  20.574  1.00  0.00      PROA
ATOM   1385  OE2 GLU A  83       2.466  27.959  20.692  1.00  0.00      PROA
ATOM   1386  C   GLU A  83       5.616  30.833  16.774  1.00  0.00      PROA
ATOM   1387  O   GLU A  83       5.603  30.724  15.565  1.00  0.00      PROA
ATOM   1388  N   PHE A  84       6.375  31.774  17.374  1.00  0.00      PROA
ATOM   1389  HN  PHE A  84       6.476  31.873  18.361  1.00  0.00      PROA
ATOM   1390  CA  PHE A  84       7.159  32.617  16.499  1.00  0.00      PROA
ATOM   1391  HA  PHE A  84       6.453  33.182  15.904  1.00  0.00      PROA
ATOM   1392  CB  PHE A  84       8.029  33.641  17.271  1.00  0.00      PROA
ATOM   1393  HB1 PHE A  84       8.818  33.154  17.864  1.00  0.00      PROA
ATOM   1394  HB2 PHE A  84       7.394  34.232  17.965  1.00  0.00      PROA
ATOM   1395  CG  PHE A  84       8.756  34.569  16.353  1.00  0.00      PROA
ATOM   1396  CD1 PHE A  84       8.308  35.880  16.151  1.00  0.00      PROA
ATOM   1397  HD1 PHE A  84       7.438  36.241  16.663  1.00  0.00      PROA
ATOM   1398  CE1 PHE A  84       8.989  36.742  15.291  1.00  0.00      PROA
ATOM   1399  HE1 PHE A  84       8.629  37.749  15.135  1.00  0.00      PROA
ATOM   1400  CZ  PHE A  84      10.140  36.301  14.633  1.00  0.00      PROA
ATOM   1401  HZ  PHE A  84      10.668  36.965  13.963  1.00  0.00      PROA
ATOM   1402  CD2 PHE A  84       9.934  34.152  15.714  1.00  0.00      PROA
ATOM   1403  HD2 PHE A  84      10.320  33.162  15.897  1.00  0.00      PROA
ATOM   1404  CE2 PHE A  84      10.615  35.004  14.846  1.00  0.00      PROA
ATOM   1405  HE2 PHE A  84      11.511  34.669  14.346  1.00  0.00      PROA
ATOM   1406  C   PHE A  84       7.986  31.750  15.515  1.00  0.00      PROA
ATOM   1407  O   PHE A  84       7.886  32.007  14.323  1.00  0.00      PROA
ATOM   1408  N   ALA A  85       8.626  30.642  16.007  1.00  0.00      PROA
ATOM   1409  HN  ALA A  85       8.562  30.481  16.990  1.00  0.00      PROA
ATOM   1410  CA  ALA A  85       9.406  29.575  15.327  1.00  0.00      PROA
ATOM   1411  HA  ALA A  85      10.072  30.126  14.692  1.00  0.00      PROA
ATOM   1412  CB  ALA A  85      10.284  28.944  16.424  1.00  0.00      PROA
ATOM   1413  HB1 ALA A  85       9.772  28.133  16.977  1.00  0.00      PROA
ATOM   1414  HB2 ALA A  85      10.607  29.704  17.157  1.00  0.00      PROA
ATOM   1415  HB3 ALA A  85      11.193  28.502  15.982  1.00  0.00      PROA
ATOM   1416  C   ALA A  85       8.882  28.379  14.395  1.00  0.00      PROA
ATOM   1417  O   ALA A  85       9.542  28.023  13.405  1.00  0.00      PROA
ATOM   1418  N   VAL A  86       7.671  27.727  14.603  1.00  0.00      PROA
ATOM   1419  HN  VAL A  86       7.098  28.017  15.368  1.00  0.00      PROA
ATOM   1420  CA  VAL A  86       7.157  26.495  13.873  1.00  0.00      PROA
ATOM   1421  HA  VAL A  86       8.008  25.941  13.501  1.00  0.00      PROA
ATOM   1422  CB  VAL A  86       6.251  25.552  14.658  1.00  0.00      PROA
ATOM   1423  HB  VAL A  86       5.952  24.698  14.013  1.00  0.00      PROA
ATOM   1424  CG1 VAL A  86       7.064  24.996  15.825  1.00  0.00      PROA
ATOM   1425 HG11 VAL A  86       7.606  25.794  16.371  1.00  0.00      PROA
ATOM   1426 HG12 VAL A  86       7.791  24.254  15.449  1.00  0.00      PROA
ATOM   1427 HG13 VAL A  86       6.404  24.464  16.535  1.00  0.00      PROA
ATOM   1428  CG2 VAL A  86       4.950  26.225  15.143  1.00  0.00      PROA
ATOM   1429 HG21 VAL A  86       4.246  26.420  14.311  1.00  0.00      PROA
ATOM   1430 HG22 VAL A  86       5.171  27.176  15.669  1.00  0.00      PROA
ATOM   1431 HG23 VAL A  86       4.426  25.552  15.854  1.00  0.00      PROA
ATOM   1432  C   VAL A  86       6.354  26.951  12.738  1.00  0.00      PROA
ATOM   1433  O   VAL A  86       5.490  26.299  12.151  1.00  0.00      PROA
ATOM   1434  N   ILE A  87       6.731  28.190  12.514  1.00  0.00      PROA
ATOM   1435  HN  ILE A  87       7.479  28.537  13.071  1.00  0.00      PROA
ATOM   1436  CA  ILE A  87       6.229  29.181  11.720  1.00  0.00      PROA
ATOM   1437  HA  ILE A  87       5.633  28.728  10.976  1.00  0.00      PROA
ATOM   1438  CB  ILE A  87       5.409  30.133  12.549  1.00  0.00      PROA
ATOM   1439  HB  ILE A  87       6.041  30.577  13.337  1.00  0.00      PROA
ATOM   1440  CG2 ILE A  87       4.845  31.248  11.654  1.00  0.00      PROA
ATOM   1441 HG21 ILE A  87       3.869  30.938  11.239  1.00  0.00      PROA
ATOM   1442 HG22 ILE A  87       5.493  31.530  10.805  1.00  0.00      PROA
ATOM   1443 HG23 ILE A  87       4.647  32.154  12.252  1.00  0.00      PROA
ATOM   1444  CG1 ILE A  87       4.238  29.364  13.175  1.00  0.00      PROA
ATOM   1445 HG11 ILE A  87       4.518  28.443  13.704  1.00  0.00      PROA
ATOM   1446 HG12 ILE A  87       3.675  29.120  12.275  1.00  0.00      PROA
ATOM   1447  CD  ILE A  87       3.321  30.144  14.079  1.00  0.00      PROA
ATOM   1448  HD1 ILE A  87       3.489  31.236  14.000  1.00  0.00      PROA
ATOM   1449  HD2 ILE A  87       3.416  29.822  15.135  1.00  0.00      PROA
ATOM   1450  HD3 ILE A  87       2.308  29.884  13.752  1.00  0.00      PROA
ATOM   1451  C   ILE A  87       7.474  29.792  11.125  1.00  0.00      PROA
ATOM   1452  O   ILE A  87       8.115  29.141  10.298  1.00  0.00      PROA
ATOM   1453  N   ILE A  88       7.841  31.020  11.592  1.00  0.00      PROA
ATOM   1454  HN  ILE A  88       7.502  31.317  12.483  1.00  0.00      PROA
ATOM   1455  CA  ILE A  88       8.276  32.156  10.789  1.00  0.00      PROA
ATOM   1456  HA  ILE A  88       7.481  32.339  10.080  1.00  0.00      PROA
ATOM   1457  CB  ILE A  88       8.466  33.439  11.590  1.00  0.00      PROA
ATOM   1458  HB  ILE A  88       9.073  33.216  12.497  1.00  0.00      PROA
ATOM   1459  CG2 ILE A  88       9.219  34.550  10.807  1.00  0.00      PROA
ATOM   1460 HG21 ILE A  88       8.711  34.762   9.843  1.00  0.00      PROA
ATOM   1461 HG22 ILE A  88      10.282  34.294  10.619  1.00  0.00      PROA
ATOM   1462 HG23 ILE A  88       9.243  35.491  11.392  1.00  0.00      PROA
ATOM   1463  CG1 ILE A  88       7.082  33.947  12.028  1.00  0.00      PROA
ATOM   1464 HG11 ILE A  88       6.533  33.124  12.528  1.00  0.00      PROA
ATOM   1465 HG12 ILE A  88       6.494  34.257  11.136  1.00  0.00      PROA
ATOM   1466  CD  ILE A  88       7.150  35.092  13.028  1.00  0.00      PROA
ATOM   1467  HD1 ILE A  88       7.587  36.010  12.584  1.00  0.00      PROA
ATOM   1468  HD2 ILE A  88       7.768  34.769  13.885  1.00  0.00      PROA
ATOM   1469  HD3 ILE A  88       6.134  35.341  13.402  1.00  0.00      PROA
ATOM   1470  C   ILE A  88       9.485  31.998   9.990  1.00  0.00      PROA
ATOM   1471  O   ILE A  88       9.554  32.482   8.866  1.00  0.00      PROA
ATOM   1472  N   ALA A  89      10.510  31.365  10.525  1.00  0.00      PROA
ATOM   1473  HN  ALA A  89      10.522  30.992  11.449  1.00  0.00      PROA
ATOM   1474  CA  ALA A  89      11.666  31.224   9.706  1.00  0.00      PROA
ATOM   1475  HA  ALA A  89      11.910  32.170   9.237  1.00  0.00      PROA
ATOM   1476  CB  ALA A  89      12.842  30.842  10.567  1.00  0.00      PROA
ATOM   1477  HB1 ALA A  89      12.554  29.985  11.208  1.00  0.00      PROA
ATOM   1478  HB2 ALA A  89      13.120  31.690  11.228  1.00  0.00      PROA
ATOM   1479  HB3 ALA A  89      13.744  30.612   9.962  1.00  0.00      PROA
ATOM   1480  C   ALA A  89      11.521  30.191   8.628  1.00  0.00      PROA
ATOM   1481  O   ALA A  89      12.390  30.087   7.780  1.00  0.00      PROA
ATOM   1482  N   GLY A  90      10.469  29.364   8.615  1.00  0.00      PROA
ATOM   1483  HN  GLY A  90       9.720  29.448   9.268  1.00  0.00      PROA
ATOM   1484  CA  GLY A  90      10.356  28.415   7.526  1.00  0.00      PROA
ATOM   1485  HA1 GLY A  90       9.633  27.714   7.865  1.00  0.00      PROA
ATOM   1486  HA2 GLY A  90      11.313  27.923   7.400  1.00  0.00      PROA
ATOM   1487  C   GLY A  90       9.953  28.988   6.136  1.00  0.00      PROA
ATOM   1488  O   GLY A  90      10.688  28.738   5.170  1.00  0.00      PROA
ATOM   1489  N   PRO A  91       8.790  29.715   5.999  1.00  0.00      PROA
ATOM   1490  CD  PRO A  91       8.013  30.069   7.164  1.00  0.00      PROA
ATOM   1491  HD1 PRO A  91       8.507  30.934   7.624  1.00  0.00      PROA
ATOM   1492  HD2 PRO A  91       7.914  29.248   7.888  1.00  0.00      PROA
ATOM   1493  CA  PRO A  91       8.205  30.405   4.831  1.00  0.00      PROA
ATOM   1494  HA  PRO A  91       8.032  29.681   4.061  1.00  0.00      PROA
ATOM   1495  CB  PRO A  91       6.939  31.136   5.338  1.00  0.00      PROA
ATOM   1496  HB1 PRO A  91       6.091  31.038   4.633  1.00  0.00      PROA
ATOM   1497  HB2 PRO A  91       7.118  32.222   5.511  1.00  0.00      PROA
ATOM   1498  CG  PRO A  91       6.659  30.498   6.684  1.00  0.00      PROA
ATOM   1499  HG1 PRO A  91       6.258  31.216   7.428  1.00  0.00      PROA
ATOM   1500  HG2 PRO A  91       5.958  29.657   6.580  1.00  0.00      PROA
ATOM   1501  C   PRO A  91       9.210  31.388   4.391  1.00  0.00      PROA
ATOM   1502  O   PRO A  91      10.057  31.655   5.235  1.00  0.00      PROA
ATOM   1503  N   LEU A  92       9.192  31.910   3.131  1.00  0.00      PROA
ATOM   1504  HN  LEU A  92       8.504  31.617   2.472  1.00  0.00      PROA
ATOM   1505  CA  LEU A  92      10.076  32.988   2.681  1.00  0.00      PROA
ATOM   1506  HA  LEU A  92       9.674  33.328   1.741  1.00  0.00      PROA
ATOM   1507  CB  LEU A  92      10.190  34.196   3.648  1.00  0.00      PROA
ATOM   1508  HB1 LEU A  92      10.900  34.939   3.216  1.00  0.00      PROA
ATOM   1509  HB2 LEU A  92      10.617  33.886   4.624  1.00  0.00      PROA
ATOM   1510  CG  LEU A  92       8.864  34.937   3.900  1.00  0.00      PROA
ATOM   1511  HG  LEU A  92       8.088  34.201   4.210  1.00  0.00      PROA
ATOM   1512  CD1 LEU A  92       9.030  35.943   5.052  1.00  0.00      PROA
ATOM   1513 HD11 LEU A  92       9.800  36.701   4.797  1.00  0.00      PROA
ATOM   1514 HD12 LEU A  92       9.341  35.419   5.981  1.00  0.00      PROA
ATOM   1515 HD13 LEU A  92       8.070  36.466   5.249  1.00  0.00      PROA
ATOM   1516  CD2 LEU A  92       8.388  35.639   2.618  1.00  0.00      PROA
ATOM   1517 HD21 LEU A  92       8.189  34.903   1.812  1.00  0.00      PROA
ATOM   1518 HD22 LEU A  92       9.155  36.359   2.261  1.00  0.00      PROA
ATOM   1519 HD23 LEU A  92       7.448  36.197   2.815  1.00  0.00      PROA
ATOM   1520  C   LEU A  92      11.453  32.456   2.397  1.00  0.00      PROA
ATOM   1521  O   LEU A  92      12.096  32.716   1.377  1.00  0.00      PROA
ATOM   1522  N   GLN A  93      11.966  31.576   3.271  1.00  0.00      PROA
ATOM   1523  HN  GLN A  93      11.499  31.308   4.113  1.00  0.00      PROA
ATOM   1524  CA  GLN A  93      13.239  31.000   2.990  1.00  0.00      PROA
ATOM   1525  HA  GLN A  93      13.944  31.799   2.801  1.00  0.00      PROA
ATOM   1526  CB  GLN A  93      13.788  30.143   4.139  1.00  0.00      PROA
ATOM   1527  HB1 GLN A  93      14.750  29.676   3.828  1.00  0.00      PROA
ATOM   1528  HB2 GLN A  93      13.061  29.328   4.349  1.00  0.00      PROA
ATOM   1529  CG  GLN A  93      14.006  30.913   5.456  1.00  0.00      PROA
ATOM   1530  HG1 GLN A  93      14.402  30.213   6.223  1.00  0.00      PROA
ATOM   1531  HG2 GLN A  93      13.021  31.298   5.798  1.00  0.00      PROA
ATOM   1532  CD  GLN A  93      14.997  32.070   5.310  1.00  0.00      PROA
ATOM   1533  OE1 GLN A  93      16.129  31.884   4.853  1.00  0.00      PROA
ATOM   1534  NE2 GLN A  93      14.564  33.292   5.731  1.00  0.00      PROA
ATOM   1535 HE21 GLN A  93      15.177  34.078   5.665  1.00  0.00      PROA
ATOM   1536 HE22 GLN A  93      13.642  33.395   6.101  1.00  0.00      PROA
ATOM   1537  C   GLN A  93      13.039  30.243   1.701  1.00  0.00      PROA
ATOM   1538  O   GLN A  93      13.785  30.495   0.755  1.00  0.00      PROA
ATOM   1539  N   HSD A  94      11.888  29.515   1.597  1.00  0.00      PROA
ATOM   1540  HN  HSD A  94      11.253  29.425   2.360  1.00  0.00      PROA
ATOM   1541  CA  HSD A  94      11.587  28.761   0.413  1.00  0.00      PROA
ATOM   1542  HA  HSD A  94      12.479  28.204   0.164  1.00  0.00      PROA
ATOM   1543  CB  HSD A  94      10.476  27.736   0.679  1.00  0.00      PROA
ATOM   1544  HB1 HSD A  94      10.723  27.145   1.584  1.00  0.00      PROA
ATOM   1545  HB2 HSD A  94      10.395  27.047  -0.156  1.00  0.00      PROA
ATOM   1546  ND1 HSD A  94       8.339  28.835  -0.084  1.00  0.00      PROA
ATOM   1547  HD1 HSD A  94       8.567  28.860  -1.062  1.00  0.00      PROA
ATOM   1548  CG  HSD A  94       9.128  28.300   0.902  1.00  0.00      PROA
ATOM   1549  CE1 HSD A  94       7.188  29.215   0.490  1.00  0.00      PROA
ATOM   1550  HE1 HSD A  94       6.383  29.689  -0.069  1.00  0.00      PROA
ATOM   1551  NE2 HSD A  94       7.170  28.933   1.772  1.00  0.00      PROA
ATOM   1552  CD2 HSD A  94       8.391  28.344   2.030  1.00  0.00      PROA
ATOM   1553  HD2 HSD A  94       8.634  27.993   3.019  1.00  0.00      PROA
ATOM   1554  C   HSD A  94      11.243  29.545  -0.813  1.00  0.00      PROA
ATOM   1555  O   HSD A  94      11.509  29.103  -1.926  1.00  0.00      PROA
ATOM   1556  N   ILE A  95      10.643  30.738  -0.746  1.00  0.00      PROA
ATOM   1557  HN  ILE A  95      10.409  31.236   0.085  1.00  0.00      PROA
ATOM   1558  CA  ILE A  95      10.166  31.189  -2.038  1.00  0.00      PROA
ATOM   1559  HA  ILE A  95       9.607  30.389  -2.511  1.00  0.00      PROA
ATOM   1560  CB  ILE A  95       9.213  32.344  -1.975  1.00  0.00      PROA
ATOM   1561  HB  ILE A  95       8.822  32.550  -3.003  1.00  0.00      PROA
ATOM   1562  CG2 ILE A  95       8.008  31.931  -1.110  1.00  0.00      PROA
ATOM   1563 HG21 ILE A  95       8.303  31.779  -0.051  1.00  0.00      PROA
ATOM   1564 HG22 ILE A  95       7.569  30.992  -1.507  1.00  0.00      PROA
ATOM   1565 HG23 ILE A  95       7.218  32.709  -1.141  1.00  0.00      PROA
ATOM   1566  CG1 ILE A  95       9.894  33.628  -1.469  1.00  0.00      PROA
ATOM   1567 HG11 ILE A  95      10.780  33.898  -2.082  1.00  0.00      PROA
ATOM   1568 HG12 ILE A  95      10.234  33.495  -0.421  1.00  0.00      PROA
ATOM   1569  CD  ILE A  95       8.988  34.846  -1.565  1.00  0.00      PROA
ATOM   1570  HD1 ILE A  95       8.111  34.749  -0.891  1.00  0.00      PROA
ATOM   1571  HD2 ILE A  95       8.621  34.980  -2.606  1.00  0.00      PROA
ATOM   1572  HD3 ILE A  95       9.544  35.763  -1.273  1.00  0.00      PROA
ATOM   1573  C   ILE A  95      11.315  31.549  -2.937  1.00  0.00      PROA
ATOM   1574  O   ILE A  95      11.240  31.332  -4.147  1.00  0.00      PROA
ATOM   1575  N   TRP A  96      12.417  32.015  -2.289  1.00  0.00      PROA
ATOM   1576  HN  TRP A  96      12.418  32.122  -1.296  1.00  0.00      PROA
ATOM   1577  CA  TRP A  96      13.618  32.402  -2.946  1.00  0.00      PROA
ATOM   1578  HA  TRP A  96      13.345  33.143  -3.682  1.00  0.00      PROA
ATOM   1579  CB  TRP A  96      14.664  32.985  -1.978  1.00  0.00      PROA
ATOM   1580  HB1 TRP A  96      15.638  33.113  -2.500  1.00  0.00      PROA
ATOM   1581  HB2 TRP A  96      14.824  32.281  -1.131  1.00  0.00      PROA
ATOM   1582  CG  TRP A  96      14.270  34.327  -1.451  1.00  0.00      PROA
ATOM   1583  CD1 TRP A  96      14.115  34.687  -0.140  1.00  0.00      PROA
ATOM   1584  HD1 TRP A  96      14.263  34.028   0.703  1.00  0.00      PROA
ATOM   1585  NE1 TRP A  96      13.758  36.006  -0.064  1.00  0.00      PROA
ATOM   1586  HE1 TRP A  96      13.586  36.502   0.759  1.00  0.00      PROA
ATOM   1587  CE2 TRP A  96      13.669  36.531  -1.322  1.00  0.00      PROA
ATOM   1588  CD2 TRP A  96      13.983  35.500  -2.233  1.00  0.00      PROA
ATOM   1589  CE3 TRP A  96      13.971  35.772  -3.604  1.00  0.00      PROA
ATOM   1590  HE3 TRP A  96      14.221  35.016  -4.332  1.00  0.00      PROA
ATOM   1591  CZ3 TRP A  96      13.640  37.057  -4.035  1.00  0.00      PROA
ATOM   1592  HZ3 TRP A  96      13.623  37.276  -5.094  1.00  0.00      PROA
ATOM   1593  CZ2 TRP A  96      13.347  37.812  -1.749  1.00  0.00      PROA
ATOM   1594  HZ2 TRP A  96      13.107  38.601  -1.053  1.00  0.00      PROA
ATOM   1595  CH2 TRP A  96      13.335  38.060  -3.122  1.00  0.00      PROA
ATOM   1596  HH2 TRP A  96      13.082  39.048  -3.482  1.00  0.00      PROA
ATOM   1597  C   TRP A  96      14.207  31.270  -3.688  1.00  0.00      PROA
ATOM   1598  O   TRP A  96      14.557  31.458  -4.851  1.00  0.00      PROA
ATOM   1599  N   LEU A  97      14.249  30.071  -3.054  1.00  0.00      PROA
ATOM   1600  HN  LEU A  97      13.909  29.953  -2.124  1.00  0.00      PROA
ATOM   1601  CA  LEU A  97      14.835  28.922  -3.677  1.00  0.00      PROA
ATOM   1602  HA  LEU A  97      15.794  29.228  -4.062  1.00  0.00      PROA
ATOM   1603  CB  LEU A  97      14.998  27.706  -2.758  1.00  0.00      PROA
ATOM   1604  HB1 LEU A  97      15.015  26.749  -3.330  1.00  0.00      PROA
ATOM   1605  HB2 LEU A  97      14.154  27.666  -2.036  1.00  0.00      PROA
ATOM   1606  CG  LEU A  97      16.336  27.726  -2.008  1.00  0.00      PROA
ATOM   1607  HG  LEU A  97      16.349  26.851  -1.319  1.00  0.00      PROA
ATOM   1608  CD1 LEU A  97      17.515  27.564  -2.985  1.00  0.00      PROA
ATOM   1609 HD11 LEU A  97      17.634  28.453  -3.636  1.00  0.00      PROA
ATOM   1610 HD12 LEU A  97      17.368  26.669  -3.626  1.00  0.00      PROA
ATOM   1611 HD13 LEU A  97      18.460  27.432  -2.416  1.00  0.00      PROA
ATOM   1612  CD2 LEU A  97      16.482  28.976  -1.132  1.00  0.00      PROA
ATOM   1613 HD21 LEU A  97      15.604  29.083  -0.461  1.00  0.00      PROA
ATOM   1614 HD22 LEU A  97      16.577  29.892  -1.751  1.00  0.00      PROA
ATOM   1615 HD23 LEU A  97      17.393  28.895  -0.502  1.00  0.00      PROA
ATOM   1616  C   LEU A  97      14.070  28.485  -4.829  1.00  0.00      PROA
ATOM   1617  O   LEU A  97      14.687  28.085  -5.814  1.00  0.00      PROA
ATOM   1618  N   GLN A  98      12.726  28.599  -4.699  1.00  0.00      PROA
ATOM   1619  HN  GLN A  98      12.329  28.991  -3.871  1.00  0.00      PROA
ATOM   1620  CA  GLN A  98      11.786  28.131  -5.659  1.00  0.00      PROA
ATOM   1621  HA  GLN A  98      11.886  27.057  -5.741  1.00  0.00      PROA
ATOM   1622  CB  GLN A  98      10.340  28.513  -5.323  1.00  0.00      PROA
ATOM   1623  HB1 GLN A  98      10.234  29.601  -5.169  1.00  0.00      PROA
ATOM   1624  HB2 GLN A  98      10.126  28.008  -4.361  1.00  0.00      PROA
ATOM   1625  CG  GLN A  98       9.305  28.116  -6.390  1.00  0.00      PROA
ATOM   1626  HG1 GLN A  98       9.361  27.024  -6.564  1.00  0.00      PROA
ATOM   1627  HG2 GLN A  98       9.504  28.631  -7.354  1.00  0.00      PROA
ATOM   1628  CD  GLN A  98       7.881  28.488  -5.966  1.00  0.00      PROA
ATOM   1629  OE1 GLN A  98       6.953  28.462  -6.770  1.00  0.00      PROA
ATOM   1630  NE2 GLN A  98       7.674  28.841  -4.674  1.00  0.00      PROA
ATOM   1631 HE21 GLN A  98       6.756  29.097  -4.377  1.00  0.00      PROA
ATOM   1632 HE22 GLN A  98       8.419  28.775  -4.008  1.00  0.00      PROA
ATOM   1633  C   GLN A  98      12.100  28.732  -6.924  1.00  0.00      PROA
ATOM   1634  O   GLN A  98      12.345  28.018  -7.890  1.00  0.00      PROA
ATOM   1635  N   PHE A  99      12.240  30.058  -6.951  1.00  0.00      PROA
ATOM   1636  HN  PHE A  99      12.126  30.696  -6.191  1.00  0.00      PROA
ATOM   1637  CA  PHE A  99      12.295  30.489  -8.288  1.00  0.00      PROA
ATOM   1638  HA  PHE A  99      11.647  29.886  -8.921  1.00  0.00      PROA
ATOM   1639  CB  PHE A  99      11.759  31.876  -8.467  1.00  0.00      PROA
ATOM   1640  HB1 PHE A  99      12.499  32.608  -8.091  1.00  0.00      PROA
ATOM   1641  HB2 PHE A  99      10.798  31.991  -7.920  1.00  0.00      PROA
ATOM   1642  CG  PHE A  99      11.493  32.119  -9.923  1.00  0.00      PROA
ATOM   1643  CD1 PHE A  99      10.397  31.512 -10.552  1.00  0.00      PROA
ATOM   1644  HD1 PHE A  99       9.731  30.885  -9.979  1.00  0.00      PROA
ATOM   1645  CE1 PHE A  99      10.157  31.732 -11.911  1.00  0.00      PROA
ATOM   1646  HE1 PHE A  99       9.314  31.261 -12.394  1.00  0.00      PROA
ATOM   1647  CZ  PHE A  99      11.008  32.564 -12.644  1.00  0.00      PROA
ATOM   1648  HZ  PHE A  99      10.819  32.736 -13.694  1.00  0.00      PROA
ATOM   1649  CD2 PHE A  99      12.358  32.923 -10.673  1.00  0.00      PROA
ATOM   1650  HD2 PHE A  99      13.224  33.367 -10.205  1.00  0.00      PROA
ATOM   1651  CE2 PHE A  99      12.111  33.157 -12.025  1.00  0.00      PROA
ATOM   1652  HE2 PHE A  99      12.778  33.787 -12.596  1.00  0.00      PROA
ATOM   1653  C   PHE A  99      13.662  30.392  -8.826  1.00  0.00      PROA
ATOM   1654  O   PHE A  99      13.749  30.319 -10.046  1.00  0.00      PROA
ATOM   1655  N   ALA A 100      14.720  30.271  -7.971  1.00  0.00      PROA
ATOM   1656  HN  ALA A 100      14.617  30.288  -6.978  1.00  0.00      PROA
ATOM   1657  CA  ALA A 100      16.048  30.112  -8.494  1.00  0.00      PROA
ATOM   1658  HA  ALA A 100      16.253  30.947  -9.144  1.00  0.00      PROA
ATOM   1659  CB  ALA A 100      17.151  30.025  -7.432  1.00  0.00      PROA
ATOM   1660  HB1 ALA A 100      16.980  29.169  -6.745  1.00  0.00      PROA
ATOM   1661  HB2 ALA A 100      17.162  30.956  -6.824  1.00  0.00      PROA
ATOM   1662  HB3 ALA A 100      18.150  29.908  -7.905  1.00  0.00      PROA
ATOM   1663  C   ALA A 100      16.019  28.872  -9.315  1.00  0.00      PROA
ATOM   1664  O   ALA A 100      16.501  28.893 -10.444  1.00  0.00      PROA
ATOM   1665  N   ALA A 101      15.289  27.852  -8.776  1.00  0.00      PROA
ATOM   1666  HN  ALA A 101      14.859  27.955  -7.880  1.00  0.00      PROA
ATOM   1667  CA  ALA A 101      15.115  26.577  -9.388  1.00  0.00      PROA
ATOM   1668  HA  ALA A 101      16.104  26.158  -9.511  1.00  0.00      PROA
ATOM   1669  CB  ALA A 101      14.286  25.594  -8.552  1.00  0.00      PROA
ATOM   1670  HB1 ALA A 101      13.224  25.890  -8.473  1.00  0.00      PROA
ATOM   1671  HB2 ALA A 101      14.702  25.534  -7.524  1.00  0.00      PROA
ATOM   1672  HB3 ALA A 101      14.325  24.576  -8.997  1.00  0.00      PROA
ATOM   1673  C   ALA A 101      14.510  26.705 -10.727  1.00  0.00      PROA
ATOM   1674  O   ALA A 101      15.046  26.077 -11.634  1.00  0.00      PROA
ATOM   1675  N   TRP A 102      13.481  27.584 -10.899  1.00  0.00      PROA
ATOM   1676  HN  TRP A 102      13.128  28.135 -10.145  1.00  0.00      PROA
ATOM   1677  CA  TRP A 102      12.829  27.733 -12.176  1.00  0.00      PROA
ATOM   1678  HA  TRP A 102      12.438  26.766 -12.461  1.00  0.00      PROA
ATOM   1679  CB  TRP A 102      11.700  28.792 -12.188  1.00  0.00      PROA
ATOM   1680  HB1 TRP A 102      12.131  29.787 -11.947  1.00  0.00      PROA
ATOM   1681  HB2 TRP A 102      10.968  28.576 -11.384  1.00  0.00      PROA
ATOM   1682  CG  TRP A 102      10.976  28.897 -13.498  1.00  0.00      PROA
ATOM   1683  CD1 TRP A 102       9.806  28.280 -13.844  1.00  0.00      PROA
ATOM   1684  HD1 TRP A 102       9.237  27.626 -13.201  1.00  0.00      PROA
ATOM   1685  NE1 TRP A 102       9.486  28.594 -15.138  1.00  0.00      PROA
ATOM   1686  HE1 TRP A 102       8.710  28.261 -15.626  1.00  0.00      PROA
ATOM   1687  CE2 TRP A 102      10.445  29.406 -15.666  1.00  0.00      PROA
ATOM   1688  CD2 TRP A 102      11.409  29.624 -14.663  1.00  0.00      PROA
ATOM   1689  CE3 TRP A 102      12.498  30.451 -14.939  1.00  0.00      PROA
ATOM   1690  HE3 TRP A 102      13.206  30.716 -14.175  1.00  0.00      PROA
ATOM   1691  CZ3 TRP A 102      12.635  31.001 -16.212  1.00  0.00      PROA
ATOM   1692  HZ3 TRP A 102      13.484  31.634 -16.433  1.00  0.00      PROA
ATOM   1693  CZ2 TRP A 102      10.560  29.974 -16.928  1.00  0.00      PROA
ATOM   1694  HZ2 TRP A 102       9.829  29.801 -17.701  1.00  0.00      PROA
ATOM   1695  CH2 TRP A 102      11.678  30.769 -17.189  1.00  0.00      PROA
ATOM   1696  HH2 TRP A 102      11.802  31.212 -18.169  1.00  0.00      PROA
ATOM   1697  C   TRP A 102      13.829  28.126 -13.194  1.00  0.00      PROA
ATOM   1698  O   TRP A 102      13.857  27.529 -14.267  1.00  0.00      PROA
ATOM   1699  N   MET A 103      14.688  29.097 -12.806  1.00  0.00      PROA
ATOM   1700  HN  MET A 103      14.632  29.493 -11.891  1.00  0.00      PROA
ATOM   1701  CA  MET A 103      15.688  29.646 -13.655  1.00  0.00      PROA
ATOM   1702  HA  MET A 103      15.199  29.973 -14.562  1.00  0.00      PROA
ATOM   1703  CB  MET A 103      16.405  30.858 -13.063  1.00  0.00      PROA
ATOM   1704  HB1 MET A 103      17.226  31.169 -13.753  1.00  0.00      PROA
ATOM   1705  HB2 MET A 103      16.872  30.606 -12.090  1.00  0.00      PROA
ATOM   1706  CG  MET A 103      15.473  32.060 -12.904  1.00  0.00      PROA
ATOM   1707  HG1 MET A 103      14.684  31.823 -12.158  1.00  0.00      PROA
ATOM   1708  HG2 MET A 103      14.968  32.242 -13.878  1.00  0.00      PROA
ATOM   1709  SD  MET A 103      16.369  33.554 -12.418  1.00  0.00      PROA
ATOM   1710  CE  MET A 103      16.669  33.160 -10.676  1.00  0.00      PROA
ATOM   1711  HE1 MET A 103      17.334  32.276 -10.575  1.00  0.00      PROA
ATOM   1712  HE2 MET A 103      15.716  32.941 -10.149  1.00  0.00      PROA
ATOM   1713  HE3 MET A 103      17.158  34.012 -10.157  1.00  0.00      PROA
ATOM   1714  C   MET A 103      16.672  28.637 -14.063  1.00  0.00      PROA
ATOM   1715  O   MET A 103      17.065  28.671 -15.219  1.00  0.00      PROA
ATOM   1716  N   LEU A 104      17.033  27.702 -13.146  1.00  0.00      PROA
ATOM   1717  HN  LEU A 104      16.659  27.713 -12.220  1.00  0.00      PROA
ATOM   1718  CA  LEU A 104      17.968  26.653 -13.439  1.00  0.00      PROA
ATOM   1719  HA  LEU A 104      18.853  27.112 -13.857  1.00  0.00      PROA
ATOM   1720  CB  LEU A 104      18.365  25.795 -12.229  1.00  0.00      PROA
ATOM   1721  HB1 LEU A 104      19.158  25.112 -12.595  1.00  0.00      PROA
ATOM   1722  HB2 LEU A 104      17.495  25.217 -11.851  1.00  0.00      PROA
ATOM   1723  CG  LEU A 104      19.023  26.543 -11.062  1.00  0.00      PROA
ATOM   1724  HG  LEU A 104      18.369  27.386 -10.761  1.00  0.00      PROA
ATOM   1725  CD1 LEU A 104      19.182  25.629  -9.837  1.00  0.00      PROA
ATOM   1726 HD11 LEU A 104      19.949  24.853 -10.030  1.00  0.00      PROA
ATOM   1727 HD12 LEU A 104      18.217  25.142  -9.581  1.00  0.00      PROA
ATOM   1728 HD13 LEU A 104      19.515  26.225  -8.961  1.00  0.00      PROA
ATOM   1729  CD2 LEU A 104      20.383  27.113 -11.495  1.00  0.00      PROA
ATOM   1730 HD21 LEU A 104      20.261  27.839 -12.326  1.00  0.00      PROA
ATOM   1731 HD22 LEU A 104      21.058  26.298 -11.831  1.00  0.00      PROA
ATOM   1732 HD23 LEU A 104      20.865  27.640 -10.644  1.00  0.00      PROA
ATOM   1733  C   LEU A 104      17.385  25.763 -14.479  1.00  0.00      PROA
ATOM   1734  O   LEU A 104      18.085  25.222 -15.330  1.00  0.00      PROA
ATOM   1735  N   ALA A 105      16.050  25.620 -14.523  1.00  0.00      PROA
ATOM   1736  HN  ALA A 105      15.413  26.046 -13.882  1.00  0.00      PROA
ATOM   1737  CA  ALA A 105      15.529  24.857 -15.619  1.00  0.00      PROA
ATOM   1738  HA  ALA A 105      15.961  23.866 -15.577  1.00  0.00      PROA
ATOM   1739  CB  ALA A 105      14.018  24.712 -15.589  1.00  0.00      PROA
ATOM   1740  HB1 ALA A 105      13.499  25.665 -15.827  1.00  0.00      PROA
ATOM   1741  HB2 ALA A 105      13.666  24.385 -14.594  1.00  0.00      PROA
ATOM   1742  HB3 ALA A 105      13.725  23.962 -16.350  1.00  0.00      PROA
ATOM   1743  C   ALA A 105      15.915  25.484 -16.925  1.00  0.00      PROA
ATOM   1744  O   ALA A 105      16.447  24.819 -17.809  1.00  0.00      PROA
ATOM   1745  N   GLU A 106      15.811  26.820 -17.001  1.00  0.00      PROA
ATOM   1746  HN  GLU A 106      15.457  27.377 -16.253  1.00  0.00      PROA
ATOM   1747  CA  GLU A 106      16.219  27.503 -18.193  1.00  0.00      PROA
ATOM   1748  HA  GLU A 106      15.662  27.065 -19.010  1.00  0.00      PROA
ATOM   1749  CB  GLU A 106      15.836  28.988 -18.137  1.00  0.00      PROA
ATOM   1750  HB1 GLU A 106      16.422  29.512 -17.354  1.00  0.00      PROA
ATOM   1751  HB2 GLU A 106      14.759  29.051 -17.855  1.00  0.00      PROA
ATOM   1752  CG  GLU A 106      16.048  29.700 -19.478  1.00  0.00      PROA
ATOM   1753  HG1 GLU A 106      15.513  29.145 -20.279  1.00  0.00      PROA
ATOM   1754  HG2 GLU A 106      17.127  29.739 -19.738  1.00  0.00      PROA
ATOM   1755  CD  GLU A 106      15.519  31.124 -19.421  1.00  0.00      PROA
ATOM   1756  OE1 GLU A 106      15.511  31.723 -18.319  1.00  0.00      PROA
ATOM   1757  OE2 GLU A 106      15.125  31.640 -20.495  1.00  0.00      PROA
ATOM   1758  C   GLU A 106      17.701  27.312 -18.506  1.00  0.00      PROA
ATOM   1759  O   GLU A 106      18.083  27.234 -19.671  1.00  0.00      PROA
ATOM   1760  N   VAL A 107      18.558  27.171 -17.466  1.00  0.00      PROA
ATOM   1761  HN  VAL A 107      18.218  27.139 -16.528  1.00  0.00      PROA
ATOM   1762  CA  VAL A 107      19.997  27.233 -17.617  1.00  0.00      PROA
ATOM   1763  HA  VAL A 107      20.211  27.703 -18.567  1.00  0.00      PROA
ATOM   1764  CB  VAL A 107      20.558  28.170 -16.560  1.00  0.00      PROA
ATOM   1765  HB  VAL A 107      20.248  27.830 -15.545  1.00  0.00      PROA
ATOM   1766  CG1 VAL A 107      22.098  28.230 -16.604  1.00  0.00      PROA
ATOM   1767 HG11 VAL A 107      22.456  28.412 -17.639  1.00  0.00      PROA
ATOM   1768 HG12 VAL A 107      22.564  27.309 -16.209  1.00  0.00      PROA
ATOM   1769 HG13 VAL A 107      22.455  29.067 -15.966  1.00  0.00      PROA
ATOM   1770  CG2 VAL A 107      19.982  29.581 -16.796  1.00  0.00      PROA
ATOM   1771 HG21 VAL A 107      18.879  29.604 -16.699  1.00  0.00      PROA
ATOM   1772 HG22 VAL A 107      20.252  29.942 -17.811  1.00  0.00      PROA
ATOM   1773 HG23 VAL A 107      20.401  30.290 -16.051  1.00  0.00      PROA
ATOM   1774  C   VAL A 107      20.843  25.955 -17.602  1.00  0.00      PROA
ATOM   1775  O   VAL A 107      21.736  25.851 -18.445  1.00  0.00      PROA
ATOM   1776  N   SER A 108      20.724  24.997 -16.640  1.00  0.00      PROA
ATOM   1777  HN  SER A 108      20.022  24.989 -15.930  1.00  0.00      PROA
ATOM   1778  CA  SER A 108      21.780  23.975 -16.621  1.00  0.00      PROA
ATOM   1779  HA  SER A 108      21.892  23.616 -17.636  1.00  0.00      PROA
ATOM   1780  CB  SER A 108      23.134  24.584 -16.185  1.00  0.00      PROA
ATOM   1781  HB1 SER A 108      23.448  25.402 -16.861  1.00  0.00      PROA
ATOM   1782  HB2 SER A 108      23.960  23.844 -16.227  1.00  0.00      PROA
ATOM   1783  OG  SER A 108      23.046  25.129 -14.875  1.00  0.00      PROA
ATOM   1784  HG1 SER A 108      22.856  24.395 -14.285  1.00  0.00      PROA
ATOM   1785  C   SER A 108      21.566  22.705 -15.802  1.00  0.00      PROA
ATOM   1786  O   SER A 108      20.621  22.586 -15.042  1.00  0.00      PROA
ATOM   1787  N   VAL A 109      22.480  21.700 -15.938  1.00  0.00      PROA
ATOM   1788  HN  VAL A 109      23.167  21.735 -16.658  1.00  0.00      PROA
ATOM   1789  CA  VAL A 109      22.721  20.673 -14.917  1.00  0.00      PROA
ATOM   1790  HA  VAL A 109      23.688  20.256 -15.156  1.00  0.00      PROA
ATOM   1791  CB  VAL A 109      22.818  21.284 -13.510  1.00  0.00      PROA
ATOM   1792  HB  VAL A 109      21.897  21.829 -13.219  1.00  0.00      PROA
ATOM   1793  CG1 VAL A 109      23.049  20.215 -12.425  1.00  0.00      PROA
ATOM   1794 HG11 VAL A 109      24.001  19.677 -12.626  1.00  0.00      PROA
ATOM   1795 HG12 VAL A 109      22.252  19.461 -12.353  1.00  0.00      PROA
ATOM   1796 HG13 VAL A 109      23.138  20.705 -11.432  1.00  0.00      PROA
ATOM   1797  CG2 VAL A 109      23.989  22.276 -13.464  1.00  0.00      PROA
ATOM   1798 HG21 VAL A 109      23.979  22.998 -14.287  1.00  0.00      PROA
ATOM   1799 HG22 VAL A 109      24.951  21.722 -13.529  1.00  0.00      PROA
ATOM   1800 HG23 VAL A 109      23.981  22.834 -12.503  1.00  0.00      PROA
ATOM   1801  C   VAL A 109      21.762  19.495 -14.841  1.00  0.00      PROA
ATOM   1802  O   VAL A 109      22.089  18.341 -15.131  1.00  0.00      PROA
ATOM   1803  N   ILE A 110      20.562  19.792 -14.323  1.00  0.00      PROA
ATOM   1804  HN  ILE A 110      20.328  20.744 -14.137  1.00  0.00      PROA
ATOM   1805  CA  ILE A 110      19.553  18.848 -13.961  1.00  0.00      PROA
ATOM   1806  HA  ILE A 110      20.014  17.895 -13.747  1.00  0.00      PROA
ATOM   1807  CB  ILE A 110      18.773  19.344 -12.763  1.00  0.00      PROA
ATOM   1808  HB  ILE A 110      18.404  20.339 -13.009  1.00  0.00      PROA
ATOM   1809  CG2 ILE A 110      17.541  18.520 -12.480  1.00  0.00      PROA
ATOM   1810 HG21 ILE A 110      17.755  17.430 -12.519  1.00  0.00      PROA
ATOM   1811 HG22 ILE A 110      16.778  18.805 -13.232  1.00  0.00      PROA
ATOM   1812 HG23 ILE A 110      17.123  18.768 -11.482  1.00  0.00      PROA
ATOM   1813  CG1 ILE A 110      19.631  19.442 -11.498  1.00  0.00      PROA
ATOM   1814 HG11 ILE A 110      18.985  19.788 -10.660  1.00  0.00      PROA
ATOM   1815 HG12 ILE A 110      20.417  20.211 -11.630  1.00  0.00      PROA
ATOM   1816  CD  ILE A 110      20.260  18.109 -11.098  1.00  0.00      PROA
ATOM   1817  HD1 ILE A 110      20.955  17.733 -11.877  1.00  0.00      PROA
ATOM   1818  HD2 ILE A 110      19.483  17.337 -10.916  1.00  0.00      PROA
ATOM   1819  HD3 ILE A 110      20.842  18.234 -10.159  1.00  0.00      PROA
ATOM   1820  C   ILE A 110      18.651  18.661 -15.116  1.00  0.00      PROA
ATOM   1821  O   ILE A 110      18.325  19.604 -15.842  1.00  0.00      PROA
ATOM   1822  N   HSE A 111      18.202  17.393 -15.306  1.00  0.00      PROA
ATOM   1823  HN  HSE A 111      18.459  16.658 -14.684  1.00  0.00      PROA
ATOM   1824  CA  HSE A 111      17.371  17.012 -16.418  1.00  0.00      PROA
ATOM   1825  HA  HSE A 111      17.927  17.164 -17.333  1.00  0.00      PROA
ATOM   1826  CB  HSE A 111      16.830  15.564 -16.312  1.00  0.00      PROA
ATOM   1827  HB1 HSE A 111      16.118  15.451 -15.466  1.00  0.00      PROA
ATOM   1828  HB2 HSE A 111      17.695  14.897 -16.103  1.00  0.00      PROA
ATOM   1829  ND1 HSE A 111      15.142  15.742 -18.177  1.00  0.00      PROA
ATOM   1830  CG  HSE A 111      16.196  15.067 -17.588  1.00  0.00      PROA
ATOM   1831  CE1 HSE A 111      14.850  15.062 -19.265  1.00  0.00      PROA
ATOM   1832  HE1 HSE A 111      14.062  15.320 -19.972  1.00  0.00      PROA
ATOM   1833  NE2 HSE A 111      15.648  13.981 -19.405  1.00  0.00      PROA
ATOM   1834  HE2 HSE A 111      15.630  13.308 -20.147  1.00  0.00      PROA
ATOM   1835  CD2 HSE A 111      16.512  13.976 -18.331  1.00  0.00      PROA
ATOM   1836  HD2 HSE A 111      17.274  13.226 -18.177  1.00  0.00      PROA
ATOM   1837  C   HSE A 111      16.228  17.949 -16.340  1.00  0.00      PROA
ATOM   1838  O   HSE A 111      15.700  18.053 -15.249  1.00  0.00      PROA
ATOM   1839  N   GLN A 112      15.897  18.668 -17.436  1.00  0.00      PROA
ATOM   1840  HN  GLN A 112      16.367  18.505 -18.299  1.00  0.00      PROA
ATOM   1841  CA  GLN A 112      14.951  19.766 -17.474  1.00  0.00      PROA
ATOM   1842  HA  GLN A 112      15.272  20.502 -16.750  1.00  0.00      PROA
ATOM   1843  CB  GLN A 112      14.905  20.411 -18.873  1.00  0.00      PROA
ATOM   1844  HB1 GLN A 112      14.070  21.151 -18.925  1.00  0.00      PROA
ATOM   1845  HB2 GLN A 112      14.711  19.621 -19.633  1.00  0.00      PROA
ATOM   1846  CG  GLN A 112      16.195  21.169 -19.216  1.00  0.00      PROA
ATOM   1847  HG1 GLN A 112      17.059  20.471 -19.218  1.00  0.00      PROA
ATOM   1848  HG2 GLN A 112      16.381  21.950 -18.448  1.00  0.00      PROA
ATOM   1849  CD  GLN A 112      16.073  21.786 -20.612  1.00  0.00      PROA
ATOM   1850  OE1 GLN A 112      15.839  21.080 -21.599  1.00  0.00      PROA
ATOM   1851  NE2 GLN A 112      16.244  23.135 -20.693  1.00  0.00      PROA
ATOM   1852 HE21 GLN A 112      16.421  23.668 -19.865  1.00  0.00      PROA
ATOM   1853 HE22 GLN A 112      16.176  23.588 -21.581  1.00  0.00      PROA
ATOM   1854  C   GLN A 112      13.539  19.374 -17.135  1.00  0.00      PROA
ATOM   1855  O   GLN A 112      12.695  20.216 -16.831  1.00  0.00      PROA
ATOM   1856  N   HSD A 113      13.260  18.062 -17.118  1.00  0.00      PROA
ATOM   1857  HN  HSD A 113      13.946  17.383 -17.381  1.00  0.00      PROA
ATOM   1858  CA  HSD A 113      11.985  17.546 -16.700  1.00  0.00      PROA
ATOM   1859  HA  HSD A 113      11.199  18.103 -17.192  1.00  0.00      PROA
ATOM   1860  CB  HSD A 113      11.853  16.053 -17.030  1.00  0.00      PROA
ATOM   1861  HB1 HSD A 113      10.967  15.611 -16.523  1.00  0.00      PROA
ATOM   1862  HB2 HSD A 113      12.758  15.507 -16.683  1.00  0.00      PROA
ATOM   1863  ND1 HSD A 113      11.660  14.545 -19.039  1.00  0.00      PROA
ATOM   1864  HD1 HSD A 113      11.831  13.692 -18.544  1.00  0.00      PROA
ATOM   1865  CG  HSD A 113      11.644  15.808 -18.489  1.00  0.00      PROA
ATOM   1866  CE1 HSD A 113      11.400  14.687 -20.357  1.00  0.00      PROA
ATOM   1867  HE1 HSD A 113      11.349  13.846 -21.048  1.00  0.00      PROA
ATOM   1868  NE2 HSD A 113      11.217  15.949 -20.689  1.00  0.00      PROA
ATOM   1869  CD2 HSD A 113      11.370  16.659 -19.513  1.00  0.00      PROA
ATOM   1870  HD2 HSD A 113      11.261  17.737 -19.516  1.00  0.00      PROA
ATOM   1871  C   HSD A 113      11.801  17.693 -15.226  1.00  0.00      PROA
ATOM   1872  O   HSD A 113      10.691  17.668 -14.739  1.00  0.00      PROA
ATOM   1873  N   THR A 114      12.906  17.872 -14.509  1.00  0.00      PROA
ATOM   1874  HN  THR A 114      13.781  17.902 -14.990  1.00  0.00      PROA
ATOM   1875  CA  THR A 114      13.018  18.173 -13.118  1.00  0.00      PROA
ATOM   1876  HA  THR A 114      12.039  18.275 -12.673  1.00  0.00      PROA
ATOM   1877  CB  THR A 114      13.865  17.130 -12.408  1.00  0.00      PROA
ATOM   1878  HB  THR A 114      13.859  17.279 -11.346  1.00  0.00      PROA
ATOM   1879  OG1 THR A 114      15.212  17.153 -12.790  1.00  0.00      PROA
ATOM   1880  HG1 THR A 114      15.234  17.379 -13.727  1.00  0.00      PROA
ATOM   1881  CG2 THR A 114      13.333  15.707 -12.605  1.00  0.00      PROA
ATOM   1882 HG21 THR A 114      13.404  15.392 -13.668  1.00  0.00      PROA
ATOM   1883 HG22 THR A 114      12.269  15.649 -12.291  1.00  0.00      PROA
ATOM   1884 HG23 THR A 114      13.916  14.986 -11.992  1.00  0.00      PROA
ATOM   1885  C   THR A 114      13.651  19.529 -13.296  1.00  0.00      PROA
ATOM   1886  O   THR A 114      13.914  19.903 -14.426  1.00  0.00      PROA
ATOM   1887  N   PHE A 115      13.797  20.358 -12.249  1.00  0.00      PROA
ATOM   1888  HN  PHE A 115      13.630  20.044 -11.317  1.00  0.00      PROA
ATOM   1889  CA  PHE A 115      14.092  21.779 -12.383  1.00  0.00      PROA
ATOM   1890  HA  PHE A 115      14.165  22.112 -11.370  1.00  0.00      PROA
ATOM   1891  CB  PHE A 115      15.318  22.218 -13.243  1.00  0.00      PROA
ATOM   1892  HB1 PHE A 115      15.164  23.257 -13.583  1.00  0.00      PROA
ATOM   1893  HB2 PHE A 115      15.481  21.593 -14.140  1.00  0.00      PROA
ATOM   1894  CG  PHE A 115      16.605  22.327 -12.505  1.00  0.00      PROA
ATOM   1895  CD1 PHE A 115      16.665  22.312 -11.109  1.00  0.00      PROA
ATOM   1896  HD1 PHE A 115      15.789  22.320 -10.519  1.00  0.00      PROA
ATOM   1897  CE1 PHE A 115      17.861  22.425 -10.416  1.00  0.00      PROA
ATOM   1898  HE1 PHE A 115      17.873  22.400  -9.336  1.00  0.00      PROA
ATOM   1899  CZ  PHE A 115      19.036  22.624 -11.125  1.00  0.00      PROA
ATOM   1900  HZ  PHE A 115      19.977  22.717 -10.603  1.00  0.00      PROA
ATOM   1901  CD2 PHE A 115      17.787  22.605 -13.209  1.00  0.00      PROA
ATOM   1902  HD2 PHE A 115      17.774  22.690 -14.286  1.00  0.00      PROA
ATOM   1903  CE2 PHE A 115      18.997  22.727 -12.511  1.00  0.00      PROA
ATOM   1904  HE2 PHE A 115      19.918  22.980 -12.990  1.00  0.00      PROA
ATOM   1905  C   PHE A 115      12.900  22.565 -12.795  1.00  0.00      PROA
ATOM   1906  O   PHE A 115      12.467  23.517 -12.148  1.00  0.00      PROA
ATOM   1907  N   GLU A 116      12.218  22.195 -13.880  1.00  0.00      PROA
ATOM   1908  HN  GLU A 116      12.469  21.461 -14.510  1.00  0.00      PROA
ATOM   1909  CA  GLU A 116      10.982  22.895 -14.027  1.00  0.00      PROA
ATOM   1910  HA  GLU A 116      11.147  23.965 -13.978  1.00  0.00      PROA
ATOM   1911  CB  GLU A 116      10.334  22.669 -15.379  1.00  0.00      PROA
ATOM   1912  HB1 GLU A 116       9.321  23.125 -15.392  1.00  0.00      PROA
ATOM   1913  HB2 GLU A 116      10.213  21.574 -15.547  1.00  0.00      PROA
ATOM   1914  CG  GLU A 116      11.178  23.267 -16.516  1.00  0.00      PROA
ATOM   1915  HG1 GLU A 116      12.154  22.741 -16.553  1.00  0.00      PROA
ATOM   1916  HG2 GLU A 116      11.332  24.354 -16.345  1.00  0.00      PROA
ATOM   1917  CD  GLU A 116      10.501  23.065 -17.858  1.00  0.00      PROA
ATOM   1918  OE1 GLU A 116       9.426  22.420 -17.888  1.00  0.00      PROA
ATOM   1919  OE2 GLU A 116      11.054  23.549 -18.875  1.00  0.00      PROA
ATOM   1920  C   GLU A 116      10.103  22.492 -12.865  1.00  0.00      PROA
ATOM   1921  O   GLU A 116       9.741  23.372 -12.095  1.00  0.00      PROA
ATOM   1922  N   LEU A 117      10.003  21.160 -12.602  1.00  0.00      PROA
ATOM   1923  HN  LEU A 117      10.476  20.498 -13.178  1.00  0.00      PROA
ATOM   1924  CA  LEU A 117       9.079  20.592 -11.648  1.00  0.00      PROA
ATOM   1925  HA  LEU A 117       8.092  20.908 -11.954  1.00  0.00      PROA
ATOM   1926  CB  LEU A 117       9.131  19.074 -11.590  1.00  0.00      PROA
ATOM   1927  HB1 LEU A 117       8.380  18.736 -10.844  1.00  0.00      PROA
ATOM   1928  HB2 LEU A 117      10.161  18.737 -11.333  1.00  0.00      PROA
ATOM   1929  CG  LEU A 117       8.660  18.367 -12.842  1.00  0.00      PROA
ATOM   1930  HG  LEU A 117       9.160  18.845 -13.703  1.00  0.00      PROA
ATOM   1931  CD1 LEU A 117       8.922  16.856 -12.742  1.00  0.00      PROA
ATOM   1932 HD11 LEU A 117       8.238  16.433 -11.982  1.00  0.00      PROA
ATOM   1933 HD12 LEU A 117       9.974  16.650 -12.455  1.00  0.00      PROA
ATOM   1934 HD13 LEU A 117       8.707  16.359 -13.712  1.00  0.00      PROA
ATOM   1935  CD2 LEU A 117       7.179  18.595 -13.068  1.00  0.00      PROA
ATOM   1936 HD21 LEU A 117       6.953  19.663 -13.268  1.00  0.00      PROA
ATOM   1937 HD22 LEU A 117       6.579  18.245 -12.201  1.00  0.00      PROA
ATOM   1938 HD23 LEU A 117       6.905  17.996 -13.961  1.00  0.00      PROA
ATOM   1939  C   LEU A 117       9.238  21.022 -10.251  1.00  0.00      PROA
ATOM   1940  O   LEU A 117       8.230  21.120  -9.554  1.00  0.00      PROA
ATOM   1941  N   PHE A 118      10.507  21.283  -9.865  1.00  0.00      PROA
ATOM   1942  HN  PHE A 118      11.237  21.230 -10.540  1.00  0.00      PROA
ATOM   1943  CA  PHE A 118      10.968  21.574  -8.535  1.00  0.00      PROA
ATOM   1944  HA  PHE A 118      10.819  20.744  -7.908  1.00  0.00      PROA
ATOM   1945  CB  PHE A 118      12.459  21.945  -8.492  1.00  0.00      PROA
ATOM   1946  HB1 PHE A 118      12.758  22.323  -7.496  1.00  0.00      PROA
ATOM   1947  HB2 PHE A 118      12.675  22.739  -9.243  1.00  0.00      PROA
ATOM   1948  CG  PHE A 118      13.328  20.769  -8.821  1.00  0.00      PROA
ATOM   1949  CD1 PHE A 118      12.821  19.488  -9.076  1.00  0.00      PROA
ATOM   1950  HD1 PHE A 118      11.774  19.273  -9.087  1.00  0.00      PROA
ATOM   1951  CE1 PHE A 118      13.662  18.428  -9.350  1.00  0.00      PROA
ATOM   1952  HE1 PHE A 118      13.243  17.435  -9.433  1.00  0.00      PROA
ATOM   1953  CZ  PHE A 118      15.032  18.645  -9.520  1.00  0.00      PROA
ATOM   1954  HZ  PHE A 118      15.686  17.823  -9.772  1.00  0.00      PROA
ATOM   1955  CD2 PHE A 118      14.711  20.949  -8.872  1.00  0.00      PROA
ATOM   1956  HD2 PHE A 118      15.114  21.920  -8.635  1.00  0.00      PROA
ATOM   1957  CE2 PHE A 118      15.559  19.912  -9.274  1.00  0.00      PROA
ATOM   1958  HE2 PHE A 118      16.625  20.072  -9.342  1.00  0.00      PROA
ATOM   1959  C   PHE A 118      10.201  22.682  -7.997  1.00  0.00      PROA
ATOM   1960  O   PHE A 118       9.814  22.689  -6.834  1.00  0.00      PROA
ATOM   1961  N   THR A 119       9.960  23.631  -8.908  1.00  0.00      PROA
ATOM   1962  HN  THR A 119      10.262  23.524  -9.852  1.00  0.00      PROA
ATOM   1963  CA  THR A 119       9.371  24.867  -8.584  1.00  0.00      PROA
ATOM   1964  HA  THR A 119       9.962  25.300  -7.788  1.00  0.00      PROA
ATOM   1965  CB  THR A 119       9.391  25.818  -9.746  1.00  0.00      PROA
ATOM   1966  HB  THR A 119       9.039  26.822  -9.421  1.00  0.00      PROA
ATOM   1967  OG1 THR A 119       8.586  25.368 -10.816  1.00  0.00      PROA
ATOM   1968  HG1 THR A 119       9.021  24.584 -11.173  1.00  0.00      PROA
ATOM   1969  CG2 THR A 119      10.814  25.965 -10.270  1.00  0.00      PROA
ATOM   1970 HG21 THR A 119      11.300  24.997 -10.500  1.00  0.00      PROA
ATOM   1971 HG22 THR A 119      11.437  26.507  -9.535  1.00  0.00      PROA
ATOM   1972 HG23 THR A 119      10.778  26.534 -11.216  1.00  0.00      PROA
ATOM   1973  C   THR A 119       7.992  24.660  -8.076  1.00  0.00      PROA
ATOM   1974  O   THR A 119       7.721  25.196  -7.012  1.00  0.00      PROA
ATOM   1975  N   PHE A 120       7.167  23.809  -8.782  1.00  0.00      PROA
ATOM   1976  HN  PHE A 120       7.522  23.343  -9.589  1.00  0.00      PROA
ATOM   1977  CA  PHE A 120       5.755  23.573  -8.525  1.00  0.00      PROA
ATOM   1978  HA  PHE A 120       5.245  24.524  -8.595  1.00  0.00      PROA
ATOM   1979  CB  PHE A 120       5.037  22.488  -9.376  1.00  0.00      PROA
ATOM   1980  HB1 PHE A 120       5.442  21.469  -9.178  1.00  0.00      PROA
ATOM   1981  HB2 PHE A 120       5.168  22.627 -10.450  1.00  0.00      PROA
ATOM   1982  CG  PHE A 120       3.542  22.468  -9.133  1.00  0.00      PROA
ATOM   1983  CD1 PHE A 120       2.673  23.259  -9.895  1.00  0.00      PROA
ATOM   1984  HD1 PHE A 120       3.073  23.924 -10.647  1.00  0.00      PROA
ATOM   1985  CE1 PHE A 120       1.293  23.200  -9.681  1.00  0.00      PROA
ATOM   1986  HE1 PHE A 120       0.642  23.856 -10.235  1.00  0.00      PROA
ATOM   1987  CZ  PHE A 120       0.763  22.338  -8.722  1.00  0.00      PROA
ATOM   1988  HZ  PHE A 120      -0.305  22.300  -8.565  1.00  0.00      PROA
ATOM   1989  CD2 PHE A 120       2.998  21.630  -8.151  1.00  0.00      PROA
ATOM   1990  HD2 PHE A 120       3.657  21.070  -7.511  1.00  0.00      PROA
ATOM   1991  CE2 PHE A 120       1.618  21.532  -7.975  1.00  0.00      PROA
ATOM   1992  HE2 PHE A 120       1.206  20.839  -7.256  1.00  0.00      PROA
ATOM   1993  C   PHE A 120       5.645  23.062  -7.188  1.00  0.00      PROA
ATOM   1994  O   PHE A 120       4.714  23.451  -6.490  1.00  0.00      PROA
ATOM   1995  N   TYR A 121       6.624  22.200  -6.822  1.00  0.00      PROA
ATOM   1996  HN  TYR A 121       7.383  21.976  -7.430  1.00  0.00      PROA
ATOM   1997  CA  TYR A 121       6.588  21.522  -5.583  1.00  0.00      PROA
ATOM   1998  HA  TYR A 121       5.720  20.877  -5.554  1.00  0.00      PROA
ATOM   1999  CB  TYR A 121       7.864  20.761  -5.297  1.00  0.00      PROA
ATOM   2000  HB1 TYR A 121       7.870  20.261  -4.327  1.00  0.00      PROA
ATOM   2001  HB2 TYR A 121       8.696  21.464  -5.286  1.00  0.00      PROA
ATOM   2002  CG  TYR A 121       8.205  19.819  -6.382  1.00  0.00      PROA
ATOM   2003  CD1 TYR A 121       7.289  19.311  -7.309  1.00  0.00      PROA
ATOM   2004  HD1 TYR A 121       6.243  19.569  -7.266  1.00  0.00      PROA
ATOM   2005  CE1 TYR A 121       7.733  18.462  -8.320  1.00  0.00      PROA
ATOM   2006  HE1 TYR A 121       7.077  18.087  -9.079  1.00  0.00      PROA
ATOM   2007  CZ  TYR A 121       9.071  18.103  -8.386  1.00  0.00      PROA
ATOM   2008  OH  TYR A 121       9.520  17.306  -9.423  1.00  0.00      PROA
ATOM   2009  HH  TYR A 121      10.465  17.186  -9.307  1.00  0.00      PROA
ATOM   2010  CD2 TYR A 121       9.529  19.447  -6.474  1.00  0.00      PROA
ATOM   2011  HD2 TYR A 121      10.156  19.866  -5.714  1.00  0.00      PROA
ATOM   2012  CE2 TYR A 121       9.974  18.563  -7.454  1.00  0.00      PROA
ATOM   2013  HE2 TYR A 121      11.009  18.267  -7.488  1.00  0.00      PROA
ATOM   2014  C   TYR A 121       6.458  22.546  -4.557  1.00  0.00      PROA
ATOM   2015  O   TYR A 121       5.524  22.415  -3.793  1.00  0.00      PROA
ATOM   2016  N   ASN A 122       7.264  23.633  -4.660  1.00  0.00      PROA
ATOM   2017  HN  ASN A 122       7.933  23.713  -5.397  1.00  0.00      PROA
ATOM   2018  CA  ASN A 122       7.300  24.663  -3.672  1.00  0.00      PROA
ATOM   2019  HA  ASN A 122       7.348  24.149  -2.729  1.00  0.00      PROA
ATOM   2020  CB  ASN A 122       8.492  25.608  -3.847  1.00  0.00      PROA
ATOM   2021  HB1 ASN A 122       8.324  26.301  -4.684  1.00  0.00      PROA
ATOM   2022  HB2 ASN A 122       9.397  25.051  -4.126  1.00  0.00      PROA
ATOM   2023  CG  ASN A 122       8.732  26.381  -2.556  1.00  0.00      PROA
ATOM   2024  OD1 ASN A 122       8.658  27.607  -2.510  1.00  0.00      PROA
ATOM   2025  ND2 ASN A 122       8.998  25.627  -1.464  1.00  0.00      PROA
ATOM   2026 HD21 ASN A 122       9.117  26.072  -0.577  1.00  0.00      PROA
ATOM   2027 HD22 ASN A 122       9.090  24.636  -1.548  1.00  0.00      PROA
ATOM   2028  C   ASN A 122       6.091  25.493  -3.743  1.00  0.00      PROA
ATOM   2029  O   ASN A 122       5.569  26.055  -2.781  1.00  0.00      PROA
ATOM   2030  N   LEU A 123       5.494  25.580  -4.910  1.00  0.00      PROA
ATOM   2031  HN  LEU A 123       5.777  25.156  -5.767  1.00  0.00      PROA
ATOM   2032  CA  LEU A 123       4.373  26.424  -4.830  1.00  0.00      PROA
ATOM   2033  HA  LEU A 123       4.670  27.337  -4.334  1.00  0.00      PROA
ATOM   2034  CB  LEU A 123       3.889  26.881  -6.163  1.00  0.00      PROA
ATOM   2035  HB1 LEU A 123       3.457  26.040  -6.751  1.00  0.00      PROA
ATOM   2036  HB2 LEU A 123       4.762  27.271  -6.723  1.00  0.00      PROA
ATOM   2037  CG  LEU A 123       2.877  28.026  -6.035  1.00  0.00      PROA
ATOM   2038  HG  LEU A 123       1.962  27.656  -5.515  1.00  0.00      PROA
ATOM   2039  CD1 LEU A 123       3.428  29.221  -5.241  1.00  0.00      PROA
ATOM   2040 HD11 LEU A 123       4.426  29.498  -5.630  1.00  0.00      PROA
ATOM   2041 HD12 LEU A 123       3.505  28.968  -4.166  1.00  0.00      PROA
ATOM   2042 HD13 LEU A 123       2.744  30.091  -5.334  1.00  0.00      PROA
ATOM   2043  CD2 LEU A 123       2.466  28.455  -7.437  1.00  0.00      PROA
ATOM   2044 HD21 LEU A 123       2.025  27.597  -7.988  1.00  0.00      PROA
ATOM   2045 HD22 LEU A 123       3.351  28.818  -8.001  1.00  0.00      PROA
ATOM   2046 HD23 LEU A 123       1.715  29.272  -7.396  1.00  0.00      PROA
ATOM   2047  C   LEU A 123       3.319  25.748  -4.019  1.00  0.00      PROA
ATOM   2048  O   LEU A 123       2.784  26.376  -3.120  1.00  0.00      PROA
ATOM   2049  N   SER A 124       3.252  24.416  -4.183  1.00  0.00      PROA
ATOM   2050  HN  SER A 124       3.809  23.952  -4.871  1.00  0.00      PROA
ATOM   2051  CA  SER A 124       2.362  23.598  -3.455  1.00  0.00      PROA
ATOM   2052  HA  SER A 124       1.383  24.016  -3.614  1.00  0.00      PROA
ATOM   2053  CB  SER A 124       2.393  22.175  -3.956  1.00  0.00      PROA
ATOM   2054  HB1 SER A 124       1.716  21.546  -3.382  1.00  0.00      PROA
ATOM   2055  HB2 SER A 124       3.381  21.689  -3.931  1.00  0.00      PROA
ATOM   2056  OG  SER A 124       1.925  22.176  -5.276  1.00  0.00      PROA
ATOM   2057  HG1 SER A 124       1.036  22.534  -5.239  1.00  0.00      PROA
ATOM   2058  C   SER A 124       2.525  23.569  -2.008  1.00  0.00      PROA
ATOM   2059  O   SER A 124       1.508  23.604  -1.324  1.00  0.00      PROA
ATOM   2060  N   ILE A 125       3.783  23.515  -1.533  1.00  0.00      PROA
ATOM   2061  HN  ILE A 125       4.569  23.486  -2.148  1.00  0.00      PROA
ATOM   2062  CA  ILE A 125       4.071  23.462  -0.137  1.00  0.00      PROA
ATOM   2063  HA  ILE A 125       3.440  22.711   0.313  1.00  0.00      PROA
ATOM   2064  CB  ILE A 125       5.512  23.175   0.204  1.00  0.00      PROA
ATOM   2065  HB  ILE A 125       5.624  23.025   1.296  1.00  0.00      PROA
ATOM   2066  CG2 ILE A 125       5.850  21.836  -0.461  1.00  0.00      PROA
ATOM   2067 HG21 ILE A 125       5.667  21.843  -1.548  1.00  0.00      PROA
ATOM   2068 HG22 ILE A 125       5.246  21.020  -0.017  1.00  0.00      PROA
ATOM   2069 HG23 ILE A 125       6.912  21.599  -0.332  1.00  0.00      PROA
ATOM   2070  CG1 ILE A 125       6.517  24.283  -0.173  1.00  0.00      PROA
ATOM   2071 HG11 ILE A 125       6.293  24.673  -1.163  1.00  0.00      PROA
ATOM   2072 HG12 ILE A 125       7.503  23.788  -0.215  1.00  0.00      PROA
ATOM   2073  CD  ILE A 125       6.717  25.422   0.833  1.00  0.00      PROA
ATOM   2074  HD1 ILE A 125       6.222  25.190   1.799  1.00  0.00      PROA
ATOM   2075  HD2 ILE A 125       6.319  26.380   0.445  1.00  0.00      PROA
ATOM   2076  HD3 ILE A 125       7.799  25.580   1.026  1.00  0.00      PROA
ATOM   2077  C   ILE A 125       3.773  24.750   0.441  1.00  0.00      PROA
ATOM   2078  O   ILE A 125       3.453  24.774   1.614  1.00  0.00      PROA
ATOM   2079  N   LEU A 126       3.945  25.820  -0.369  1.00  0.00      PROA
ATOM   2080  HN  LEU A 126       4.264  25.717  -1.310  1.00  0.00      PROA
ATOM   2081  CA  LEU A 126       3.663  27.140   0.036  1.00  0.00      PROA
ATOM   2082  HA  LEU A 126       4.123  27.294   0.998  1.00  0.00      PROA
ATOM   2083  CB  LEU A 126       4.211  28.201  -0.916  1.00  0.00      PROA
ATOM   2084  HB1 LEU A 126       3.995  27.948  -1.969  1.00  0.00      PROA
ATOM   2085  HB2 LEU A 126       5.316  28.209  -0.826  1.00  0.00      PROA
ATOM   2086  CG  LEU A 126       3.657  29.622  -0.693  1.00  0.00      PROA
ATOM   2087  HG  LEU A 126       2.565  29.642  -0.917  1.00  0.00      PROA
ATOM   2088  CD1 LEU A 126       3.861  30.129   0.743  1.00  0.00      PROA
ATOM   2089 HD11 LEU A 126       4.930  30.129   1.020  1.00  0.00      PROA
ATOM   2090 HD12 LEU A 126       3.317  29.550   1.500  1.00  0.00      PROA
ATOM   2091 HD13 LEU A 126       3.504  31.179   0.816  1.00  0.00      PROA
ATOM   2092  CD2 LEU A 126       4.313  30.589  -1.681  1.00  0.00      PROA
ATOM   2093 HD21 LEU A 126       4.115  30.290  -2.727  1.00  0.00      PROA
ATOM   2094 HD22 LEU A 126       5.411  30.613  -1.530  1.00  0.00      PROA
ATOM   2095 HD23 LEU A 126       3.918  31.617  -1.536  1.00  0.00      PROA
ATOM   2096  C   LEU A 126       2.211  27.302   0.169  1.00  0.00      PROA
ATOM   2097  O   LEU A 126       1.771  27.906   1.135  1.00  0.00      PROA
ATOM   2098  N   PHE A 127       1.428  26.744  -0.779  1.00  0.00      PROA
ATOM   2099  HN  PHE A 127       1.824  26.268  -1.563  1.00  0.00      PROA
ATOM   2100  CA  PHE A 127      -0.006  26.852  -0.756  1.00  0.00      PROA
ATOM   2101  HA  PHE A 127      -0.258  27.904  -0.739  1.00  0.00      PROA
ATOM   2102  CB  PHE A 127      -0.657  26.165  -1.972  1.00  0.00      PROA
ATOM   2103  HB1 PHE A 127      -0.431  25.081  -1.974  1.00  0.00      PROA
ATOM   2104  HB2 PHE A 127      -0.242  26.599  -2.909  1.00  0.00      PROA
ATOM   2105  CG  PHE A 127      -2.148  26.369  -1.985  1.00  0.00      PROA
ATOM   2106  CD1 PHE A 127      -2.682  27.582  -2.441  1.00  0.00      PROA
ATOM   2107  HD1 PHE A 127      -2.020  28.369  -2.772  1.00  0.00      PROA
ATOM   2108  CE1 PHE A 127      -4.065  27.783  -2.474  1.00  0.00      PROA
ATOM   2109  HE1 PHE A 127      -4.467  28.721  -2.827  1.00  0.00      PROA
ATOM   2110  CZ  PHE A 127      -4.926  26.765  -2.060  1.00  0.00      PROA
ATOM   2111  HZ  PHE A 127      -5.991  26.934  -2.083  1.00  0.00      PROA
ATOM   2112  CD2 PHE A 127      -3.022  25.360  -1.552  1.00  0.00      PROA
ATOM   2113  HD2 PHE A 127      -2.627  24.432  -1.167  1.00  0.00      PROA
ATOM   2114  CE2 PHE A 127      -4.402  25.554  -1.596  1.00  0.00      PROA
ATOM   2115  HE2 PHE A 127      -5.055  24.773  -1.248  1.00  0.00      PROA
ATOM   2116  C   PHE A 127      -0.483  26.223   0.510  1.00  0.00      PROA
ATOM   2117  O   PHE A 127      -1.292  26.740   1.277  1.00  0.00      PROA
ATOM   2118  N   VAL A 128       0.084  25.080   0.891  1.00  0.00      PROA
ATOM   2119  HN  VAL A 128       0.760  24.548   0.385  1.00  0.00      PROA
ATOM   2120  CA  VAL A 128      -0.351  24.696   2.189  1.00  0.00      PROA
ATOM   2121  HA  VAL A 128      -1.424  24.818   2.301  1.00  0.00      PROA
ATOM   2122  CB  VAL A 128      -0.250  23.254   2.484  1.00  0.00      PROA
ATOM   2123  HB  VAL A 128      -0.723  23.032   3.472  1.00  0.00      PROA
ATOM   2124  CG1 VAL A 128      -1.044  22.509   1.392  1.00  0.00      PROA
ATOM   2125 HG11 VAL A 128      -0.553  22.593   0.401  1.00  0.00      PROA
ATOM   2126 HG12 VAL A 128      -2.073  22.920   1.312  1.00  0.00      PROA
ATOM   2127 HG13 VAL A 128      -1.132  21.435   1.660  1.00  0.00      PROA
ATOM   2128  CG2 VAL A 128       1.208  22.844   2.546  1.00  0.00      PROA
ATOM   2129 HG21 VAL A 128       1.764  23.405   3.323  1.00  0.00      PROA
ATOM   2130 HG22 VAL A 128       1.699  22.975   1.561  1.00  0.00      PROA
ATOM   2131 HG23 VAL A 128       1.272  21.777   2.821  1.00  0.00      PROA
ATOM   2132  C   VAL A 128       0.305  25.643   3.129  1.00  0.00      PROA
ATOM   2133  O   VAL A 128      -0.359  26.371   3.779  1.00  0.00      PROA
ATOM   2134  N   ASN A 129       1.560  25.954   3.031  1.00  0.00      PROA
ATOM   2135  HN  ASN A 129       2.176  25.553   2.355  1.00  0.00      PROA
ATOM   2136  CA  ASN A 129       2.148  26.724   4.083  1.00  0.00      PROA
ATOM   2137  HA  ASN A 129       2.366  25.986   4.845  1.00  0.00      PROA
ATOM   2138  CB  ASN A 129       3.488  27.225   3.584  1.00  0.00      PROA
ATOM   2139  HB1 ASN A 129       3.354  27.981   2.794  1.00  0.00      PROA
ATOM   2140  HB2 ASN A 129       4.110  26.391   3.198  1.00  0.00      PROA
ATOM   2141  CG  ASN A 129       4.233  27.885   4.705  1.00  0.00      PROA
ATOM   2142  OD1 ASN A 129       3.804  27.865   5.855  1.00  0.00      PROA
ATOM   2143  ND2 ASN A 129       5.397  28.469   4.351  1.00  0.00      PROA
ATOM   2144 HD21 ASN A 129       5.701  28.456   3.397  1.00  0.00      PROA
ATOM   2145 HD22 ASN A 129       5.942  28.939   5.045  1.00  0.00      PROA
ATOM   2146  C   ASN A 129       1.340  27.839   4.824  1.00  0.00      PROA
ATOM   2147  O   ASN A 129       1.284  27.775   6.049  1.00  0.00      PROA
ATOM   2148  N   LEU A 130       0.648  28.752   4.088  1.00  0.00      PROA
ATOM   2149  HN  LEU A 130       0.669  28.703   3.091  1.00  0.00      PROA
ATOM   2150  CA  LEU A 130      -0.106  29.861   4.635  1.00  0.00      PROA
ATOM   2151  HA  LEU A 130       0.419  30.251   5.487  1.00  0.00      PROA
ATOM   2152  CB  LEU A 130      -0.201  30.959   3.561  1.00  0.00      PROA
ATOM   2153  HB1 LEU A 130      -0.749  31.846   3.956  1.00  0.00      PROA
ATOM   2154  HB2 LEU A 130      -0.764  30.571   2.682  1.00  0.00      PROA
ATOM   2155  CG  LEU A 130       1.160  31.466   3.049  1.00  0.00      PROA
ATOM   2156  HG  LEU A 130       1.716  30.616   2.596  1.00  0.00      PROA
ATOM   2157  CD1 LEU A 130       0.947  32.507   1.943  1.00  0.00      PROA
ATOM   2158 HD11 LEU A 130       0.393  33.384   2.338  1.00  0.00      PROA
ATOM   2159 HD12 LEU A 130       0.366  32.068   1.104  1.00  0.00      PROA
ATOM   2160 HD13 LEU A 130       1.924  32.857   1.547  1.00  0.00      PROA
ATOM   2161  CD2 LEU A 130       2.008  32.038   4.190  1.00  0.00      PROA
ATOM   2162 HD21 LEU A 130       2.327  31.216   4.859  1.00  0.00      PROA
ATOM   2163 HD22 LEU A 130       1.437  32.790   4.774  1.00  0.00      PROA
ATOM   2164 HD23 LEU A 130       2.924  32.520   3.788  1.00  0.00      PROA
ATOM   2165  C   LEU A 130      -1.537  29.636   5.082  1.00  0.00      PROA
ATOM   2166  O   LEU A 130      -2.087  30.458   5.811  1.00  0.00      PROA
ATOM   2167  N   LEU A 131      -2.189  28.576   4.601  1.00  0.00      PROA
ATOM   2168  HN  LEU A 131      -1.697  27.914   4.037  1.00  0.00      PROA
ATOM   2169  CA  LEU A 131      -3.614  28.303   4.753  1.00  0.00      PROA
ATOM   2170  HA  LEU A 131      -4.137  29.246   4.834  1.00  0.00      PROA
ATOM   2171  CB  LEU A 131      -4.156  27.555   3.502  1.00  0.00      PROA
ATOM   2172  HB1 LEU A 131      -5.070  26.983   3.754  1.00  0.00      PROA
ATOM   2173  HB2 LEU A 131      -3.417  26.818   3.127  1.00  0.00      PROA
ATOM   2174  CG  LEU A 131      -4.461  28.443   2.283  1.00  0.00      PROA
ATOM   2175  HG  LEU A 131      -5.250  29.176   2.563  1.00  0.00      PROA
ATOM   2176  CD1 LEU A 131      -3.247  29.260   1.816  1.00  0.00      PROA
ATOM   2177 HD11 LEU A 131      -2.327  28.663   1.766  1.00  0.00      PROA
ATOM   2178 HD12 LEU A 131      -3.067  30.101   2.519  1.00  0.00      PROA
ATOM   2179 HD13 LEU A 131      -3.442  29.697   0.814  1.00  0.00      PROA
ATOM   2180  CD2 LEU A 131      -5.010  27.574   1.144  1.00  0.00      PROA
ATOM   2181 HD21 LEU A 131      -5.909  27.009   1.464  1.00  0.00      PROA
ATOM   2182 HD22 LEU A 131      -4.234  26.849   0.821  1.00  0.00      PROA
ATOM   2183 HD23 LEU A 131      -5.288  28.213   0.279  1.00  0.00      PROA
ATOM   2184  C   LEU A 131      -3.988  27.484   5.988  1.00  0.00      PROA
ATOM   2185  O   LEU A 131      -5.019  27.750   6.602  1.00  0.00      PROA
ATOM   2186  N   PRO A 132      -3.214  26.479   6.366  1.00  0.00      PROA
ATOM   2187  CD  PRO A 132      -2.117  26.011   5.601  1.00  0.00      PROA
ATOM   2188  HD1 PRO A 132      -1.254  26.667   5.857  1.00  0.00      PROA
ATOM   2189  HD2 PRO A 132      -2.399  25.960   4.536  1.00  0.00      PROA
ATOM   2190  CA  PRO A 132      -3.474  25.495   7.377  1.00  0.00      PROA
ATOM   2191  HA  PRO A 132      -4.330  24.920   7.053  1.00  0.00      PROA
ATOM   2192  CB  PRO A 132      -2.174  24.708   7.414  1.00  0.00      PROA
ATOM   2193  HB1 PRO A 132      -2.253  23.726   7.923  1.00  0.00      PROA
ATOM   2194  HB2 PRO A 132      -1.422  25.355   7.906  1.00  0.00      PROA
ATOM   2195  CG  PRO A 132      -1.764  24.619   5.981  1.00  0.00      PROA
ATOM   2196  HG1 PRO A 132      -0.687  24.382   5.844  1.00  0.00      PROA
ATOM   2197  HG2 PRO A 132      -2.389  23.876   5.436  1.00  0.00      PROA
ATOM   2198  C   PRO A 132      -3.725  25.956   8.746  1.00  0.00      PROA
ATOM   2199  O   PRO A 132      -3.367  27.064   9.118  1.00  0.00      PROA
ATOM   2200  N   ILE A 133      -4.330  25.110   9.567  1.00  0.00      PROA
ATOM   2201  HN  ILE A 133      -4.635  24.192   9.326  1.00  0.00      PROA
ATOM   2202  CA  ILE A 133      -4.585  25.615  10.876  1.00  0.00      PROA
ATOM   2203  HA  ILE A 133      -5.024  26.602  10.784  1.00  0.00      PROA
ATOM   2204  CB  ILE A 133      -5.644  24.811  11.557  1.00  0.00      PROA
ATOM   2205  HB  ILE A 133      -5.328  23.748  11.563  1.00  0.00      PROA
ATOM   2206  CG2 ILE A 133      -5.808  25.328  12.997  1.00  0.00      PROA
ATOM   2207 HG21 ILE A 133      -5.968  26.428  13.001  1.00  0.00      PROA
ATOM   2208 HG22 ILE A 133      -4.920  25.102  13.619  1.00  0.00      PROA
ATOM   2209 HG23 ILE A 133      -6.664  24.849  13.511  1.00  0.00      PROA
ATOM   2210  CG1 ILE A 133      -6.968  24.867  10.770  1.00  0.00      PROA
ATOM   2211 HG11 ILE A 133      -6.807  24.654   9.691  1.00  0.00      PROA
ATOM   2212 HG12 ILE A 133      -7.394  25.888  10.837  1.00  0.00      PROA
ATOM   2213  CD  ILE A 133      -7.940  23.817  11.295  1.00  0.00      PROA
ATOM   2214  HD1 ILE A 133      -8.075  23.893  12.389  1.00  0.00      PROA
ATOM   2215  HD2 ILE A 133      -7.519  22.812  11.089  1.00  0.00      PROA
ATOM   2216  HD3 ILE A 133      -8.935  23.904  10.813  1.00  0.00      PROA
ATOM   2217  C   ILE A 133      -3.352  25.773  11.763  1.00  0.00      PROA
ATOM   2218  O   ILE A 133      -3.166  26.865  12.278  1.00  0.00      PROA
ATOM   2219  N   TRP A 134      -2.486  24.736  11.964  1.00  0.00      PROA
ATOM   2220  HN  TRP A 134      -2.629  23.867  11.499  1.00  0.00      PROA
ATOM   2221  CA  TRP A 134      -1.293  24.759  12.861  1.00  0.00      PROA
ATOM   2222  HA  TRP A 134      -1.271  25.671  13.434  1.00  0.00      PROA
ATOM   2223  CB  TRP A 134      -1.138  23.499  13.723  1.00  0.00      PROA
ATOM   2224  HB1 TRP A 134      -0.175  23.525  14.286  1.00  0.00      PROA
ATOM   2225  HB2 TRP A 134      -1.150  22.569  13.112  1.00  0.00      PROA
ATOM   2226  CG  TRP A 134      -2.229  23.378  14.706  1.00  0.00      PROA
ATOM   2227  CD1 TRP A 134      -2.150  23.744  16.018  1.00  0.00      PROA
ATOM   2228  HD1 TRP A 134      -1.258  24.115  16.501  1.00  0.00      PROA
ATOM   2229  NE1 TRP A 134      -3.348  23.511  16.625  1.00  0.00      PROA
ATOM   2230  HE1 TRP A 134      -3.556  23.646  17.568  1.00  0.00      PROA
ATOM   2231  CE2 TRP A 134      -4.225  22.985  15.720  1.00  0.00      PROA
ATOM   2232  CD2 TRP A 134      -3.551  22.877  14.487  1.00  0.00      PROA
ATOM   2233  CE3 TRP A 134      -4.209  22.332  13.386  1.00  0.00      PROA
ATOM   2234  HE3 TRP A 134      -3.712  22.201  12.437  1.00  0.00      PROA
ATOM   2235  CZ3 TRP A 134      -5.549  21.964  13.522  1.00  0.00      PROA
ATOM   2236  HZ3 TRP A 134      -6.088  21.572  12.671  1.00  0.00      PROA
ATOM   2237  CZ2 TRP A 134      -5.546  22.601  15.863  1.00  0.00      PROA
ATOM   2238  HZ2 TRP A 134      -6.081  22.707  16.796  1.00  0.00      PROA
ATOM   2239  CH2 TRP A 134      -6.207  22.125  14.735  1.00  0.00      PROA
ATOM   2240  HH2 TRP A 134      -7.263  21.910  14.800  1.00  0.00      PROA
ATOM   2241  C   TRP A 134      -0.132  24.636  11.981  1.00  0.00      PROA
ATOM   2242  O   TRP A 134      -0.378  23.859  11.078  1.00  0.00      PROA
ATOM   2243  N   PRO A 135       0.826  25.498  11.940  1.00  0.00      PROA
ATOM   2244  CD  PRO A 135       0.045  25.920  10.790  1.00  0.00      PROA
ATOM   2245  HD1 PRO A 135       0.316  27.004  10.756  1.00  0.00      PROA
ATOM   2246  HD2 PRO A 135      -1.040  26.250  10.714  1.00  0.00      PROA
ATOM   2247  CA  PRO A 135       2.171  25.308  11.347  1.00  0.00      PROA
ATOM   2248  HA  PRO A 135       2.803  24.753  12.011  1.00  0.00      PROA
ATOM   2249  CB  PRO A 135       1.895  24.707   9.948  1.00  0.00      PROA
ATOM   2250  HB1 PRO A 135       1.688  23.629  10.103  1.00  0.00      PROA
ATOM   2251  HB2 PRO A 135       2.625  24.704   9.134  1.00  0.00      PROA
ATOM   2252  CG  PRO A 135       0.660  25.440   9.472  1.00  0.00      PROA
ATOM   2253  HG1 PRO A 135       0.901  26.291   8.800  1.00  0.00      PROA
ATOM   2254  HG2 PRO A 135       0.066  24.689   8.925  1.00  0.00      PROA
ATOM   2255  C   PRO A 135       2.828  26.615  11.038  1.00  0.00      PROA
ATOM   2256  O   PRO A 135       2.385  27.704  11.399  1.00  0.00      PROA
ATOM   2257  N   LEU A 136       3.748  26.390  10.099  1.00  0.00      PROA
ATOM   2258  HN  LEU A 136       3.840  25.418   9.904  1.00  0.00      PROA
ATOM   2259  CA  LEU A 136       4.694  27.039   9.306  1.00  0.00      PROA
ATOM   2260  HA  LEU A 136       5.608  27.067   9.868  1.00  0.00      PROA
ATOM   2261  CB  LEU A 136       4.835  26.171   8.038  1.00  0.00      PROA
ATOM   2262  HB1 LEU A 136       3.863  26.130   7.504  1.00  0.00      PROA
ATOM   2263  HB2 LEU A 136       5.067  25.132   8.367  1.00  0.00      PROA
ATOM   2264  CG  LEU A 136       5.955  26.614   7.110  1.00  0.00      PROA
ATOM   2265  HG  LEU A 136       5.796  27.656   6.803  1.00  0.00      PROA
ATOM   2266  CD1 LEU A 136       7.250  26.714   7.880  1.00  0.00      PROA
ATOM   2267 HD11 LEU A 136       7.533  25.753   8.344  1.00  0.00      PROA
ATOM   2268 HD12 LEU A 136       7.178  27.478   8.676  1.00  0.00      PROA
ATOM   2269 HD13 LEU A 136       8.002  27.056   7.158  1.00  0.00      PROA
ATOM   2270  CD2 LEU A 136       6.063  25.715   5.877  1.00  0.00      PROA
ATOM   2271 HD21 LEU A 136       5.078  25.342   5.538  1.00  0.00      PROA
ATOM   2272 HD22 LEU A 136       6.733  24.877   6.117  1.00  0.00      PROA
ATOM   2273 HD23 LEU A 136       6.515  26.272   5.036  1.00  0.00      PROA
ATOM   2274  C   LEU A 136       4.241  28.404   9.013  1.00  0.00      PROA
ATOM   2275  O   LEU A 136       5.017  29.343   8.892  1.00  0.00      PROA
ATOM   2276  N   ASP A 137       2.941  28.604   8.960  1.00  0.00      PROA
ATOM   2277  HN  ASP A 137       2.241  27.903   9.063  1.00  0.00      PROA
ATOM   2278  CA  ASP A 137       2.578  29.949   8.854  1.00  0.00      PROA
ATOM   2279  HA  ASP A 137       3.209  30.563   9.474  1.00  0.00      PROA
ATOM   2280  CB  ASP A 137       2.772  30.362   7.390  1.00  0.00      PROA
ATOM   2281  HB1 ASP A 137       1.926  30.096   6.741  1.00  0.00      PROA
ATOM   2282  HB2 ASP A 137       3.647  29.846   6.952  1.00  0.00      PROA
ATOM   2283  CG  ASP A 137       3.119  31.832   7.302  1.00  0.00      PROA
ATOM   2284  OD1 ASP A 137       2.263  32.685   7.620  1.00  0.00      PROA
ATOM   2285  OD2 ASP A 137       4.253  32.143   6.894  1.00  0.00      PROA
ATOM   2286  C   ASP A 137       1.231  30.241   9.363  1.00  0.00      PROA
ATOM   2287  O   ASP A 137       0.759  29.969  10.467  1.00  0.00      PROA
ATOM   2288  N   GLY A 138       0.507  31.020   8.587  1.00  0.00      PROA
ATOM   2289  HN  GLY A 138       0.851  31.439   7.747  1.00  0.00      PROA
ATOM   2290  CA  GLY A 138      -0.842  31.257   8.984  1.00  0.00      PROA
ATOM   2291  HA1 GLY A 138      -1.299  31.869   8.221  1.00  0.00      PROA
ATOM   2292  HA2 GLY A 138      -0.886  31.686   9.977  1.00  0.00      PROA
ATOM   2293  C   GLY A 138      -1.473  29.894   8.944  1.00  0.00      PROA
ATOM   2294  O   GLY A 138      -1.267  29.177   7.974  1.00  0.00      PROA
ATOM   2295  N   GLY A 139      -2.132  29.370   9.990  1.00  0.00      PROA
ATOM   2296  HN  GLY A 139      -2.381  28.413   9.844  1.00  0.00      PROA
ATOM   2297  CA  GLY A 139      -2.695  29.816  11.214  1.00  0.00      PROA
ATOM   2298  HA1 GLY A 139      -3.671  29.354  11.255  1.00  0.00      PROA
ATOM   2299  HA2 GLY A 139      -2.777  30.891  11.140  1.00  0.00      PROA
ATOM   2300  C   GLY A 139      -2.039  29.530  12.536  1.00  0.00      PROA
ATOM   2301  O   GLY A 139      -2.620  29.959  13.533  1.00  0.00      PROA
ATOM   2302  N   LYS A 140      -0.861  28.871  12.730  1.00  0.00      PROA
ATOM   2303  HN  LYS A 140      -0.256  28.500  12.029  1.00  0.00      PROA
ATOM   2304  CA  LYS A 140      -0.540  28.791  14.145  1.00  0.00      PROA
ATOM   2305  HA  LYS A 140      -1.416  28.444  14.674  1.00  0.00      PROA
ATOM   2306  CB  LYS A 140       0.526  27.772  14.538  1.00  0.00      PROA
ATOM   2307  HB1 LYS A 140       1.497  27.997  14.053  1.00  0.00      PROA
ATOM   2308  HB2 LYS A 140       0.220  26.777  14.166  1.00  0.00      PROA
ATOM   2309  CG  LYS A 140       0.716  27.634  16.057  1.00  0.00      PROA
ATOM   2310  HG1 LYS A 140       1.118  28.567  16.495  1.00  0.00      PROA
ATOM   2311  HG2 LYS A 140       1.488  26.847  16.223  1.00  0.00      PROA
ATOM   2312  CD  LYS A 140      -0.566  27.200  16.787  1.00  0.00      PROA
ATOM   2313  HD1 LYS A 140      -0.968  26.296  16.283  1.00  0.00      PROA
ATOM   2314  HD2 LYS A 140      -1.330  28.006  16.707  1.00  0.00      PROA
ATOM   2315  CE  LYS A 140      -0.316  26.921  18.269  1.00  0.00      PROA
ATOM   2316  HE1 LYS A 140       0.042  27.831  18.789  1.00  0.00      PROA
ATOM   2317  HE2 LYS A 140       0.444  26.119  18.388  1.00  0.00      PROA
ATOM   2318  NZ  LYS A 140      -1.552  26.468  18.945  1.00  0.00      PROA
ATOM   2319  HZ1 LYS A 140      -1.876  25.578  18.516  1.00  0.00      PROA
ATOM   2320  HZ2 LYS A 140      -2.288  27.194  18.835  1.00  0.00      PROA
ATOM   2321  HZ3 LYS A 140      -1.357  26.321  19.956  1.00  0.00      PROA
ATOM   2322  C   LYS A 140      -0.153  30.141  14.688  1.00  0.00      PROA
ATOM   2323  O   LYS A 140      -0.342  30.398  15.874  1.00  0.00      PROA
ATOM   2324  N   LEU A 141       0.297  31.043  13.781  1.00  0.00      PROA
ATOM   2325  HN  LEU A 141       0.333  30.816  12.810  1.00  0.00      PROA
ATOM   2326  CA  LEU A 141       0.910  32.277  14.151  1.00  0.00      PROA
ATOM   2327  HA  LEU A 141       1.760  32.030  14.762  1.00  0.00      PROA
ATOM   2328  CB  LEU A 141       1.372  33.092  12.937  1.00  0.00      PROA
ATOM   2329  HB1 LEU A 141       0.492  33.334  12.300  1.00  0.00      PROA
ATOM   2330  HB2 LEU A 141       2.051  32.455  12.326  1.00  0.00      PROA
ATOM   2331  CG  LEU A 141       2.115  34.401  13.279  1.00  0.00      PROA
ATOM   2332  HG  LEU A 141       1.438  35.068  13.861  1.00  0.00      PROA
ATOM   2333  CD1 LEU A 141       3.377  34.153  14.127  1.00  0.00      PROA
ATOM   2334 HD11 LEU A 141       4.110  33.530  13.586  1.00  0.00      PROA
ATOM   2335 HD12 LEU A 141       3.128  33.655  15.086  1.00  0.00      PROA
ATOM   2336 HD13 LEU A 141       3.864  35.122  14.364  1.00  0.00      PROA
ATOM   2337  CD2 LEU A 141       2.457  35.155  11.987  1.00  0.00      PROA
ATOM   2338 HD21 LEU A 141       1.535  35.371  11.406  1.00  0.00      PROA
ATOM   2339 HD22 LEU A 141       3.138  34.546  11.353  1.00  0.00      PROA
ATOM   2340 HD23 LEU A 141       2.961  36.116  12.221  1.00  0.00      PROA
ATOM   2341  C   LEU A 141       0.046  33.108  15.016  1.00  0.00      PROA
ATOM   2342  O   LEU A 141       0.600  33.692  15.939  1.00  0.00      PROA
ATOM   2343  N   LEU A 142      -1.304  33.116  14.803  1.00  0.00      PROA
ATOM   2344  HN  LEU A 142      -1.713  32.575  14.072  1.00  0.00      PROA
ATOM   2345  CA  LEU A 142      -2.224  33.928  15.574  1.00  0.00      PROA
ATOM   2346  HA  LEU A 142      -1.958  34.958  15.391  1.00  0.00      PROA
ATOM   2347  CB  LEU A 142      -3.722  33.687  15.271  1.00  0.00      PROA
ATOM   2348  HB1 LEU A 142      -4.374  33.931  16.142  1.00  0.00      PROA
ATOM   2349  HB2 LEU A 142      -3.878  32.611  15.035  1.00  0.00      PROA
ATOM   2350  CG  LEU A 142      -4.253  34.556  14.119  1.00  0.00      PROA
ATOM   2351  HG  LEU A 142      -5.324  34.299  13.968  1.00  0.00      PROA
ATOM   2352  CD1 LEU A 142      -4.217  36.052  14.480  1.00  0.00      PROA
ATOM   2353 HD11 LEU A 142      -3.175  36.423  14.563  1.00  0.00      PROA
ATOM   2354 HD12 LEU A 142      -4.737  36.232  15.444  1.00  0.00      PROA
ATOM   2355 HD13 LEU A 142      -4.729  36.645  13.691  1.00  0.00      PROA
ATOM   2356  CD2 LEU A 142      -3.520  34.261  12.804  1.00  0.00      PROA
ATOM   2357 HD21 LEU A 142      -3.545  33.173  12.581  1.00  0.00      PROA
ATOM   2358 HD22 LEU A 142      -2.462  34.593  12.855  1.00  0.00      PROA
ATOM   2359 HD23 LEU A 142      -4.009  34.800  11.966  1.00  0.00      PROA
ATOM   2360  C   LEU A 142      -2.051  33.710  17.022  1.00  0.00      PROA
ATOM   2361  O   LEU A 142      -2.295  34.646  17.783  1.00  0.00      PROA
ATOM   2362  N   PHE A 143      -1.596  32.473  17.374  1.00  0.00      PROA
ATOM   2363  HN  PHE A 143      -1.403  31.790  16.670  1.00  0.00      PROA
ATOM   2364  CA  PHE A 143      -1.302  32.050  18.708  1.00  0.00      PROA
ATOM   2365  HA  PHE A 143      -2.199  32.141  19.271  1.00  0.00      PROA
ATOM   2366  CB  PHE A 143      -0.801  30.595  18.786  1.00  0.00      PROA
ATOM   2367  HB1 PHE A 143       0.156  30.526  18.238  1.00  0.00      PROA
ATOM   2368  HB2 PHE A 143      -1.531  29.921  18.285  1.00  0.00      PROA
ATOM   2369  CG  PHE A 143      -0.596  30.126  20.207  1.00  0.00      PROA
ATOM   2370  CD1 PHE A 143      -1.576  29.341  20.824  1.00  0.00      PROA
ATOM   2371  HD1 PHE A 143      -2.478  29.086  20.286  1.00  0.00      PROA
ATOM   2372  CE1 PHE A 143      -1.404  28.889  22.131  1.00  0.00      PROA
ATOM   2373  HE1 PHE A 143      -2.172  28.284  22.590  1.00  0.00      PROA
ATOM   2374  CZ  PHE A 143      -0.255  29.237  22.847  1.00  0.00      PROA
ATOM   2375  HZ  PHE A 143      -0.128  28.910  23.868  1.00  0.00      PROA
ATOM   2376  CD2 PHE A 143       0.563  30.455  20.931  1.00  0.00      PROA
ATOM   2377  HD2 PHE A 143       1.339  31.051  20.474  1.00  0.00      PROA
ATOM   2378  CE2 PHE A 143       0.728  30.022  22.247  1.00  0.00      PROA
ATOM   2379  HE2 PHE A 143       1.613  30.278  22.806  1.00  0.00      PROA
ATOM   2380  C   PHE A 143      -0.316  32.928  19.362  1.00  0.00      PROA
ATOM   2381  O   PHE A 143      -0.552  33.253  20.523  1.00  0.00      PROA
ATOM   2382  N   LEU A 144       0.762  33.323  18.630  1.00  0.00      PROA
ATOM   2383  HN  LEU A 144       0.854  33.045  17.675  1.00  0.00      PROA
ATOM   2384  CA  LEU A 144       1.803  34.196  19.108  1.00  0.00      PROA
ATOM   2385  HA  LEU A 144       2.251  33.731  19.973  1.00  0.00      PROA
ATOM   2386  CB  LEU A 144       2.869  34.513  18.027  1.00  0.00      PROA
ATOM   2387  HB1 LEU A 144       2.376  34.960  17.136  1.00  0.00      PROA
ATOM   2388  HB2 LEU A 144       3.330  33.553  17.704  1.00  0.00      PROA
ATOM   2389  CG  LEU A 144       3.996  35.469  18.471  1.00  0.00      PROA
ATOM   2390  HG  LEU A 144       3.544  36.427  18.816  1.00  0.00      PROA
ATOM   2391  CD1 LEU A 144       4.820  34.894  19.625  1.00  0.00      PROA
ATOM   2392 HD11 LEU A 144       5.406  34.026  19.262  1.00  0.00      PROA
ATOM   2393 HD12 LEU A 144       4.176  34.591  20.471  1.00  0.00      PROA
ATOM   2394 HD13 LEU A 144       5.541  35.655  19.995  1.00  0.00      PROA
ATOM   2395  CD2 LEU A 144       4.904  35.805  17.286  1.00  0.00      PROA
ATOM   2396 HD21 LEU A 144       4.310  36.239  16.453  1.00  0.00      PROA
ATOM   2397 HD22 LEU A 144       5.421  34.897  16.915  1.00  0.00      PROA
ATOM   2398 HD23 LEU A 144       5.652  36.560  17.607  1.00  0.00      PROA
ATOM   2399  C   LEU A 144       1.167  35.466  19.510  1.00  0.00      PROA
ATOM   2400  O   LEU A 144       1.436  36.073  20.547  1.00  0.00      PROA
ATOM   2401  N   LEU A 145       0.231  35.962  18.714  1.00  0.00      PROA
ATOM   2402  HN  LEU A 145      -0.128  35.568  17.872  1.00  0.00      PROA
ATOM   2403  CA  LEU A 145      -0.074  37.289  19.120  1.00  0.00      PROA
ATOM   2404  HA  LEU A 145       0.811  37.855  19.388  1.00  0.00      PROA
ATOM   2405  CB  LEU A 145      -0.637  38.119  18.007  1.00  0.00      PROA
ATOM   2406  HB1 LEU A 145      -0.851  39.151  18.369  1.00  0.00      PROA
ATOM   2407  HB2 LEU A 145      -1.596  37.677  17.649  1.00  0.00      PROA
ATOM   2408  CG  LEU A 145       0.336  38.217  16.810  1.00  0.00      PROA
ATOM   2409  HG  LEU A 145       0.479  37.200  16.376  1.00  0.00      PROA
ATOM   2410  CD1 LEU A 145      -0.320  39.083  15.733  1.00  0.00      PROA
ATOM   2411 HD11 LEU A 145      -0.486  40.115  16.110  1.00  0.00      PROA
ATOM   2412 HD12 LEU A 145      -1.300  38.655  15.432  1.00  0.00      PROA
ATOM   2413 HD13 LEU A 145       0.329  39.138  14.832  1.00  0.00      PROA
ATOM   2414  CD2 LEU A 145       1.728  38.767  17.188  1.00  0.00      PROA
ATOM   2415 HD21 LEU A 145       2.261  38.073  17.869  1.00  0.00      PROA
ATOM   2416 HD22 LEU A 145       1.630  39.755  17.685  1.00  0.00      PROA
ATOM   2417 HD23 LEU A 145       2.347  38.891  16.274  1.00  0.00      PROA
ATOM   2418  C   LEU A 145      -0.892  37.220  20.346  1.00  0.00      PROA
ATOM   2419  O   LEU A 145      -0.525  37.781  21.370  1.00  0.00      PROA
ATOM   2420  N   PHE A 146      -1.858  36.309  20.384  1.00  0.00      PROA
ATOM   2421  HN  PHE A 146      -2.125  35.700  19.639  1.00  0.00      PROA
ATOM   2422  CA  PHE A 146      -2.684  36.471  21.527  1.00  0.00      PROA
ATOM   2423  HA  PHE A 146      -2.998  37.510  21.546  1.00  0.00      PROA
ATOM   2424  CB  PHE A 146      -3.979  35.704  21.456  1.00  0.00      PROA
ATOM   2425  HB1 PHE A 146      -4.571  35.900  22.375  1.00  0.00      PROA
ATOM   2426  HB2 PHE A 146      -3.794  34.622  21.395  1.00  0.00      PROA
ATOM   2427  CG  PHE A 146      -4.804  36.184  20.290  1.00  0.00      PROA
ATOM   2428  CD1 PHE A 146      -5.128  35.319  19.242  1.00  0.00      PROA
ATOM   2429  HD1 PHE A 146      -4.697  34.337  19.222  1.00  0.00      PROA
ATOM   2430  CE1 PHE A 146      -5.987  35.714  18.214  1.00  0.00      PROA
ATOM   2431  HE1 PHE A 146      -6.234  35.025  17.419  1.00  0.00      PROA
ATOM   2432  CZ  PHE A 146      -6.504  37.011  18.206  1.00  0.00      PROA
ATOM   2433  HZ  PHE A 146      -7.160  37.327  17.408  1.00  0.00      PROA
ATOM   2434  CD2 PHE A 146      -5.315  37.492  20.261  1.00  0.00      PROA
ATOM   2435  HD2 PHE A 146      -5.086  38.178  21.064  1.00  0.00      PROA
ATOM   2436  CE2 PHE A 146      -6.158  37.905  19.224  1.00  0.00      PROA
ATOM   2437  HE2 PHE A 146      -6.554  38.910  19.218  1.00  0.00      PROA
ATOM   2438  C   PHE A 146      -1.967  36.283  22.837  1.00  0.00      PROA
ATOM   2439  O   PHE A 146      -1.983  37.261  23.555  1.00  0.00      PROA
ATOM   2440  N   SER A 147      -1.140  35.226  23.014  1.00  0.00      PROA
ATOM   2441  HN  SER A 147      -1.003  34.579  22.266  1.00  0.00      PROA
ATOM   2442  CA  SER A 147      -0.568  34.793  24.276  1.00  0.00      PROA
ATOM   2443  HA  SER A 147      -1.412  34.617  24.912  1.00  0.00      PROA
ATOM   2444  CB  SER A 147       0.230  33.514  24.095  1.00  0.00      PROA
ATOM   2445  HB1 SER A 147       0.811  33.176  24.980  1.00  0.00      PROA
ATOM   2446  HB2 SER A 147       0.909  33.646  23.225  1.00  0.00      PROA
ATOM   2447  OG  SER A 147      -0.655  32.470  23.776  1.00  0.00      PROA
ATOM   2448  HG1 SER A 147      -1.181  32.312  24.564  1.00  0.00      PROA
ATOM   2449  C   SER A 147       0.339  35.647  25.065  1.00  0.00      PROA
ATOM   2450  O   SER A 147       0.617  35.351  26.230  1.00  0.00      PROA
ATOM   2451  N   LYS A 148       0.776  36.794  24.545  1.00  0.00      PROA
ATOM   2452  HN  LYS A 148       0.596  37.099  23.611  1.00  0.00      PROA
ATOM   2453  CA  LYS A 148       1.356  37.711  25.488  1.00  0.00      PROA
ATOM   2454  HA  LYS A 148       2.125  37.210  26.058  1.00  0.00      PROA
ATOM   2455  CB  LYS A 148       2.027  38.910  24.806  1.00  0.00      PROA
ATOM   2456  HB1 LYS A 148       2.374  39.627  25.585  1.00  0.00      PROA
ATOM   2457  HB2 LYS A 148       1.279  39.434  24.169  1.00  0.00      PROA
ATOM   2458  CG  LYS A 148       3.233  38.529  23.938  1.00  0.00      PROA
ATOM   2459  HG1 LYS A 148       2.909  37.823  23.143  1.00  0.00      PROA
ATOM   2460  HG2 LYS A 148       3.990  38.036  24.586  1.00  0.00      PROA
ATOM   2461  CD  LYS A 148       3.876  39.753  23.281  1.00  0.00      PROA
ATOM   2462  HD1 LYS A 148       4.195  40.460  24.079  1.00  0.00      PROA
ATOM   2463  HD2 LYS A 148       3.104  40.262  22.659  1.00  0.00      PROA
ATOM   2464  CE  LYS A 148       5.078  39.386  22.406  1.00  0.00      PROA
ATOM   2465  HE1 LYS A 148       4.772  38.688  21.597  1.00  0.00      PROA
ATOM   2466  HE2 LYS A 148       5.874  38.910  23.017  1.00  0.00      PROA
ATOM   2467  NZ  LYS A 148       5.654  40.592  21.768  1.00  0.00      PROA
ATOM   2468  HZ1 LYS A 148       5.967  41.258  22.504  1.00  0.00      PROA
ATOM   2469  HZ2 LYS A 148       4.933  41.048  21.174  1.00  0.00      PROA
ATOM   2470  HZ3 LYS A 148       6.467  40.321  21.179  1.00  0.00      PROA
ATOM   2471  C   LYS A 148       0.226  38.136  26.434  1.00  0.00      PROA
ATOM   2472  O   LYS A 148       0.454  38.442  27.598  1.00  0.00      PROA
ATOM   2473  N   GLN A 149      -1.025  38.037  25.915  1.00  0.00      PROA
ATOM   2474  HN  GLN A 149      -1.116  37.729  24.968  1.00  0.00      PROA
ATOM   2475  CA  GLN A 149      -2.303  38.315  26.500  1.00  0.00      PROA
ATOM   2476  HA  GLN A 149      -2.170  38.624  27.527  1.00  0.00      PROA
ATOM   2477  CB  GLN A 149      -3.017  39.425  25.673  1.00  0.00      PROA
ATOM   2478  HB1 GLN A 149      -4.000  39.643  26.148  1.00  0.00      PROA
ATOM   2479  HB2 GLN A 149      -3.214  39.071  24.639  1.00  0.00      PROA
ATOM   2480  CG  GLN A 149      -2.194  40.729  25.603  1.00  0.00      PROA
ATOM   2481  HG1 GLN A 149      -1.188  40.524  25.181  1.00  0.00      PROA
ATOM   2482  HG2 GLN A 149      -2.058  41.129  26.631  1.00  0.00      PROA
ATOM   2483  CD  GLN A 149      -2.909  41.791  24.761  1.00  0.00      PROA
ATOM   2484  OE1 GLN A 149      -4.039  42.190  25.058  1.00  0.00      PROA
ATOM   2485  NE2 GLN A 149      -2.221  42.270  23.686  1.00  0.00      PROA
ATOM   2486 HE21 GLN A 149      -2.640  42.969  23.108  1.00  0.00      PROA
ATOM   2487 HE22 GLN A 149      -1.309  41.918  23.479  1.00  0.00      PROA
ATOM   2488  C   GLN A 149      -3.108  37.020  26.455  1.00  0.00      PROA
ATOM   2489  O   GLN A 149      -3.400  36.483  25.394  1.00  0.00      PROA
ATOM   2490  N   LEU A 150      -3.527  36.438  27.597  1.00  0.00      PROA
ATOM   2491  HN  LEU A 150      -3.347  36.821  28.499  1.00  0.00      PROA
ATOM   2492  CA  LEU A 150      -4.247  35.173  27.538  1.00  0.00      PROA
ATOM   2493  HA  LEU A 150      -4.190  34.723  26.560  1.00  0.00      PROA
ATOM   2494  CB  LEU A 150      -3.687  34.148  28.545  1.00  0.00      PROA
ATOM   2495  HB1 LEU A 150      -4.260  33.194  28.500  1.00  0.00      PROA
ATOM   2496  HB2 LEU A 150      -3.775  34.560  29.577  1.00  0.00      PROA
ATOM   2497  CG  LEU A 150      -2.212  33.794  28.309  1.00  0.00      PROA
ATOM   2498  HG  LEU A 150      -1.610  34.731  28.268  1.00  0.00      PROA
ATOM   2499  CD1 LEU A 150      -1.689  32.961  29.488  1.00  0.00      PROA
ATOM   2500 HD11 LEU A 150      -2.245  32.002  29.562  1.00  0.00      PROA
ATOM   2501 HD12 LEU A 150      -1.817  33.515  30.441  1.00  0.00      PROA
ATOM   2502 HD13 LEU A 150      -0.609  32.744  29.355  1.00  0.00      PROA
ATOM   2503  CD2 LEU A 150      -2.055  33.062  26.976  1.00  0.00      PROA
ATOM   2504 HD21 LEU A 150      -2.519  33.635  26.154  1.00  0.00      PROA
ATOM   2505 HD22 LEU A 150      -2.583  32.094  27.018  1.00  0.00      PROA
ATOM   2506 HD23 LEU A 150      -0.984  32.898  26.738  1.00  0.00      PROA
ATOM   2507  C   LEU A 150      -5.702  35.338  27.821  1.00  0.00      PROA
ATOM   2508  O   LEU A 150      -6.183  34.720  28.774  1.00  0.00      PROA
ATOM   2509  N   PRO A 151      -6.519  36.081  27.054  1.00  0.00      PROA
ATOM   2510  CD  PRO A 151      -6.221  36.912  25.868  1.00  0.00      PROA
ATOM   2511  HD1 PRO A 151      -5.676  36.315  25.110  1.00  0.00      PROA
ATOM   2512  HD2 PRO A 151      -5.654  37.812  26.185  1.00  0.00      PROA
ATOM   2513  CA  PRO A 151      -7.938  36.040  27.305  1.00  0.00      PROA
ATOM   2514  HA  PRO A 151      -8.150  36.124  28.363  1.00  0.00      PROA
ATOM   2515  CB  PRO A 151      -8.510  37.195  26.476  1.00  0.00      PROA
ATOM   2516  HB1 PRO A 151      -8.453  38.127  27.083  1.00  0.00      PROA
ATOM   2517  HB2 PRO A 151      -9.564  37.033  26.174  1.00  0.00      PROA
ATOM   2518  CG  PRO A 151      -7.570  37.329  25.284  1.00  0.00      PROA
ATOM   2519  HG1 PRO A 151      -7.907  36.630  24.498  1.00  0.00      PROA
ATOM   2520  HG2 PRO A 151      -7.552  38.358  24.871  1.00  0.00      PROA
ATOM   2521  C   PRO A 151      -8.363  34.687  26.811  1.00  0.00      PROA
ATOM   2522  O   PRO A 151      -9.356  34.136  27.274  1.00  0.00      PROA
ATOM   2523  N   PHE A 152      -7.574  34.164  25.856  1.00  0.00      PROA
ATOM   2524  HN  PHE A 152      -6.781  34.682  25.547  1.00  0.00      PROA
ATOM   2525  CA  PHE A 152      -7.746  32.916  25.213  1.00  0.00      PROA
ATOM   2526  HA  PHE A 152      -8.805  32.762  25.055  1.00  0.00      PROA
ATOM   2527  CB  PHE A 152      -7.015  32.867  23.865  1.00  0.00      PROA
ATOM   2528  HB1 PHE A 152      -7.027  31.841  23.434  1.00  0.00      PROA
ATOM   2529  HB2 PHE A 152      -5.955  33.190  23.971  1.00  0.00      PROA
ATOM   2530  CG  PHE A 152      -7.707  33.765  22.885  1.00  0.00      PROA
ATOM   2531  CD1 PHE A 152      -7.248  35.061  22.633  1.00  0.00      PROA
ATOM   2532  HD1 PHE A 152      -6.416  35.442  23.197  1.00  0.00      PROA
ATOM   2533  CE1 PHE A 152      -7.881  35.872  21.688  1.00  0.00      PROA
ATOM   2534  HE1 PHE A 152      -7.553  36.889  21.541  1.00  0.00      PROA
ATOM   2535  CZ  PHE A 152      -8.947  35.371  20.938  1.00  0.00      PROA
ATOM   2536  HZ  PHE A 152      -9.423  35.993  20.193  1.00  0.00      PROA
ATOM   2537  CD2 PHE A 152      -8.795  33.284  22.144  1.00  0.00      PROA
ATOM   2538  HD2 PHE A 152      -9.151  32.287  22.313  1.00  0.00      PROA
ATOM   2539  CE2 PHE A 152      -9.405  34.072  21.166  1.00  0.00      PROA
ATOM   2540  HE2 PHE A 152     -10.233  33.679  20.595  1.00  0.00      PROA
ATOM   2541  C   PHE A 152      -7.249  31.823  26.078  1.00  0.00      PROA
ATOM   2542  O   PHE A 152      -6.260  31.946  26.794  1.00  0.00      PROA
ATOM   2543  N   GLN A 153      -7.957  30.704  26.016  1.00  0.00      PROA
ATOM   2544  HN  GLN A 153      -8.708  30.591  25.372  1.00  0.00      PROA
ATOM   2545  CA  GLN A 153      -7.843  29.687  27.008  1.00  0.00      PROA
ATOM   2546  HA  GLN A 153      -7.322  30.016  27.894  1.00  0.00      PROA
ATOM   2547  CB  GLN A 153      -9.236  29.162  27.301  1.00  0.00      PROA
ATOM   2548  HB1 GLN A 153      -9.191  28.387  28.074  1.00  0.00      PROA
ATOM   2549  HB2 GLN A 153      -9.571  28.650  26.370  1.00  0.00      PROA
ATOM   2550  CG  GLN A 153     -10.282  30.240  27.639  1.00  0.00      PROA
ATOM   2551  HG1 GLN A 153      -9.777  31.093  28.145  1.00  0.00      PROA
ATOM   2552  HG2 GLN A 153     -11.057  29.822  28.315  1.00  0.00      PROA
ATOM   2553  CD  GLN A 153     -11.002  30.736  26.396  1.00  0.00      PROA
ATOM   2554  OE1 GLN A 153     -11.352  29.951  25.521  1.00  0.00      PROA
ATOM   2555  NE2 GLN A 153     -11.211  32.072  26.307  1.00  0.00      PROA
ATOM   2556 HE21 GLN A 153     -10.848  32.685  27.011  1.00  0.00      PROA
ATOM   2557 HE22 GLN A 153     -11.697  32.446  25.519  1.00  0.00      PROA
ATOM   2558  C   GLN A 153      -7.158  28.548  26.357  1.00  0.00      PROA
ATOM   2559  O   GLN A 153      -7.544  28.185  25.262  1.00  0.00      PROA
ATOM   2560  N   LYS A 154      -6.087  27.911  26.892  1.00  0.00      PROA
ATOM   2561  HN  LYS A 154      -5.849  27.046  26.459  1.00  0.00      PROA
ATOM   2562  CA  LYS A 154      -5.084  28.270  27.862  1.00  0.00      PROA
ATOM   2563  HA  LYS A 154      -5.555  28.491  28.810  1.00  0.00      PROA
ATOM   2564  CB  LYS A 154      -3.995  27.147  27.929  1.00  0.00      PROA
ATOM   2565  HB1 LYS A 154      -4.507  26.165  27.929  1.00  0.00      PROA
ATOM   2566  HB2 LYS A 154      -3.474  27.273  28.899  1.00  0.00      PROA
ATOM   2567  CG  LYS A 154      -2.937  27.179  26.814  1.00  0.00      PROA
ATOM   2568  HG1 LYS A 154      -2.372  28.137  26.856  1.00  0.00      PROA
ATOM   2569  HG2 LYS A 154      -3.450  27.116  25.829  1.00  0.00      PROA
ATOM   2570  CD  LYS A 154      -1.916  26.048  26.867  1.00  0.00      PROA
ATOM   2571  HD1 LYS A 154      -2.417  25.083  26.631  1.00  0.00      PROA
ATOM   2572  HD2 LYS A 154      -1.527  25.958  27.901  1.00  0.00      PROA
ATOM   2573  CE  LYS A 154      -0.753  26.288  25.897  1.00  0.00      PROA
ATOM   2574  HE1 LYS A 154      -0.038  25.450  25.991  1.00  0.00      PROA
ATOM   2575  HE2 LYS A 154      -0.235  27.246  26.113  1.00  0.00      PROA
ATOM   2576  NZ  LYS A 154      -1.204  26.315  24.491  1.00  0.00      PROA
ATOM   2577  HZ1 LYS A 154      -1.831  27.131  24.349  1.00  0.00      PROA
ATOM   2578  HZ2 LYS A 154      -1.727  25.437  24.276  1.00  0.00      PROA
ATOM   2579  HZ3 LYS A 154      -0.378  26.400  23.863  1.00  0.00      PROA
ATOM   2580  C   LYS A 154      -4.548  29.525  27.185  1.00  0.00      PROA
ATOM   2581  O   LYS A 154      -4.131  30.477  27.840  1.00  0.00      PROA
ATOM   2582  N   ALA A 155      -4.615  29.426  25.805  1.00  0.00      PROA
ATOM   2583  HN  ALA A 155      -4.845  28.509  25.504  1.00  0.00      PROA
ATOM   2584  CA  ALA A 155      -4.574  30.296  24.649  1.00  0.00      PROA
ATOM   2585  HA  ALA A 155      -5.139  31.186  24.826  1.00  0.00      PROA
ATOM   2586  CB  ALA A 155      -3.143  30.672  24.306  1.00  0.00      PROA
ATOM   2587  HB1 ALA A 155      -2.505  29.767  24.290  1.00  0.00      PROA
ATOM   2588  HB2 ALA A 155      -2.738  31.334  25.093  1.00  0.00      PROA
ATOM   2589  HB3 ALA A 155      -3.059  31.212  23.340  1.00  0.00      PROA
ATOM   2590  C   ALA A 155      -5.134  29.571  23.426  1.00  0.00      PROA
ATOM   2591  O   ALA A 155      -5.236  30.113  22.347  1.00  0.00      PROA
ATOM   2592  N   HSD A 156      -5.537  28.315  23.519  1.00  0.00      PROA
ATOM   2593  HN  HSD A 156      -5.590  27.841  24.391  1.00  0.00      PROA
ATOM   2594  CA  HSD A 156      -5.897  27.525  22.389  1.00  0.00      PROA
ATOM   2595  HA  HSD A 156      -5.033  27.513  21.737  1.00  0.00      PROA
ATOM   2596  CB  HSD A 156      -6.181  26.113  22.831  1.00  0.00      PROA
ATOM   2597  HB1 HSD A 156      -6.679  25.514  22.048  1.00  0.00      PROA
ATOM   2598  HB2 HSD A 156      -6.761  26.111  23.775  1.00  0.00      PROA
ATOM   2599  ND1 HSD A 156      -4.095  25.009  22.059  1.00  0.00      PROA
ATOM   2600  HD1 HSD A 156      -4.251  25.161  21.081  1.00  0.00      PROA
ATOM   2601  CG  HSD A 156      -4.932  25.400  23.077  1.00  0.00      PROA
ATOM   2602  CE1 HSD A 156      -3.080  24.337  22.634  1.00  0.00      PROA
ATOM   2603  HE1 HSD A 156      -2.263  23.890  22.067  1.00  0.00      PROA
ATOM   2604  NE2 HSD A 156      -3.220  24.266  23.944  1.00  0.00      PROA
ATOM   2605  CD2 HSD A 156      -4.394  24.933  24.225  1.00  0.00      PROA
ATOM   2606  HD2 HSD A 156      -4.754  25.003  25.243  1.00  0.00      PROA
ATOM   2607  C   HSD A 156      -7.021  27.929  21.542  1.00  0.00      PROA
ATOM   2608  O   HSD A 156      -6.911  27.695  20.343  1.00  0.00      PROA
ATOM   2609  N   ARG A 157      -8.073  28.521  22.146  1.00  0.00      PROA
ATOM   2610  HN  ARG A 157      -8.028  28.722  23.123  1.00  0.00      PROA
ATOM   2611  CA  ARG A 157      -9.347  28.778  21.543  1.00  0.00      PROA
ATOM   2612  HA  ARG A 157      -9.773  27.837  21.224  1.00  0.00      PROA
ATOM   2613  CB  ARG A 157     -10.289  29.507  22.508  1.00  0.00      PROA
ATOM   2614  HB1 ARG A 157      -9.875  30.486  22.814  1.00  0.00      PROA
ATOM   2615  HB2 ARG A 157     -10.348  28.932  23.446  1.00  0.00      PROA
ATOM   2616  CG  ARG A 157     -11.713  29.692  21.968  1.00  0.00      PROA
ATOM   2617  HG1 ARG A 157     -12.094  28.711  21.605  1.00  0.00      PROA
ATOM   2618  HG2 ARG A 157     -11.710  30.403  21.112  1.00  0.00      PROA
ATOM   2619  CD  ARG A 157     -12.628  30.242  23.048  1.00  0.00      PROA
ATOM   2620  HD1 ARG A 157     -12.257  31.214  23.440  1.00  0.00      PROA
ATOM   2621  HD2 ARG A 157     -12.707  29.500  23.862  1.00  0.00      PROA
ATOM   2622  NE  ARG A 157     -13.993  30.453  22.512  1.00  0.00      PROA
ATOM   2623  HE  ARG A 157     -14.240  31.348  22.146  1.00  0.00      PROA
ATOM   2624  CZ  ARG A 157     -14.934  29.485  22.543  1.00  0.00      PROA
ATOM   2625  NH1 ARG A 157     -14.676  28.254  23.025  1.00  0.00      PROA
ATOM   2626 HH11 ARG A 157     -13.764  28.040  23.370  1.00  0.00      PROA
ATOM   2627 HH12 ARG A 157     -15.383  27.547  23.024  1.00  0.00      PROA
ATOM   2628  NH2 ARG A 157     -16.163  29.763  22.074  1.00  0.00      PROA
ATOM   2629 HH21 ARG A 157     -16.369  30.672  21.717  1.00  0.00      PROA
ATOM   2630 HH22 ARG A 157     -16.872  29.060  22.093  1.00  0.00      PROA
ATOM   2631  C   ARG A 157      -9.188  29.667  20.380  1.00  0.00      PROA
ATOM   2632  O   ARG A 157     -10.011  29.632  19.477  1.00  0.00      PROA
ATOM   2633  N   LEU A 158      -8.117  30.492  20.427  1.00  0.00      PROA
ATOM   2634  HN  LEU A 158      -7.482  30.420  21.193  1.00  0.00      PROA
ATOM   2635  CA  LEU A 158      -7.783  31.531  19.503  1.00  0.00      PROA
ATOM   2636  HA  LEU A 158      -8.612  32.219  19.450  1.00  0.00      PROA
ATOM   2637  CB  LEU A 158      -6.493  32.243  19.948  1.00  0.00      PROA
ATOM   2638  HB1 LEU A 158      -6.608  32.516  21.010  1.00  0.00      PROA
ATOM   2639  HB2 LEU A 158      -6.431  33.179  19.366  1.00  0.00      PROA
ATOM   2640  CG  LEU A 158      -5.157  31.474  19.847  1.00  0.00      PROA
ATOM   2641  HG  LEU A 158      -5.339  30.407  20.088  1.00  0.00      PROA
ATOM   2642  CD1 LEU A 158      -4.528  31.505  18.448  1.00  0.00      PROA
ATOM   2643 HD11 LEU A 158      -4.191  32.534  18.218  1.00  0.00      PROA
ATOM   2644 HD12 LEU A 158      -5.163  31.206  17.606  1.00  0.00      PROA
ATOM   2645 HD13 LEU A 158      -3.651  30.827  18.428  1.00  0.00      PROA
ATOM   2646  CD2 LEU A 158      -4.137  32.063  20.842  1.00  0.00      PROA
ATOM   2647 HD21 LEU A 158      -4.609  32.370  21.797  1.00  0.00      PROA
ATOM   2648 HD22 LEU A 158      -3.651  32.947  20.394  1.00  0.00      PROA
ATOM   2649 HD23 LEU A 158      -3.339  31.326  21.058  1.00  0.00      PROA
ATOM   2650  C   LEU A 158      -7.547  30.974  18.166  1.00  0.00      PROA
ATOM   2651  O   LEU A 158      -7.711  31.623  17.128  1.00  0.00      PROA
ATOM   2652  N   ASN A 159      -7.067  29.724  18.215  1.00  0.00      PROA
ATOM   2653  HN  ASN A 159      -6.945  29.244  19.082  1.00  0.00      PROA
ATOM   2654  CA  ASN A 159      -6.673  29.033  17.071  1.00  0.00      PROA
ATOM   2655  HA  ASN A 159      -6.162  29.716  16.403  1.00  0.00      PROA
ATOM   2656  CB  ASN A 159      -5.781  27.844  17.421  1.00  0.00      PROA
ATOM   2657  HB1 ASN A 159      -6.329  27.073  18.005  1.00  0.00      PROA
ATOM   2658  HB2 ASN A 159      -4.920  28.191  18.034  1.00  0.00      PROA
ATOM   2659  CG  ASN A 159      -5.261  27.205  16.142  1.00  0.00      PROA
ATOM   2660  OD1 ASN A 159      -5.601  26.058  15.850  1.00  0.00      PROA
ATOM   2661  ND2 ASN A 159      -4.444  27.973  15.372  1.00  0.00      PROA
ATOM   2662 HD21 ASN A 159      -4.096  27.607  14.508  1.00  0.00      PROA
ATOM   2663 HD22 ASN A 159      -4.220  28.907  15.646  1.00  0.00      PROA
ATOM   2664  C   ASN A 159      -7.897  28.583  16.439  1.00  0.00      PROA
ATOM   2665  O   ASN A 159      -7.937  28.629  15.216  1.00  0.00      PROA
ATOM   2666  N   LEU A 160      -8.908  28.224  17.279  1.00  0.00      PROA
ATOM   2667  HN  LEU A 160      -8.821  28.279  18.271  1.00  0.00      PROA
ATOM   2668  CA  LEU A 160     -10.137  27.734  16.778  1.00  0.00      PROA
ATOM   2669  HA  LEU A 160      -9.895  26.916  16.126  1.00  0.00      PROA
ATOM   2670  CB  LEU A 160     -11.161  27.256  17.804  1.00  0.00      PROA
ATOM   2671  HB1 LEU A 160     -12.052  26.885  17.257  1.00  0.00      PROA
ATOM   2672  HB2 LEU A 160     -11.493  28.067  18.483  1.00  0.00      PROA
ATOM   2673  CG  LEU A 160     -10.686  26.057  18.609  1.00  0.00      PROA
ATOM   2674  HG  LEU A 160      -9.722  26.329  19.092  1.00  0.00      PROA
ATOM   2675  CD1 LEU A 160     -11.714  25.746  19.696  1.00  0.00      PROA
ATOM   2676 HD11 LEU A 160     -12.686  25.493  19.225  1.00  0.00      PROA
ATOM   2677 HD12 LEU A 160     -11.860  26.617  20.368  1.00  0.00      PROA
ATOM   2678 HD13 LEU A 160     -11.386  24.877  20.298  1.00  0.00      PROA
ATOM   2679  CD2 LEU A 160     -10.476  24.850  17.688  1.00  0.00      PROA
ATOM   2680 HD21 LEU A 160      -9.733  25.061  16.894  1.00  0.00      PROA
ATOM   2681 HD22 LEU A 160     -11.432  24.538  17.216  1.00  0.00      PROA
ATOM   2682 HD23 LEU A 160     -10.069  24.009  18.278  1.00  0.00      PROA
ATOM   2683  C   LEU A 160     -10.781  28.748  15.970  1.00  0.00      PROA
ATOM   2684  O   LEU A 160     -11.188  28.400  14.878  1.00  0.00      PROA
ATOM   2685  N   LYS A 161     -10.818  30.019  16.437  1.00  0.00      PROA
ATOM   2686  HN  LYS A 161     -10.429  30.279  17.318  1.00  0.00      PROA
ATOM   2687  CA  LYS A 161     -11.504  31.026  15.685  1.00  0.00      PROA
ATOM   2688  HA  LYS A 161     -12.526  30.694  15.555  1.00  0.00      PROA
ATOM   2689  CB  LYS A 161     -11.542  32.391  16.362  1.00  0.00      PROA
ATOM   2690  HB1 LYS A 161     -11.934  33.167  15.661  1.00  0.00      PROA
ATOM   2691  HB2 LYS A 161     -10.515  32.694  16.667  1.00  0.00      PROA
ATOM   2692  CG  LYS A 161     -12.459  32.390  17.580  1.00  0.00      PROA
ATOM   2693  HG1 LYS A 161     -12.086  31.657  18.330  1.00  0.00      PROA
ATOM   2694  HG2 LYS A 161     -13.483  32.080  17.273  1.00  0.00      PROA
ATOM   2695  CD  LYS A 161     -12.520  33.778  18.217  1.00  0.00      PROA
ATOM   2696  HD1 LYS A 161     -12.888  34.506  17.459  1.00  0.00      PROA
ATOM   2697  HD2 LYS A 161     -11.488  34.079  18.510  1.00  0.00      PROA
ATOM   2698  CE  LYS A 161     -13.434  33.801  19.441  1.00  0.00      PROA
ATOM   2699  HE1 LYS A 161     -13.075  33.080  20.208  1.00  0.00      PROA
ATOM   2700  HE2 LYS A 161     -14.476  33.542  19.156  1.00  0.00      PROA
ATOM   2701  NZ  LYS A 161     -13.453  35.144  20.060  1.00  0.00      PROA
ATOM   2702  HZ1 LYS A 161     -13.795  35.840  19.365  1.00  0.00      PROA
ATOM   2703  HZ2 LYS A 161     -12.492  35.404  20.361  1.00  0.00      PROA
ATOM   2704  HZ3 LYS A 161     -14.086  35.144  20.885  1.00  0.00      PROA
ATOM   2705  C   LYS A 161     -10.928  31.187  14.344  1.00  0.00      PROA
ATOM   2706  O   LYS A 161     -11.699  31.199  13.383  1.00  0.00      PROA
ATOM   2707  N   THR A 162      -9.569  31.198  14.280  1.00  0.00      PROA
ATOM   2708  HN  THR A 162      -9.000  31.111  15.095  1.00  0.00      PROA
ATOM   2709  CA  THR A 162      -8.897  31.341  13.023  1.00  0.00      PROA
ATOM   2710  HA  THR A 162      -9.246  32.262  12.574  1.00  0.00      PROA
ATOM   2711  CB  THR A 162      -7.391  31.414  13.155  1.00  0.00      PROA
ATOM   2712  HB  THR A 162      -6.984  30.515  13.667  1.00  0.00      PROA
ATOM   2713  OG1 THR A 162      -7.048  32.552  13.931  1.00  0.00      PROA
ATOM   2714  HG1 THR A 162      -7.401  32.397  14.811  1.00  0.00      PROA
ATOM   2715  CG2 THR A 162      -6.736  31.550  11.769  1.00  0.00      PROA
ATOM   2716 HG21 THR A 162      -7.187  32.397  11.210  1.00  0.00      PROA
ATOM   2717 HG22 THR A 162      -6.852  30.621  11.174  1.00  0.00      PROA
ATOM   2718 HG23 THR A 162      -5.647  31.741  11.876  1.00  0.00      PROA
ATOM   2719  C   THR A 162      -9.259  30.230  12.099  1.00  0.00      PROA
ATOM   2720  O   THR A 162      -9.605  30.516  10.956  1.00  0.00      PROA
ATOM   2721  N   SER A 163      -9.234  28.977  12.621  1.00  0.00      PROA
ATOM   2722  HN  SER A 163      -9.006  28.831  13.584  1.00  0.00      PROA
ATOM   2723  CA  SER A 163      -9.439  27.776  11.870  1.00  0.00      PROA
ATOM   2724  HA  SER A 163      -8.759  27.799  11.030  1.00  0.00      PROA
ATOM   2725  CB  SER A 163      -9.173  26.511  12.688  1.00  0.00      PROA
ATOM   2726  HB1 SER A 163      -8.131  26.515  13.052  1.00  0.00      PROA
ATOM   2727  HB2 SER A 163      -9.366  25.644  12.042  1.00  0.00      PROA
ATOM   2728  OG  SER A 163     -10.018  26.365  13.800  1.00  0.00      PROA
ATOM   2729  HG1 SER A 163     -10.910  26.265  13.459  1.00  0.00      PROA
ATOM   2730  C   SER A 163     -10.814  27.741  11.342  1.00  0.00      PROA
ATOM   2731  O   SER A 163     -11.091  27.333  10.218  1.00  0.00      PROA
ATOM   2732  N   LEU A 164     -11.794  28.208  12.109  1.00  0.00      PROA
ATOM   2733  HN  LEU A 164     -11.701  28.575  13.035  1.00  0.00      PROA
ATOM   2734  CA  LEU A 164     -13.064  27.993  11.518  1.00  0.00      PROA
ATOM   2735  HA  LEU A 164     -13.114  26.960  11.205  1.00  0.00      PROA
ATOM   2736  CB  LEU A 164     -14.208  28.154  12.476  1.00  0.00      PROA
ATOM   2737  HB1 LEU A 164     -14.284  29.200  12.847  1.00  0.00      PROA
ATOM   2738  HB2 LEU A 164     -13.991  27.487  13.338  1.00  0.00      PROA
ATOM   2739  CG  LEU A 164     -15.546  27.682  11.890  1.00  0.00      PROA
ATOM   2740  HG  LEU A 164     -15.804  28.298  10.998  1.00  0.00      PROA
ATOM   2741  CD1 LEU A 164     -15.498  26.202  11.456  1.00  0.00      PROA
ATOM   2742 HD11 LEU A 164     -15.147  25.563  12.293  1.00  0.00      PROA
ATOM   2743 HD12 LEU A 164     -14.832  26.055  10.582  1.00  0.00      PROA
ATOM   2744 HD13 LEU A 164     -16.514  25.862  11.162  1.00  0.00      PROA
ATOM   2745  CD2 LEU A 164     -16.645  27.909  12.932  1.00  0.00      PROA
ATOM   2746 HD21 LEU A 164     -16.697  28.982  13.215  1.00  0.00      PROA
ATOM   2747 HD22 LEU A 164     -16.440  27.312  13.847  1.00  0.00      PROA
ATOM   2748 HD23 LEU A 164     -17.633  27.604  12.526  1.00  0.00      PROA
ATOM   2749  C   LEU A 164     -13.229  28.845  10.305  1.00  0.00      PROA
ATOM   2750  O   LEU A 164     -13.603  28.308   9.264  1.00  0.00      PROA
ATOM   2751  N   CYS A 165     -12.757  30.110  10.422  1.00  0.00      PROA
ATOM   2752  HN  CYS A 165     -12.362  30.440  11.277  1.00  0.00      PROA
ATOM   2753  CA  CYS A 165     -12.849  31.062   9.356  1.00  0.00      PROA
ATOM   2754  HA  CYS A 165     -13.898  31.161   9.111  1.00  0.00      PROA
ATOM   2755  CB  CYS A 165     -12.311  32.446   9.759  1.00  0.00      PROA
ATOM   2756  HB1 CYS A 165     -12.296  33.118   8.871  1.00  0.00      PROA
ATOM   2757  HB2 CYS A 165     -11.266  32.358  10.126  1.00  0.00      PROA
ATOM   2758  SG  CYS A 165     -13.355  33.217  11.024  1.00  0.00      PROA
ATOM   2759  HG1 CYS A 165     -12.946  32.426  12.007  1.00  0.00      PROA
ATOM   2760  C   CYS A 165     -12.154  30.634   8.109  1.00  0.00      PROA
ATOM   2761  O   CYS A 165     -12.752  30.776   7.042  1.00  0.00      PROA
ATOM   2762  N   PHE A 166     -10.918  30.081   8.253  1.00  0.00      PROA
ATOM   2763  HN  PHE A 166     -10.502  29.992   9.157  1.00  0.00      PROA
ATOM   2764  CA  PHE A 166     -10.106  29.631   7.152  1.00  0.00      PROA
ATOM   2765  HA  PHE A 166     -10.029  30.435   6.433  1.00  0.00      PROA
ATOM   2766  CB  PHE A 166      -8.707  29.132   7.574  1.00  0.00      PROA
ATOM   2767  HB1 PHE A 166      -8.192  28.593   6.751  1.00  0.00      PROA
ATOM   2768  HB2 PHE A 166      -8.786  28.454   8.453  1.00  0.00      PROA
ATOM   2769  CG  PHE A 166      -7.807  30.267   7.945  1.00  0.00      PROA
ATOM   2770  CD1 PHE A 166      -8.215  31.614   7.889  1.00  0.00      PROA
ATOM   2771  HD1 PHE A 166      -9.203  31.917   7.585  1.00  0.00      PROA
ATOM   2772  CE1 PHE A 166      -7.340  32.639   8.234  1.00  0.00      PROA
ATOM   2773  HE1 PHE A 166      -7.667  33.668   8.191  1.00  0.00      PROA
ATOM   2774  CZ  PHE A 166      -6.034  32.339   8.620  1.00  0.00      PROA
ATOM   2775  HZ  PHE A 166      -5.350  33.134   8.881  1.00  0.00      PROA
ATOM   2776  CD2 PHE A 166      -6.495  29.979   8.348  1.00  0.00      PROA
ATOM   2777  HD2 PHE A 166      -6.169  28.953   8.419  1.00  0.00      PROA
ATOM   2778  CE2 PHE A 166      -5.608  31.008   8.674  1.00  0.00      PROA
ATOM   2779  HE2 PHE A 166      -4.598  30.774   8.976  1.00  0.00      PROA
ATOM   2780  C   PHE A 166     -10.738  28.539   6.436  1.00  0.00      PROA
ATOM   2781  O   PHE A 166     -10.753  28.582   5.209  1.00  0.00      PROA
ATOM   2782  N   CYS A 167     -11.271  27.571   7.225  1.00  0.00      PROA
ATOM   2783  HN  CYS A 167     -11.259  27.648   8.221  1.00  0.00      PROA
ATOM   2784  CA  CYS A 167     -11.807  26.361   6.707  1.00  0.00      PROA
ATOM   2785  HA  CYS A 167     -11.044  25.912   6.094  1.00  0.00      PROA
ATOM   2786  CB  CYS A 167     -12.275  25.350   7.767  1.00  0.00      PROA
ATOM   2787  HB1 CYS A 167     -12.809  24.503   7.277  1.00  0.00      PROA
ATOM   2788  HB2 CYS A 167     -12.989  25.832   8.470  1.00  0.00      PROA
ATOM   2789  SG  CYS A 167     -10.876  24.668   8.680  1.00  0.00      PROA
ATOM   2790  HG1 CYS A 167     -10.577  25.796   9.305  1.00  0.00      PROA
ATOM   2791  C   CYS A 167     -12.929  26.665   5.838  1.00  0.00      PROA
ATOM   2792  O   CYS A 167     -12.918  26.137   4.735  1.00  0.00      PROA
ATOM   2793  N   LEU A 168     -13.850  27.561   6.287  1.00  0.00      PROA
ATOM   2794  HN  LEU A 168     -13.769  28.013   7.175  1.00  0.00      PROA
ATOM   2795  CA  LEU A 168     -15.056  27.778   5.550  1.00  0.00      PROA
ATOM   2796  HA  LEU A 168     -15.527  26.818   5.397  1.00  0.00      PROA
ATOM   2797  CB  LEU A 168     -16.035  28.723   6.268  1.00  0.00      PROA
ATOM   2798  HB1 LEU A 168     -16.898  28.960   5.604  1.00  0.00      PROA
ATOM   2799  HB2 LEU A 168     -15.514  29.678   6.506  1.00  0.00      PROA
ATOM   2800  CG  LEU A 168     -16.609  28.147   7.576  1.00  0.00      PROA
ATOM   2801  HG  LEU A 168     -15.771  27.869   8.250  1.00  0.00      PROA
ATOM   2802  CD1 LEU A 168     -17.443  29.218   8.295  1.00  0.00      PROA
ATOM   2803 HD11 LEU A 168     -18.302  29.529   7.664  1.00  0.00      PROA
ATOM   2804 HD12 LEU A 168     -16.819  30.111   8.513  1.00  0.00      PROA
ATOM   2805 HD13 LEU A 168     -17.834  28.821   9.256  1.00  0.00      PROA
ATOM   2806  CD2 LEU A 168     -17.435  26.874   7.325  1.00  0.00      PROA
ATOM   2807 HD21 LEU A 168     -16.802  26.061   6.914  1.00  0.00      PROA
ATOM   2808 HD22 LEU A 168     -18.259  27.082   6.611  1.00  0.00      PROA
ATOM   2809 HD23 LEU A 168     -17.878  26.514   8.278  1.00  0.00      PROA
ATOM   2810  C   LEU A 168     -14.751  28.323   4.211  1.00  0.00      PROA
ATOM   2811  O   LEU A 168     -15.195  27.738   3.223  1.00  0.00      PROA
ATOM   2812  N   LEU A 169     -13.907  29.386   4.188  1.00  0.00      PROA
ATOM   2813  HN  LEU A 169     -13.520  29.769   5.025  1.00  0.00      PROA
ATOM   2814  CA  LEU A 169     -13.590  30.058   2.974  1.00  0.00      PROA
ATOM   2815  HA  LEU A 169     -14.533  30.302   2.505  1.00  0.00      PROA
ATOM   2816  CB  LEU A 169     -12.818  31.361   3.229  1.00  0.00      PROA
ATOM   2817  HB1 LEU A 169     -11.864  31.133   3.755  1.00  0.00      PROA
ATOM   2818  HB2 LEU A 169     -13.427  31.993   3.915  1.00  0.00      PROA
ATOM   2819  CG  LEU A 169     -12.508  32.188   1.963  1.00  0.00      PROA
ATOM   2820  HG  LEU A 169     -11.849  31.597   1.286  1.00  0.00      PROA
ATOM   2821  CD1 LEU A 169     -13.791  32.542   1.190  1.00  0.00      PROA
ATOM   2822 HD11 LEU A 169     -14.504  33.078   1.852  1.00  0.00      PROA
ATOM   2823 HD12 LEU A 169     -14.285  31.632   0.794  1.00  0.00      PROA
ATOM   2824 HD13 LEU A 169     -13.547  33.202   0.331  1.00  0.00      PROA
ATOM   2825  CD2 LEU A 169     -11.730  33.453   2.350  1.00  0.00      PROA
ATOM   2826 HD21 LEU A 169     -10.782  33.183   2.862  1.00  0.00      PROA
ATOM   2827 HD22 LEU A 169     -12.334  34.085   3.034  1.00  0.00      PROA
ATOM   2828 HD23 LEU A 169     -11.483  34.050   1.447  1.00  0.00      PROA
ATOM   2829  C   LEU A 169     -12.821  29.205   2.025  1.00  0.00      PROA
ATOM   2830  O   LEU A 169     -13.226  29.148   0.870  1.00  0.00      PROA
ATOM   2831  N   LEU A 170     -11.748  28.518   2.507  1.00  0.00      PROA
ATOM   2832  HN  LEU A 170     -11.515  28.552   3.479  1.00  0.00      PROA
ATOM   2833  CA  LEU A 170     -10.787  27.826   1.676  1.00  0.00      PROA
ATOM   2834  HA  LEU A 170     -10.598  28.427   0.798  1.00  0.00      PROA
ATOM   2835  CB  LEU A 170      -9.476  27.550   2.427  1.00  0.00      PROA
ATOM   2836  HB1 LEU A 170      -8.787  26.984   1.762  1.00  0.00      PROA
ATOM   2837  HB2 LEU A 170      -9.703  26.942   3.332  1.00  0.00      PROA
ATOM   2838  CG  LEU A 170      -8.706  28.804   2.869  1.00  0.00      PROA
ATOM   2839  HG  LEU A 170      -9.382  29.490   3.425  1.00  0.00      PROA
ATOM   2840  CD1 LEU A 170      -7.567  28.405   3.814  1.00  0.00      PROA
ATOM   2841 HD11 LEU A 170      -6.891  27.719   3.281  1.00  0.00      PROA
ATOM   2842 HD12 LEU A 170      -7.968  27.883   4.706  1.00  0.00      PROA
ATOM   2843 HD13 LEU A 170      -6.997  29.297   4.149  1.00  0.00      PROA
ATOM   2844  CD2 LEU A 170      -8.186  29.576   1.649  1.00  0.00      PROA
ATOM   2845 HD21 LEU A 170      -9.030  29.952   1.034  1.00  0.00      PROA
ATOM   2846 HD22 LEU A 170      -7.551  28.924   1.015  1.00  0.00      PROA
ATOM   2847 HD23 LEU A 170      -7.581  30.449   1.976  1.00  0.00      PROA
ATOM   2848  C   LEU A 170     -11.312  26.508   1.228  1.00  0.00      PROA
ATOM   2849  O   LEU A 170     -10.969  25.972   0.170  1.00  0.00      PROA
ATOM   2850  N   GLY A 171     -12.267  25.939   1.980  1.00  0.00      PROA
ATOM   2851  HN  GLY A 171     -12.590  26.313   2.850  1.00  0.00      PROA
ATOM   2852  CA  GLY A 171     -12.869  24.735   1.490  1.00  0.00      PROA
ATOM   2853  HA1 GLY A 171     -13.651  24.460   2.180  1.00  0.00      PROA
ATOM   2854  HA2 GLY A 171     -12.117  23.974   1.352  1.00  0.00      PROA
ATOM   2855  C   GLY A 171     -13.483  25.041   0.168  1.00  0.00      PROA
ATOM   2856  O   GLY A 171     -13.335  24.293  -0.790  1.00  0.00      PROA
ATOM   2857  N   CYS A 172     -14.089  26.234   0.042  1.00  0.00      PROA
ATOM   2858  HN  CYS A 172     -14.180  26.898   0.781  1.00  0.00      PROA
ATOM   2859  CA  CYS A 172     -14.604  26.566  -1.252  1.00  0.00      PROA
ATOM   2860  HA  CYS A 172     -15.255  25.756  -1.560  1.00  0.00      PROA
ATOM   2861  CB  CYS A 172     -15.482  27.826  -1.205  1.00  0.00      PROA
ATOM   2862  HB1 CYS A 172     -15.838  28.052  -2.235  1.00  0.00      PROA
ATOM   2863  HB2 CYS A 172     -14.888  28.701  -0.870  1.00  0.00      PROA
ATOM   2864  SG  CYS A 172     -16.937  27.597  -0.133  1.00  0.00      PROA
ATOM   2865  HG1 CYS A 172     -16.254  27.620   1.004  1.00  0.00      PROA
ATOM   2866  C   CYS A 172     -13.524  26.678  -2.321  1.00  0.00      PROA
ATOM   2867  O   CYS A 172     -13.674  26.144  -3.416  1.00  0.00      PROA
ATOM   2868  N   TRP A 173     -12.395  27.338  -2.002  1.00  0.00      PROA
ATOM   2869  HN  TRP A 173     -12.247  27.684  -1.078  1.00  0.00      PROA
ATOM   2870  CA  TRP A 173     -11.404  27.722  -2.978  1.00  0.00      PROA
ATOM   2871  HA  TRP A 173     -11.955  28.240  -3.752  1.00  0.00      PROA
ATOM   2872  CB  TRP A 173     -10.408  28.729  -2.394  1.00  0.00      PROA
ATOM   2873  HB1 TRP A 173      -9.553  28.903  -3.087  1.00  0.00      PROA
ATOM   2874  HB2 TRP A 173      -9.991  28.339  -1.440  1.00  0.00      PROA
ATOM   2875  CG  TRP A 173     -11.030  30.062  -2.155  1.00  0.00      PROA
ATOM   2876  CD1 TRP A 173     -12.346  30.423  -2.304  1.00  0.00      PROA
ATOM   2877  HD1 TRP A 173     -13.155  29.779  -2.614  1.00  0.00      PROA
ATOM   2878  NE1 TRP A 173     -12.498  31.744  -2.013  1.00  0.00      PROA
ATOM   2879  HE1 TRP A 173     -13.338  32.239  -2.035  1.00  0.00      PROA
ATOM   2880  CE2 TRP A 173     -11.290  32.278  -1.680  1.00  0.00      PROA
ATOM   2881  CD2 TRP A 173     -10.329  31.248  -1.761  1.00  0.00      PROA
ATOM   2882  CE3 TRP A 173      -8.993  31.528  -1.478  1.00  0.00      PROA
ATOM   2883  HE3 TRP A 173      -8.234  30.762  -1.532  1.00  0.00      PROA
ATOM   2884  CZ3 TRP A 173      -8.645  32.828  -1.108  1.00  0.00      PROA
ATOM   2885  HZ3 TRP A 173      -7.614  33.059  -0.880  1.00  0.00      PROA
ATOM   2886  CZ2 TRP A 173     -10.945  33.570  -1.318  1.00  0.00      PROA
ATOM   2887  HZ2 TRP A 173     -11.678  34.359  -1.252  1.00  0.00      PROA
ATOM   2888  CH2 TRP A 173      -9.606  33.831  -1.029  1.00  0.00      PROA
ATOM   2889  HH2 TRP A 173      -9.309  34.830  -0.740  1.00  0.00      PROA
ATOM   2890  C   TRP A 173     -10.616  26.712  -3.738  1.00  0.00      PROA
ATOM   2891  O   TRP A 173     -10.531  26.919  -4.944  1.00  0.00      PROA
ATOM   2892  N   VAL A 174     -10.054  25.653  -3.082  1.00  0.00      PROA
ATOM   2893  HN  VAL A 174     -10.234  25.524  -2.109  1.00  0.00      PROA
ATOM   2894  CA  VAL A 174      -9.058  24.734  -3.646  1.00  0.00      PROA
ATOM   2895  HA  VAL A 174      -8.225  25.333  -3.986  1.00  0.00      PROA
ATOM   2896  CB  VAL A 174      -8.555  23.713  -2.629  1.00  0.00      PROA
ATOM   2897  HB  VAL A 174      -9.419  23.186  -2.170  1.00  0.00      PROA
ATOM   2898  CG1 VAL A 174      -7.608  22.672  -3.276  1.00  0.00      PROA
ATOM   2899 HG11 VAL A 174      -6.815  23.187  -3.857  1.00  0.00      PROA
ATOM   2900 HG12 VAL A 174      -8.140  21.967  -3.945  1.00  0.00      PROA
ATOM   2901 HG13 VAL A 174      -7.110  22.067  -2.496  1.00  0.00      PROA
ATOM   2902  CG2 VAL A 174      -7.824  24.472  -1.519  1.00  0.00      PROA
ATOM   2903 HG21 VAL A 174      -8.517  25.134  -0.958  1.00  0.00      PROA
ATOM   2904 HG22 VAL A 174      -7.034  25.096  -1.972  1.00  0.00      PROA
ATOM   2905 HG23 VAL A 174      -7.363  23.764  -0.801  1.00  0.00      PROA
ATOM   2906  C   VAL A 174      -9.574  23.959  -4.815  1.00  0.00      PROA
ATOM   2907  O   VAL A 174      -8.868  23.529  -5.725  1.00  0.00      PROA
ATOM   2908  N   LEU A 175     -10.874  23.738  -4.840  1.00  0.00      PROA
ATOM   2909  HN  LEU A 175     -11.503  24.069  -4.141  1.00  0.00      PROA
ATOM   2910  CA  LEU A 175     -11.413  23.018  -5.939  1.00  0.00      PROA
ATOM   2911  HA  LEU A 175     -10.787  22.157  -6.131  1.00  0.00      PROA
ATOM   2912  CB  LEU A 175     -12.818  22.558  -5.569  1.00  0.00      PROA
ATOM   2913  HB1 LEU A 175     -13.497  23.431  -5.444  1.00  0.00      PROA
ATOM   2914  HB2 LEU A 175     -12.758  22.044  -4.592  1.00  0.00      PROA
ATOM   2915  CG  LEU A 175     -13.440  21.543  -6.537  1.00  0.00      PROA
ATOM   2916  HG  LEU A 175     -13.566  22.006  -7.542  1.00  0.00      PROA
ATOM   2917  CD1 LEU A 175     -12.552  20.295  -6.685  1.00  0.00      PROA
ATOM   2918 HD11 LEU A 175     -12.339  19.851  -5.690  1.00  0.00      PROA
ATOM   2919 HD12 LEU A 175     -11.591  20.542  -7.182  1.00  0.00      PROA
ATOM   2920 HD13 LEU A 175     -13.069  19.533  -7.307  1.00  0.00      PROA
ATOM   2921  CD2 LEU A 175     -14.843  21.171  -6.044  1.00  0.00      PROA
ATOM   2922 HD21 LEU A 175     -15.482  22.076  -5.970  1.00  0.00      PROA
ATOM   2923 HD22 LEU A 175     -14.787  20.695  -5.041  1.00  0.00      PROA
ATOM   2924 HD23 LEU A 175     -15.324  20.457  -6.746  1.00  0.00      PROA
ATOM   2925  C   LEU A 175     -11.491  23.859  -7.191  1.00  0.00      PROA
ATOM   2926  O   LEU A 175     -11.600  23.325  -8.290  1.00  0.00      PROA
ATOM   2927  N   PHE A 176     -11.458  25.201  -7.067  1.00  0.00      PROA
ATOM   2928  HN  PHE A 176     -11.362  25.654  -6.182  1.00  0.00      PROA
ATOM   2929  CA  PHE A 176     -11.596  26.054  -8.221  1.00  0.00      PROA
ATOM   2930  HA  PHE A 176     -12.151  25.550  -9.001  1.00  0.00      PROA
ATOM   2931  CB  PHE A 176     -12.291  27.396  -7.885  1.00  0.00      PROA
ATOM   2932  HB1 PHE A 176     -12.341  28.044  -8.787  1.00  0.00      PROA
ATOM   2933  HB2 PHE A 176     -11.729  27.939  -7.094  1.00  0.00      PROA
ATOM   2934  CG  PHE A 176     -13.706  27.168  -7.418  1.00  0.00      PROA
ATOM   2935  CD1 PHE A 176     -14.118  27.573  -6.139  1.00  0.00      PROA
ATOM   2936  HD1 PHE A 176     -13.408  28.033  -5.469  1.00  0.00      PROA
ATOM   2937  CE1 PHE A 176     -15.440  27.389  -5.721  1.00  0.00      PROA
ATOM   2938  HE1 PHE A 176     -15.741  27.699  -4.731  1.00  0.00      PROA
ATOM   2939  CZ  PHE A 176     -16.370  26.803  -6.584  1.00  0.00      PROA
ATOM   2940  HZ  PHE A 176     -17.391  26.660  -6.262  1.00  0.00      PROA
ATOM   2941  CD2 PHE A 176     -14.655  26.592  -8.280  1.00  0.00      PROA
ATOM   2942  HD2 PHE A 176     -14.362  26.290  -9.275  1.00  0.00      PROA
ATOM   2943  CE2 PHE A 176     -15.978  26.407  -7.866  1.00  0.00      PROA
ATOM   2944  HE2 PHE A 176     -16.696  25.958  -8.536  1.00  0.00      PROA
ATOM   2945  C   PHE A 176     -10.216  26.311  -8.729  1.00  0.00      PROA
ATOM   2946  O   PHE A 176      -9.963  26.361  -9.931  1.00  0.00      PROA
ATOM   2947  N   VAL A 177      -9.258  26.407  -7.799  1.00  0.00      PROA
ATOM   2948  HN  VAL A 177      -9.445  26.309  -6.824  1.00  0.00      PROA
ATOM   2949  CA  VAL A 177      -7.906  26.711  -8.167  1.00  0.00      PROA
ATOM   2950  HA  VAL A 177      -7.749  26.582  -9.229  1.00  0.00      PROA
ATOM   2951  CB  VAL A 177      -7.498  28.122  -7.771  1.00  0.00      PROA
ATOM   2952  HB  VAL A 177      -6.438  28.300  -8.070  1.00  0.00      PROA
ATOM   2953  CG1 VAL A 177      -8.374  29.133  -8.536  1.00  0.00      PROA
ATOM   2954 HG11 VAL A 177      -9.434  29.067  -8.215  1.00  0.00      PROA
ATOM   2955 HG12 VAL A 177      -8.319  28.944  -9.629  1.00  0.00      PROA
ATOM   2956 HG13 VAL A 177      -8.020  30.168  -8.340  1.00  0.00      PROA
ATOM   2957  CG2 VAL A 177      -7.616  28.350  -6.249  1.00  0.00      PROA
ATOM   2958 HG21 VAL A 177      -6.930  27.703  -5.668  1.00  0.00      PROA
ATOM   2959 HG22 VAL A 177      -8.653  28.183  -5.900  1.00  0.00      PROA
ATOM   2960 HG23 VAL A 177      -7.350  29.403  -6.014  1.00  0.00      PROA
ATOM   2961  C   VAL A 177      -7.050  25.721  -7.468  1.00  0.00      PROA
ATOM   2962  O   VAL A 177      -7.342  25.367  -6.340  1.00  0.00      PROA
ATOM   2963  N   ILE A 178      -5.952  25.287  -8.105  1.00  0.00      PROA
ATOM   2964  HN  ILE A 178      -5.719  25.629  -9.011  1.00  0.00      PROA
ATOM   2965  CA  ILE A 178      -5.056  24.290  -7.566  1.00  0.00      PROA
ATOM   2966  HA  ILE A 178      -4.132  24.445  -8.101  1.00  0.00      PROA
ATOM   2967  CB  ILE A 178      -4.745  24.490  -6.072  1.00  0.00      PROA
ATOM   2968  HB  ILE A 178      -5.629  24.329  -5.421  1.00  0.00      PROA
ATOM   2969  CG2 ILE A 178      -3.750  23.477  -5.504  1.00  0.00      PROA
ATOM   2970 HG21 ILE A 178      -2.962  23.227  -6.243  1.00  0.00      PROA
ATOM   2971 HG22 ILE A 178      -4.237  22.551  -5.138  1.00  0.00      PROA
ATOM   2972 HG23 ILE A 178      -3.285  23.928  -4.603  1.00  0.00      PROA
ATOM   2973  CG1 ILE A 178      -4.210  25.914  -5.809  1.00  0.00      PROA
ATOM   2974 HG11 ILE A 178      -4.029  26.011  -4.716  1.00  0.00      PROA
ATOM   2975 HG12 ILE A 178      -4.960  26.688  -6.071  1.00  0.00      PROA
ATOM   2976  CD  ILE A 178      -2.903  26.219  -6.540  1.00  0.00      PROA
ATOM   2977  HD1 ILE A 178      -3.055  26.236  -7.640  1.00  0.00      PROA
ATOM   2978  HD2 ILE A 178      -2.116  25.477  -6.303  1.00  0.00      PROA
ATOM   2979  HD3 ILE A 178      -2.528  27.221  -6.236  1.00  0.00      PROA
ATOM   2980  C   ILE A 178      -5.431  22.851  -7.880  1.00  0.00      PROA
ATOM   2981  O   ILE A 178      -5.510  22.072  -6.948  1.00  0.00      PROA
ATOM   2982  N   PRO A 179      -5.578  22.365  -9.123  1.00  0.00      PROA
ATOM   2983  CD  PRO A 179      -5.812  23.237 -10.289  1.00  0.00      PROA
ATOM   2984  HD1 PRO A 179      -4.853  23.717 -10.580  1.00  0.00      PROA
ATOM   2985  HD2 PRO A 179      -6.597  23.998 -10.092  1.00  0.00      PROA
ATOM   2986  CA  PRO A 179      -5.819  20.937  -9.493  1.00  0.00      PROA
ATOM   2987  HA  PRO A 179      -6.805  20.701  -9.120  1.00  0.00      PROA
ATOM   2988  CB  PRO A 179      -5.726  20.984 -11.026  1.00  0.00      PROA
ATOM   2989  HB1 PRO A 179      -6.271  20.143 -11.504  1.00  0.00      PROA
ATOM   2990  HB2 PRO A 179      -4.664  20.976 -11.364  1.00  0.00      PROA
ATOM   2991  CG  PRO A 179      -6.333  22.327 -11.392  1.00  0.00      PROA
ATOM   2992  HG1 PRO A 179      -6.039  22.670 -12.404  1.00  0.00      PROA
ATOM   2993  HG2 PRO A 179      -7.443  22.261 -11.331  1.00  0.00      PROA
ATOM   2994  C   PRO A 179      -4.901  19.769  -9.067  1.00  0.00      PROA
ATOM   2995  O   PRO A 179      -5.168  18.635  -9.467  1.00  0.00      PROA
ATOM   2996  N   LEU A 180      -3.791  20.019  -8.357  1.00  0.00      PROA
ATOM   2997  HN  LEU A 180      -3.617  20.952  -8.051  1.00  0.00      PROA
ATOM   2998  CA  LEU A 180      -2.805  19.070  -7.891  1.00  0.00      PROA
ATOM   2999  HA  LEU A 180      -3.211  18.068  -7.907  1.00  0.00      PROA
ATOM   3000  CB  LEU A 180      -1.469  19.170  -8.658  1.00  0.00      PROA
ATOM   3001  HB1 LEU A 180      -0.709  18.503  -8.192  1.00  0.00      PROA
ATOM   3002  HB2 LEU A 180      -1.097  20.215  -8.583  1.00  0.00      PROA
ATOM   3003  CG  LEU A 180      -1.568  18.816 -10.156  1.00  0.00      PROA
ATOM   3004  HG  LEU A 180      -2.371  19.430 -10.621  1.00  0.00      PROA
ATOM   3005  CD1 LEU A 180      -0.250  19.157 -10.870  1.00  0.00      PROA
ATOM   3006 HD11 LEU A 180       0.580  18.555 -10.445  1.00  0.00      PROA
ATOM   3007 HD12 LEU A 180      -0.005  20.233 -10.745  1.00  0.00      PROA
ATOM   3008 HD13 LEU A 180      -0.328  18.936 -11.956  1.00  0.00      PROA
ATOM   3009  CD2 LEU A 180      -1.922  17.333 -10.348  1.00  0.00      PROA
ATOM   3010 HD21 LEU A 180      -2.929  17.109  -9.940  1.00  0.00      PROA
ATOM   3011 HD22 LEU A 180      -1.179  16.688  -9.832  1.00  0.00      PROA
ATOM   3012 HD23 LEU A 180      -1.913  17.075 -11.428  1.00  0.00      PROA
ATOM   3013  C   LEU A 180      -2.613  19.503  -6.466  1.00  0.00      PROA
ATOM   3014  O   LEU A 180      -3.140  20.546  -6.098  1.00  0.00      PROA
ATOM   3015  N   GLN A 181      -1.944  18.708  -5.593  1.00  0.00      PROA
ATOM   3016  HN  GLN A 181      -1.511  17.860  -5.887  1.00  0.00      PROA
ATOM   3017  CA  GLN A 181      -1.912  18.983  -4.169  1.00  0.00      PROA
ATOM   3018  HA  GLN A 181      -1.041  18.522  -3.766  1.00  0.00      PROA
ATOM   3019  CB  GLN A 181      -1.936  20.472  -3.696  1.00  0.00      PROA
ATOM   3020  HB1 GLN A 181      -1.717  20.480  -2.604  1.00  0.00      PROA
ATOM   3021  HB2 GLN A 181      -2.939  20.932  -3.808  1.00  0.00      PROA
ATOM   3022  CG  GLN A 181      -0.882  21.329  -4.418  1.00  0.00      PROA
ATOM   3023  HG1 GLN A 181      -0.921  21.232  -5.519  1.00  0.00      PROA
ATOM   3024  HG2 GLN A 181       0.076  20.899  -4.106  1.00  0.00      PROA
ATOM   3025  CD  GLN A 181      -1.021  22.806  -4.053  1.00  0.00      PROA
ATOM   3026  OE1 GLN A 181      -1.501  23.146  -2.971  1.00  0.00      PROA
ATOM   3027  NE2 GLN A 181      -0.625  23.708  -5.000  1.00  0.00      PROA
ATOM   3028 HE21 GLN A 181      -0.706  24.685  -4.803  1.00  0.00      PROA
ATOM   3029 HE22 GLN A 181      -0.348  23.401  -5.910  1.00  0.00      PROA
ATOM   3030  C   GLN A 181      -3.120  18.245  -3.698  1.00  0.00      PROA
ATOM   3031  O   GLN A 181      -3.002  17.329  -2.896  1.00  0.00      PROA
ATOM   3032  N   ILE A 182      -4.316  18.684  -4.205  1.00  0.00      PROA
ATOM   3033  HN  ILE A 182      -4.264  19.489  -4.796  1.00  0.00      PROA
ATOM   3034  CA  ILE A 182      -5.685  18.154  -4.151  1.00  0.00      PROA
ATOM   3035  HA  ILE A 182      -6.255  18.806  -4.797  1.00  0.00      PROA
ATOM   3036  CB  ILE A 182      -5.882  16.747  -4.678  1.00  0.00      PROA
ATOM   3037  HB  ILE A 182      -5.148  16.077  -4.182  1.00  0.00      PROA
ATOM   3038  CG2 ILE A 182      -7.309  16.223  -4.365  1.00  0.00      PROA
ATOM   3039 HG21 ILE A 182      -8.074  16.936  -4.736  1.00  0.00      PROA
ATOM   3040 HG22 ILE A 182      -7.469  16.045  -3.282  1.00  0.00      PROA
ATOM   3041 HG23 ILE A 182      -7.484  15.246  -4.859  1.00  0.00      PROA
ATOM   3042  CG1 ILE A 182      -5.597  16.711  -6.190  1.00  0.00      PROA
ATOM   3043 HG11 ILE A 182      -4.606  17.178  -6.382  1.00  0.00      PROA
ATOM   3044 HG12 ILE A 182      -6.362  17.310  -6.731  1.00  0.00      PROA
ATOM   3045  CD  ILE A 182      -5.556  15.291  -6.756  1.00  0.00      PROA
ATOM   3046  HD1 ILE A 182      -6.560  14.818  -6.734  1.00  0.00      PROA
ATOM   3047  HD2 ILE A 182      -4.852  14.657  -6.178  1.00  0.00      PROA
ATOM   3048  HD3 ILE A 182      -5.216  15.314  -7.814  1.00  0.00      PROA
ATOM   3049  C   ILE A 182      -6.345  18.252  -2.806  1.00  0.00      PROA
ATOM   3050  O   ILE A 182      -7.447  18.770  -2.615  1.00  0.00      PROA
ATOM   3051  N   SER A 183      -5.611  17.650  -1.865  1.00  0.00      PROA
ATOM   3052  HN  SER A 183      -4.728  17.280  -2.153  1.00  0.00      PROA
ATOM   3053  CA  SER A 183      -5.859  17.418  -0.500  1.00  0.00      PROA
ATOM   3054  HA  SER A 183      -6.828  16.952  -0.385  1.00  0.00      PROA
ATOM   3055  CB  SER A 183      -4.741  16.587   0.103  1.00  0.00      PROA
ATOM   3056  HB1 SER A 183      -4.815  16.555   1.206  1.00  0.00      PROA
ATOM   3057  HB2 SER A 183      -3.746  16.987  -0.191  1.00  0.00      PROA
ATOM   3058  OG  SER A 183      -4.889  15.279  -0.378  1.00  0.00      PROA
ATOM   3059  HG1 SER A 183      -5.697  14.948   0.026  1.00  0.00      PROA
ATOM   3060  C   SER A 183      -5.868  18.704   0.171  1.00  0.00      PROA
ATOM   3061  O   SER A 183      -6.368  18.829   1.276  1.00  0.00      PROA
ATOM   3062  N   ALA A 184      -5.418  19.798  -0.436  1.00  0.00      PROA
ATOM   3063  HN  ALA A 184      -5.008  19.865  -1.342  1.00  0.00      PROA
ATOM   3064  CA  ALA A 184      -5.680  20.958   0.363  1.00  0.00      PROA
ATOM   3065  HA  ALA A 184      -5.209  20.837   1.333  1.00  0.00      PROA
ATOM   3066  CB  ALA A 184      -5.032  22.201  -0.190  1.00  0.00      PROA
ATOM   3067  HB1 ALA A 184      -5.404  22.431  -1.210  1.00  0.00      PROA
ATOM   3068  HB2 ALA A 184      -3.930  22.061  -0.259  1.00  0.00      PROA
ATOM   3069  HB3 ALA A 184      -5.222  23.080   0.464  1.00  0.00      PROA
ATOM   3070  C   ALA A 184      -7.176  21.166   0.589  1.00  0.00      PROA
ATOM   3071  O   ALA A 184      -7.550  21.545   1.694  1.00  0.00      PROA
ATOM   3072  N   TRP A 185      -7.992  20.780  -0.440  1.00  0.00      PROA
ATOM   3073  HN  TRP A 185      -7.591  20.403  -1.273  1.00  0.00      PROA
ATOM   3074  CA  TRP A 185      -9.418  20.878  -0.473  1.00  0.00      PROA
ATOM   3075  HA  TRP A 185      -9.684  21.904  -0.260  1.00  0.00      PROA
ATOM   3076  CB  TRP A 185     -10.031  20.432  -1.826  1.00  0.00      PROA
ATOM   3077  HB1 TRP A 185      -9.776  19.375  -2.050  1.00  0.00      PROA
ATOM   3078  HB2 TRP A 185      -9.585  21.028  -2.641  1.00  0.00      PROA
ATOM   3079  CG  TRP A 185     -11.516  20.584  -1.907  1.00  0.00      PROA
ATOM   3080  CD1 TRP A 185     -12.190  21.744  -2.153  1.00  0.00      PROA
ATOM   3081  HD1 TRP A 185     -11.730  22.707  -2.321  1.00  0.00      PROA
ATOM   3082  NE1 TRP A 185     -13.537  21.507  -2.134  1.00  0.00      PROA
ATOM   3083  HE1 TRP A 185     -14.229  22.191  -2.215  1.00  0.00      PROA
ATOM   3084  CE2 TRP A 185     -13.766  20.193  -1.850  1.00  0.00      PROA
ATOM   3085  CD2 TRP A 185     -12.511  19.573  -1.686  1.00  0.00      PROA
ATOM   3086  CE3 TRP A 185     -12.455  18.217  -1.378  1.00  0.00      PROA
ATOM   3087  HE3 TRP A 185     -11.512  17.714  -1.276  1.00  0.00      PROA
ATOM   3088  CZ3 TRP A 185     -13.645  17.504  -1.228  1.00  0.00      PROA
ATOM   3089  HZ3 TRP A 185     -13.609  16.450  -0.986  1.00  0.00      PROA
ATOM   3090  CZ2 TRP A 185     -14.953  19.487  -1.716  1.00  0.00      PROA
ATOM   3091  HZ2 TRP A 185     -15.915  19.960  -1.841  1.00  0.00      PROA
ATOM   3092  CH2 TRP A 185     -14.874  18.130  -1.398  1.00  0.00      PROA
ATOM   3093  HH2 TRP A 185     -15.784  17.558  -1.281  1.00  0.00      PROA
ATOM   3094  C   TRP A 185      -9.990  20.021   0.557  1.00  0.00      PROA
ATOM   3095  O   TRP A 185     -10.745  20.524   1.384  1.00  0.00      PROA
ATOM   3096  N   VAL A 186      -9.551  18.737   0.531  1.00  0.00      PROA
ATOM   3097  HN  VAL A 186      -8.856  18.453  -0.124  1.00  0.00      PROA
ATOM   3098  CA  VAL A 186     -10.142  17.678   1.305  1.00  0.00      PROA
ATOM   3099  HA  VAL A 186     -11.189  17.622   1.044  1.00  0.00      PROA
ATOM   3100  CB  VAL A 186      -9.501  16.324   1.072  1.00  0.00      PROA
ATOM   3101  HB  VAL A 186      -8.404  16.396   1.256  1.00  0.00      PROA
ATOM   3102  CG1 VAL A 186     -10.104  15.278   2.036  1.00  0.00      PROA
ATOM   3103 HG11 VAL A 186     -11.170  15.085   1.793  1.00  0.00      PROA
ATOM   3104 HG12 VAL A 186     -10.026  15.557   3.099  1.00  0.00      PROA
ATOM   3105 HG13 VAL A 186      -9.542  14.336   2.001  1.00  0.00      PROA
ATOM   3106  CG2 VAL A 186      -9.720  15.938  -0.402  1.00  0.00      PROA
ATOM   3107 HG21 VAL A 186      -9.489  16.780  -1.086  1.00  0.00      PROA
ATOM   3108 HG22 VAL A 186     -10.768  15.617  -0.574  1.00  0.00      PROA
ATOM   3109 HG23 VAL A 186      -9.035  15.125  -0.696  1.00  0.00      PROA
ATOM   3110  C   VAL A 186     -10.059  17.997   2.742  1.00  0.00      PROA
ATOM   3111  O   VAL A 186     -10.979  17.661   3.484  1.00  0.00      PROA
ATOM   3112  N   LEU A 187      -8.945  18.669   3.119  1.00  0.00      PROA
ATOM   3113  HN  LEU A 187      -8.266  18.933   2.437  1.00  0.00      PROA
ATOM   3114  CA  LEU A 187      -8.603  19.018   4.459  1.00  0.00      PROA
ATOM   3115  HA  LEU A 187      -8.447  18.115   5.025  1.00  0.00      PROA
ATOM   3116  CB  LEU A 187      -7.328  19.887   4.467  1.00  0.00      PROA
ATOM   3117  HB1 LEU A 187      -7.474  20.722   3.763  1.00  0.00      PROA
ATOM   3118  HB2 LEU A 187      -6.467  19.282   4.106  1.00  0.00      PROA
ATOM   3119  CG  LEU A 187      -6.976  20.557   5.797  1.00  0.00      PROA
ATOM   3120  HG  LEU A 187      -7.836  21.188   6.084  1.00  0.00      PROA
ATOM   3121  CD1 LEU A 187      -6.721  19.507   6.875  1.00  0.00      PROA
ATOM   3122 HD11 LEU A 187      -5.976  18.762   6.531  1.00  0.00      PROA
ATOM   3123 HD12 LEU A 187      -7.650  18.963   7.143  1.00  0.00      PROA
ATOM   3124 HD13 LEU A 187      -6.327  20.017   7.777  1.00  0.00      PROA
ATOM   3125  CD2 LEU A 187      -5.802  21.536   5.650  1.00  0.00      PROA
ATOM   3126 HD21 LEU A 187      -6.047  22.316   4.897  1.00  0.00      PROA
ATOM   3127 HD22 LEU A 187      -4.885  21.017   5.324  1.00  0.00      PROA
ATOM   3128 HD23 LEU A 187      -5.596  22.040   6.618  1.00  0.00      PROA
ATOM   3129  C   LEU A 187      -9.710  19.755   5.113  1.00  0.00      PROA
ATOM   3130  O   LEU A 187     -10.094  19.312   6.193  1.00  0.00      PROA
ATOM   3131  N   PHE A 188     -10.242  20.818   4.429  1.00  0.00      PROA
ATOM   3132  HN  PHE A 188      -9.933  21.020   3.502  1.00  0.00      PROA
ATOM   3133  CA  PHE A 188     -11.131  21.809   4.995  1.00  0.00      PROA
ATOM   3134  HA  PHE A 188     -10.735  22.109   5.955  1.00  0.00      PROA
ATOM   3135  CB  PHE A 188     -11.335  23.049   4.088  1.00  0.00      PROA
ATOM   3136  HB1 PHE A 188     -12.024  23.776   4.568  1.00  0.00      PROA
ATOM   3137  HB2 PHE A 188     -11.773  22.727   3.119  1.00  0.00      PROA
ATOM   3138  CG  PHE A 188     -10.037  23.759   3.825  1.00  0.00      PROA
ATOM   3139  CD1 PHE A 188      -9.518  23.844   2.523  1.00  0.00      PROA
ATOM   3140  HD1 PHE A 188     -10.039  23.377   1.701  1.00  0.00      PROA
ATOM   3141  CE1 PHE A 188      -8.308  24.495   2.281  1.00  0.00      PROA
ATOM   3142  HE1 PHE A 188      -7.904  24.535   1.283  1.00  0.00      PROA
ATOM   3143  CZ  PHE A 188      -7.606  25.079   3.336  1.00  0.00      PROA
ATOM   3144  HZ  PHE A 188      -6.655  25.550   3.148  1.00  0.00      PROA
ATOM   3145  CD2 PHE A 188      -9.328  24.365   4.874  1.00  0.00      PROA
ATOM   3146  HD2 PHE A 188      -9.703  24.295   5.884  1.00  0.00      PROA
ATOM   3147  CE2 PHE A 188      -8.122  25.029   4.634  1.00  0.00      PROA
ATOM   3148  HE2 PHE A 188      -7.578  25.479   5.451  1.00  0.00      PROA
ATOM   3149  C   PHE A 188     -12.458  21.189   5.215  1.00  0.00      PROA
ATOM   3150  O   PHE A 188     -13.205  21.483   6.149  1.00  0.00      PROA
ATOM   3151  N   VAL A 189     -12.850  20.212   4.402  1.00  0.00      PROA
ATOM   3152  HN  VAL A 189     -12.355  19.837   3.621  1.00  0.00      PROA
ATOM   3153  CA  VAL A 189     -14.105  19.673   4.833  1.00  0.00      PROA
ATOM   3154  HA  VAL A 189     -14.815  20.469   5.028  1.00  0.00      PROA
ATOM   3155  CB  VAL A 189     -14.841  18.934   3.771  1.00  0.00      PROA
ATOM   3156  HB  VAL A 189     -15.845  18.631   4.156  1.00  0.00      PROA
ATOM   3157  CG1 VAL A 189     -15.051  19.900   2.583  1.00  0.00      PROA
ATOM   3158 HG11 VAL A 189     -14.087  20.175   2.107  1.00  0.00      PROA
ATOM   3159 HG12 VAL A 189     -15.563  20.827   2.917  1.00  0.00      PROA
ATOM   3160 HG13 VAL A 189     -15.683  19.413   1.809  1.00  0.00      PROA
ATOM   3161  CG2 VAL A 189     -14.093  17.675   3.334  1.00  0.00      PROA
ATOM   3162 HG21 VAL A 189     -13.859  16.991   4.173  1.00  0.00      PROA
ATOM   3163 HG22 VAL A 189     -13.168  17.950   2.794  1.00  0.00      PROA
ATOM   3164 HG23 VAL A 189     -14.724  17.108   2.615  1.00  0.00      PROA
ATOM   3165  C   VAL A 189     -13.888  18.936   6.137  1.00  0.00      PROA
ATOM   3166  O   VAL A 189     -14.454  19.268   7.169  1.00  0.00      PROA
ATOM   3167  N   PHE A 190     -12.858  18.111   6.235  1.00  0.00      PROA
ATOM   3168  HN  PHE A 190     -12.221  17.879   5.503  1.00  0.00      PROA
ATOM   3169  CA  PHE A 190     -12.839  17.387   7.472  1.00  0.00      PROA
ATOM   3170  HA  PHE A 190     -13.816  16.929   7.578  1.00  0.00      PROA
ATOM   3171  CB  PHE A 190     -11.858  16.232   7.445  1.00  0.00      PROA
ATOM   3172  HB1 PHE A 190     -11.779  15.737   8.439  1.00  0.00      PROA
ATOM   3173  HB2 PHE A 190     -10.844  16.588   7.151  1.00  0.00      PROA
ATOM   3174  CG  PHE A 190     -12.339  15.179   6.485  1.00  0.00      PROA
ATOM   3175  CD1 PHE A 190     -11.527  14.797   5.413  1.00  0.00      PROA
ATOM   3176  HD1 PHE A 190     -10.595  15.312   5.253  1.00  0.00      PROA
ATOM   3177  CE1 PHE A 190     -11.906  13.754   4.563  1.00  0.00      PROA
ATOM   3178  HE1 PHE A 190     -11.262  13.448   3.753  1.00  0.00      PROA
ATOM   3179  CZ  PHE A 190     -13.116  13.089   4.773  1.00  0.00      PROA
ATOM   3180  HZ  PHE A 190     -13.407  12.277   4.123  1.00  0.00      PROA
ATOM   3181  CD2 PHE A 190     -13.554  14.501   6.690  1.00  0.00      PROA
ATOM   3182  HD2 PHE A 190     -14.183  14.756   7.530  1.00  0.00      PROA
ATOM   3183  CE2 PHE A 190     -13.937  13.460   5.840  1.00  0.00      PROA
ATOM   3184  HE2 PHE A 190     -14.852  12.918   6.027  1.00  0.00      PROA
ATOM   3185  C   PHE A 190     -12.702  18.204   8.746  1.00  0.00      PROA
ATOM   3186  O   PHE A 190     -13.441  17.910   9.678  1.00  0.00      PROA
ATOM   3187  N   LEU A 191     -11.897  19.297   8.712  1.00  0.00      PROA
ATOM   3188  HN  LEU A 191     -11.394  19.496   7.872  1.00  0.00      PROA
ATOM   3189  CA  LEU A 191     -11.628  20.230   9.790  1.00  0.00      PROA
ATOM   3190  HA  LEU A 191     -11.188  19.664  10.595  1.00  0.00      PROA
ATOM   3191  CB  LEU A 191     -10.676  21.338   9.316  1.00  0.00      PROA
ATOM   3192  HB1 LEU A 191     -10.609  22.145  10.084  1.00  0.00      PROA
ATOM   3193  HB2 LEU A 191     -11.083  21.779   8.378  1.00  0.00      PROA
ATOM   3194  CG  LEU A 191      -9.238  20.866   9.059  1.00  0.00      PROA
ATOM   3195  HG  LEU A 191      -9.246  20.020   8.343  1.00  0.00      PROA
ATOM   3196  CD1 LEU A 191      -8.440  22.017   8.433  1.00  0.00      PROA
ATOM   3197 HD11 LEU A 191      -8.526  22.935   9.031  1.00  0.00      PROA
ATOM   3198 HD12 LEU A 191      -8.866  22.273   7.441  1.00  0.00      PROA
ATOM   3199 HD13 LEU A 191      -7.366  21.771   8.335  1.00  0.00      PROA
ATOM   3200  CD2 LEU A 191      -8.601  20.359  10.358  1.00  0.00      PROA
ATOM   3201 HD21 LEU A 191      -9.121  19.451  10.721  1.00  0.00      PROA
ATOM   3202 HD22 LEU A 191      -8.685  21.118  11.161  1.00  0.00      PROA
ATOM   3203 HD23 LEU A 191      -7.528  20.122  10.200  1.00  0.00      PROA
ATOM   3204  C   LEU A 191     -12.836  20.903  10.361  1.00  0.00      PROA
ATOM   3205  O   LEU A 191     -12.979  21.134  11.559  1.00  0.00      PROA
ATOM   3206  N   ALA A 192     -13.836  21.211   9.549  1.00  0.00      PROA
ATOM   3207  HN  ALA A 192     -13.851  21.027   8.567  1.00  0.00      PROA
ATOM   3208  CA  ALA A 192     -14.951  21.875  10.158  1.00  0.00      PROA
ATOM   3209  HA  ALA A 192     -14.599  22.779  10.640  1.00  0.00      PROA
ATOM   3210  CB  ALA A 192     -15.973  22.287   9.105  1.00  0.00      PROA
ATOM   3211  HB1 ALA A 192     -16.371  21.397   8.570  1.00  0.00      PROA
ATOM   3212  HB2 ALA A 192     -15.497  22.954   8.354  1.00  0.00      PROA
ATOM   3213  HB3 ALA A 192     -16.823  22.836   9.565  1.00  0.00      PROA
ATOM   3214  C   ALA A 192     -15.615  20.997  11.209  1.00  0.00      PROA
ATOM   3215  O   ALA A 192     -16.232  21.498  12.137  1.00  0.00      PROA
ATOM   3216  N   VAL A 193     -15.428  19.662  11.112  1.00  0.00      PROA
ATOM   3217  HN  VAL A 193     -14.879  19.265  10.378  1.00  0.00      PROA
ATOM   3218  CA  VAL A 193     -16.018  18.733  12.022  1.00  0.00      PROA
ATOM   3219  HA  VAL A 193     -17.036  19.041  12.222  1.00  0.00      PROA
ATOM   3220  CB  VAL A 193     -16.034  17.333  11.440  1.00  0.00      PROA
ATOM   3221  HB  VAL A 193     -15.012  16.975  11.195  1.00  0.00      PROA
ATOM   3222  CG1 VAL A 193     -16.630  16.338  12.448  1.00  0.00      PROA
ATOM   3223 HG11 VAL A 193     -17.582  16.737  12.838  1.00  0.00      PROA
ATOM   3224 HG12 VAL A 193     -15.945  16.158  13.303  1.00  0.00      PROA
ATOM   3225 HG13 VAL A 193     -16.828  15.362  11.956  1.00  0.00      PROA
ATOM   3226  CG2 VAL A 193     -16.857  17.375  10.145  1.00  0.00      PROA
ATOM   3227 HG21 VAL A 193     -16.376  18.008   9.371  1.00  0.00      PROA
ATOM   3228 HG22 VAL A 193     -17.875  17.770  10.352  1.00  0.00      PROA
ATOM   3229 HG23 VAL A 193     -16.945  16.347   9.733  1.00  0.00      PROA
ATOM   3230  C   VAL A 193     -15.271  18.724  13.307  1.00  0.00      PROA
ATOM   3231  O   VAL A 193     -15.869  18.937  14.363  1.00  0.00      PROA
ATOM   3232  N   SER A 194     -13.939  18.504  13.217  1.00  0.00      PROA
ATOM   3233  HN  SER A 194     -13.483  18.394  12.337  1.00  0.00      PROA
ATOM   3234  CA  SER A 194     -13.114  18.351  14.382  1.00  0.00      PROA
ATOM   3235  HA  SER A 194     -13.559  17.568  14.983  1.00  0.00      PROA
ATOM   3236  CB  SER A 194     -11.681  17.916  14.047  1.00  0.00      PROA
ATOM   3237  HB1 SER A 194     -11.724  16.977  13.455  1.00  0.00      PROA
ATOM   3238  HB2 SER A 194     -11.086  17.718  14.963  1.00  0.00      PROA
ATOM   3239  OG  SER A 194     -11.008  18.892  13.266  1.00  0.00      PROA
ATOM   3240  HG1 SER A 194     -10.880  19.655  13.837  1.00  0.00      PROA
ATOM   3241  C   SER A 194     -13.040  19.576  15.229  1.00  0.00      PROA
ATOM   3242  O   SER A 194     -12.894  19.419  16.436  1.00  0.00      PROA
ATOM   3243  N   LEU A 195     -13.131  20.787  14.610  1.00  0.00      PROA
ATOM   3244  HN  LEU A 195     -13.252  20.847  13.620  1.00  0.00      PROA
ATOM   3245  CA  LEU A 195     -13.014  22.049  15.295  1.00  0.00      PROA
ATOM   3246  HA  LEU A 195     -12.083  22.043  15.843  1.00  0.00      PROA
ATOM   3247  CB  LEU A 195     -13.079  23.262  14.350  1.00  0.00      PROA
ATOM   3248  HB1 LEU A 195     -13.118  24.205  14.940  1.00  0.00      PROA
ATOM   3249  HB2 LEU A 195     -14.003  23.200  13.731  1.00  0.00      PROA
ATOM   3250  CG  LEU A 195     -11.868  23.395  13.417  1.00  0.00      PROA
ATOM   3251  HG  LEU A 195     -11.711  22.462  12.847  1.00  0.00      PROA
ATOM   3252  CD1 LEU A 195     -12.128  24.522  12.407  1.00  0.00      PROA
ATOM   3253 HD11 LEU A 195     -12.328  25.477  12.934  1.00  0.00      PROA
ATOM   3254 HD12 LEU A 195     -13.017  24.278  11.787  1.00  0.00      PROA
ATOM   3255 HD13 LEU A 195     -11.262  24.645  11.726  1.00  0.00      PROA
ATOM   3256  CD2 LEU A 195     -10.577  23.555  14.223  1.00  0.00      PROA
ATOM   3257 HD21 LEU A 195     -10.322  22.605  14.734  1.00  0.00      PROA
ATOM   3258 HD22 LEU A 195     -10.696  24.341  14.993  1.00  0.00      PROA
ATOM   3259 HD23 LEU A 195      -9.730  23.809  13.561  1.00  0.00      PROA
ATOM   3260  C   LEU A 195     -14.098  22.201  16.283  1.00  0.00      PROA
ATOM   3261  O   LEU A 195     -13.840  22.727  17.364  1.00  0.00      PROA
ATOM   3262  N   PHE A 196     -15.311  21.715  15.887  1.00  0.00      PROA
ATOM   3263  HN  PHE A 196     -15.400  21.271  14.997  1.00  0.00      PROA
ATOM   3264  CA  PHE A 196     -16.537  21.806  16.624  1.00  0.00      PROA
ATOM   3265  HA  PHE A 196     -16.712  22.837  16.862  1.00  0.00      PROA
ATOM   3266  CB  PHE A 196     -17.777  21.195  15.935  1.00  0.00      PROA
ATOM   3267  HB1 PHE A 196     -18.652  21.199  16.623  1.00  0.00      PROA
ATOM   3268  HB2 PHE A 196     -17.584  20.147  15.625  1.00  0.00      PROA
ATOM   3269  CG  PHE A 196     -18.197  21.997  14.741  1.00  0.00      PROA
ATOM   3270  CD1 PHE A 196     -17.999  23.390  14.680  1.00  0.00      PROA
ATOM   3271  HD1 PHE A 196     -17.536  23.942  15.480  1.00  0.00      PROA
ATOM   3272  CE1 PHE A 196     -18.419  24.124  13.572  1.00  0.00      PROA
ATOM   3273  HE1 PHE A 196     -18.254  25.191  13.536  1.00  0.00      PROA
ATOM   3274  CZ  PHE A 196     -19.055  23.480  12.512  1.00  0.00      PROA
ATOM   3275  HZ  PHE A 196     -19.374  24.046  11.649  1.00  0.00      PROA
ATOM   3276  CD2 PHE A 196     -18.853  21.363  13.674  1.00  0.00      PROA
ATOM   3277  HD2 PHE A 196     -19.022  20.296  13.703  1.00  0.00      PROA
ATOM   3278  CE2 PHE A 196     -19.273  22.101  12.563  1.00  0.00      PROA
ATOM   3279  HE2 PHE A 196     -19.743  21.608  11.728  1.00  0.00      PROA
ATOM   3280  C   PHE A 196     -16.365  21.154  17.904  1.00  0.00      PROA
ATOM   3281  O   PHE A 196     -16.762  21.706  18.927  1.00  0.00      PROA
ATOM   3282  N   GLU A 197     -15.697  19.990  17.939  1.00  0.00      PROA
ATOM   3283  HN  GLU A 197     -15.314  19.505  17.156  1.00  0.00      PROA
ATOM   3284  CA  GLU A 197     -15.557  19.464  19.258  1.00  0.00      PROA
ATOM   3285  HA  GLU A 197     -16.539  19.410  19.713  1.00  0.00      PROA
ATOM   3286  CB  GLU A 197     -15.035  18.045  19.297  1.00  0.00      PROA
ATOM   3287  HB1 GLU A 197     -14.836  17.744  20.353  1.00  0.00      PROA
ATOM   3288  HB2 GLU A 197     -14.082  18.022  18.738  1.00  0.00      PROA
ATOM   3289  CG  GLU A 197     -16.034  17.053  18.679  1.00  0.00      PROA
ATOM   3290  HG1 GLU A 197     -16.215  17.298  17.611  1.00  0.00      PROA
ATOM   3291  HG2 GLU A 197     -16.996  17.105  19.233  1.00  0.00      PROA
ATOM   3292  CD  GLU A 197     -15.491  15.637  18.776  1.00  0.00      PROA
ATOM   3293  OE1 GLU A 197     -14.350  15.472  19.251  1.00  0.00      PROA
ATOM   3294  OE2 GLU A 197     -16.203  14.686  18.385  1.00  0.00      PROA
ATOM   3295  C   GLU A 197     -14.730  20.387  20.101  1.00  0.00      PROA
ATOM   3296  O   GLU A 197     -15.224  20.777  21.153  1.00  0.00      PROA
ATOM   3297  N   GLU A 198     -13.601  20.896  19.538  1.00  0.00      PROA
ATOM   3298  HN  GLU A 198     -13.353  20.662  18.600  1.00  0.00      PROA
ATOM   3299  CA  GLU A 198     -12.608  21.653  20.254  1.00  0.00      PROA
ATOM   3300  HA  GLU A 198     -12.229  20.992  21.021  1.00  0.00      PROA
ATOM   3301  CB  GLU A 198     -11.411  22.077  19.398  1.00  0.00      PROA
ATOM   3302  HB1 GLU A 198     -10.740  22.742  19.988  1.00  0.00      PROA
ATOM   3303  HB2 GLU A 198     -11.769  22.634  18.512  1.00  0.00      PROA
ATOM   3304  CG  GLU A 198     -10.570  20.878  18.954  1.00  0.00      PROA
ATOM   3305  HG1 GLU A 198     -11.191  20.177  18.358  1.00  0.00      PROA
ATOM   3306  HG2 GLU A 198     -10.195  20.343  19.853  1.00  0.00      PROA
ATOM   3307  CD  GLU A 198      -9.397  21.337  18.104  1.00  0.00      PROA
ATOM   3308  OE1 GLU A 198      -9.638  21.893  17.007  1.00  0.00      PROA
ATOM   3309  OE2 GLU A 198      -8.237  21.145  18.543  1.00  0.00      PROA
ATOM   3310  C   GLU A 198     -13.124  22.850  20.953  1.00  0.00      PROA
ATOM   3311  O   GLU A 198     -12.607  23.158  22.012  1.00  0.00      PROA
ATOM   3312  N   TYR A 199     -14.174  23.501  20.425  1.00  0.00      PROA
ATOM   3313  HN  TYR A 199     -14.569  23.201  19.558  1.00  0.00      PROA
ATOM   3314  CA  TYR A 199     -14.809  24.640  21.043  1.00  0.00      PROA
ATOM   3315  HA  TYR A 199     -14.054  25.402  21.183  1.00  0.00      PROA
ATOM   3316  CB  TYR A 199     -15.950  25.192  20.164  1.00  0.00      PROA
ATOM   3317  HB1 TYR A 199     -16.590  25.918  20.714  1.00  0.00      PROA
ATOM   3318  HB2 TYR A 199     -16.603  24.363  19.810  1.00  0.00      PROA
ATOM   3319  CG  TYR A 199     -15.393  25.924  18.983  1.00  0.00      PROA
ATOM   3320  CD1 TYR A 199     -15.266  25.291  17.744  1.00  0.00      PROA
ATOM   3321  HD1 TYR A 199     -15.587  24.273  17.657  1.00  0.00      PROA
ATOM   3322  CE1 TYR A 199     -14.780  25.979  16.632  1.00  0.00      PROA
ATOM   3323  HE1 TYR A 199     -14.703  25.483  15.677  1.00  0.00      PROA
ATOM   3324  CZ  TYR A 199     -14.450  27.329  16.759  1.00  0.00      PROA
ATOM   3325  OH  TYR A 199     -13.960  28.035  15.660  1.00  0.00      PROA
ATOM   3326  HH  TYR A 199     -13.754  28.927  15.946  1.00  0.00      PROA
ATOM   3327  CD2 TYR A 199     -15.054  27.280  19.094  1.00  0.00      PROA
ATOM   3328  HD2 TYR A 199     -15.160  27.784  20.042  1.00  0.00      PROA
ATOM   3329  CE2 TYR A 199     -14.582  27.984  17.985  1.00  0.00      PROA
ATOM   3330  HE2 TYR A 199     -14.317  29.027  18.084  1.00  0.00      PROA
ATOM   3331  C   TYR A 199     -15.403  24.381  22.399  1.00  0.00      PROA
ATOM   3332  O   TYR A 199     -15.578  25.308  23.186  1.00  0.00      PROA
ATOM   3333  N   ARG A 200     -15.748  23.122  22.707  1.00  0.00      PROA
ATOM   3334  HN  ARG A 200     -15.589  22.368  22.070  1.00  0.00      PROA
ATOM   3335  CA  ARG A 200     -16.424  22.779  23.937  1.00  0.00      PROA
ATOM   3336  HA  ARG A 200     -17.250  23.462  24.083  1.00  0.00      PROA
ATOM   3337  CB  ARG A 200     -16.954  21.343  23.863  1.00  0.00      PROA
ATOM   3338  HB1 ARG A 200     -17.381  21.044  24.850  1.00  0.00      PROA
ATOM   3339  HB2 ARG A 200     -16.119  20.643  23.631  1.00  0.00      PROA
ATOM   3340  CG  ARG A 200     -18.065  21.160  22.826  1.00  0.00      PROA
ATOM   3341  HG1 ARG A 200     -17.686  21.426  21.814  1.00  0.00      PROA
ATOM   3342  HG2 ARG A 200     -18.903  21.850  23.070  1.00  0.00      PROA
ATOM   3343  CD  ARG A 200     -18.545  19.712  22.831  1.00  0.00      PROA
ATOM   3344  HD1 ARG A 200     -18.936  19.407  23.826  1.00  0.00      PROA
ATOM   3345  HD2 ARG A 200     -17.701  19.036  22.567  1.00  0.00      PROA
ATOM   3346  NE  ARG A 200     -19.596  19.530  21.791  1.00  0.00      PROA
ATOM   3347  HE  ARG A 200     -19.321  19.171  20.900  1.00  0.00      PROA
ATOM   3348  CZ  ARG A 200     -20.900  19.817  21.989  1.00  0.00      PROA
ATOM   3349  NH1 ARG A 200     -21.345  20.328  23.151  1.00  0.00      PROA
ATOM   3350 HH11 ARG A 200     -20.693  20.530  23.878  1.00  0.00      PROA
ATOM   3351 HH12 ARG A 200     -22.311  20.554  23.256  1.00  0.00      PROA
ATOM   3352  NH2 ARG A 200     -21.776  19.586  20.992  1.00  0.00      PROA
ATOM   3353 HH21 ARG A 200     -21.452  19.221  20.121  1.00  0.00      PROA
ATOM   3354 HH22 ARG A 200     -22.743  19.799  21.117  1.00  0.00      PROA
ATOM   3355  C   ARG A 200     -15.529  22.850  25.147  1.00  0.00      PROA
ATOM   3356  O   ARG A 200     -15.969  23.018  26.283  1.00  0.00      PROA
ATOM   3357  N   GLN A 201     -14.231  22.711  24.879  1.00  0.00      PROA
ATOM   3358  HN  GLN A 201     -13.953  22.598  23.927  1.00  0.00      PROA
ATOM   3359  CA  GLN A 201     -13.131  22.768  25.785  1.00  0.00      PROA
ATOM   3360  HA  GLN A 201     -13.478  22.838  26.806  1.00  0.00      PROA
ATOM   3361  CB  GLN A 201     -12.127  21.620  25.568  1.00  0.00      PROA
ATOM   3362  HB1 GLN A 201     -12.612  20.677  25.902  1.00  0.00      PROA
ATOM   3363  HB2 GLN A 201     -11.237  21.814  26.197  1.00  0.00      PROA
ATOM   3364  CG  GLN A 201     -11.623  21.477  24.127  1.00  0.00      PROA
ATOM   3365  HG1 GLN A 201     -11.032  22.356  23.832  1.00  0.00      PROA
ATOM   3366  HG2 GLN A 201     -12.506  21.351  23.464  1.00  0.00      PROA
ATOM   3367  CD  GLN A 201     -10.782  20.230  23.914  1.00  0.00      PROA
ATOM   3368  OE1 GLN A 201     -11.148  19.151  24.384  1.00  0.00      PROA
ATOM   3369  NE2 GLN A 201      -9.636  20.375  23.193  1.00  0.00      PROA
ATOM   3370 HE21 GLN A 201      -9.065  19.572  23.022  1.00  0.00      PROA
ATOM   3371 HE22 GLN A 201      -9.425  21.255  22.772  1.00  0.00      PROA
ATOM   3372  C   GLN A 201     -12.558  24.044  25.365  1.00  0.00      PROA
ATOM   3373  O   GLN A 201     -13.108  24.674  24.464  1.00  0.00      PROA
ATOM   3374  N   ARG A 202     -11.513  24.541  26.031  1.00  0.00      PROA
ATOM   3375  HN  ARG A 202     -11.035  24.056  26.758  1.00  0.00      PROA
ATOM   3376  CA  ARG A 202     -11.087  25.860  25.696  1.00  0.00      PROA
ATOM   3377  HA  ARG A 202     -10.085  25.977  26.063  1.00  0.00      PROA
ATOM   3378  CB  ARG A 202     -11.110  26.270  24.211  1.00  0.00      PROA
ATOM   3379  HB1 ARG A 202     -10.409  27.125  24.135  1.00  0.00      PROA
ATOM   3380  HB2 ARG A 202     -12.091  26.638  23.841  1.00  0.00      PROA
ATOM   3381  CG  ARG A 202     -10.584  25.193  23.272  1.00  0.00      PROA
ATOM   3382  HG1 ARG A 202     -10.818  25.515  22.235  1.00  0.00      PROA
ATOM   3383  HG2 ARG A 202     -11.046  24.220  23.399  1.00  0.00      PROA
ATOM   3384  CD  ARG A 202      -9.093  25.113  23.417  1.00  0.00      PROA
ATOM   3385  HD1 ARG A 202      -8.756  25.201  24.466  1.00  0.00      PROA
ATOM   3386  HD2 ARG A 202      -8.679  25.973  22.853  1.00  0.00      PROA
ATOM   3387  NE  ARG A 202      -8.574  23.827  22.877  1.00  0.00      PROA
ATOM   3388  HE  ARG A 202      -8.314  23.108  23.519  1.00  0.00      PROA
ATOM   3389  CZ  ARG A 202      -8.371  23.613  21.560  1.00  0.00      PROA
ATOM   3390  NH1 ARG A 202      -8.677  24.540  20.640  1.00  0.00      PROA
ATOM   3391 HH11 ARG A 202      -9.105  25.396  20.920  1.00  0.00      PROA
ATOM   3392 HH12 ARG A 202      -8.531  24.341  19.671  1.00  0.00      PROA
ATOM   3393  NH2 ARG A 202      -7.827  22.450  21.160  1.00  0.00      PROA
ATOM   3394 HH21 ARG A 202      -7.562  21.759  21.827  1.00  0.00      PROA
ATOM   3395 HH22 ARG A 202      -7.761  22.235  20.180  1.00  0.00      PROA
ATOM   3396  C   ARG A 202     -11.960  26.799  26.393  1.00  0.00      PROA
ATOM   3397  O   ARG A 202     -11.477  27.764  26.925  1.00  0.00      PROA
ATOM   3398  N   HSD A 203     -13.293  26.611  26.492  1.00  0.00      PROA
ATOM   3399  HN  HSD A 203     -13.791  25.865  26.054  1.00  0.00      PROA
ATOM   3400  CA  HSD A 203     -13.996  27.578  27.272  1.00  0.00      PROA
ATOM   3401  HA  HSD A 203     -13.745  28.574  26.926  1.00  0.00      PROA
ATOM   3402  CB  HSD A 203     -15.516  27.407  27.234  1.00  0.00      PROA
ATOM   3403  HB1 HSD A 203     -15.855  26.472  27.718  1.00  0.00      PROA
ATOM   3404  HB2 HSD A 203     -15.847  27.368  26.173  1.00  0.00      PROA
ATOM   3405  ND1 HSD A 203     -16.218  29.826  27.315  1.00  0.00      PROA
ATOM   3406  HD1 HSD A 203     -15.806  30.086  26.440  1.00  0.00      PROA
ATOM   3407  CG  HSD A 203     -16.177  28.572  27.886  1.00  0.00      PROA
ATOM   3408  CE1 HSD A 203     -16.921  30.617  28.150  1.00  0.00      PROA
ATOM   3409  HE1 HSD A 203     -17.118  31.670  27.951  1.00  0.00      PROA
ATOM   3410  NE2 HSD A 203     -17.337  29.953  29.205  1.00  0.00      PROA
ATOM   3411  CD2 HSD A 203     -16.869  28.664  29.046  1.00  0.00      PROA
ATOM   3412  HD2 HSD A 203     -17.095  27.900  29.779  1.00  0.00      PROA
ATOM   3413  C   HSD A 203     -13.438  27.359  28.643  1.00  0.00      PROA
ATOM   3414  O   HSD A 203     -12.741  28.217  29.181  1.00  0.00      PROA
ATOM   3415  N   TYR A 204     -13.491  26.058  28.976  1.00  0.00      PROA
ATOM   3416  HN  TYR A 204     -13.928  25.420  28.348  1.00  0.00      PROA
ATOM   3417  CA  TYR A 204     -13.099  25.465  30.199  1.00  0.00      PROA
ATOM   3418  HA  TYR A 204     -13.639  25.984  30.966  1.00  0.00      PROA
ATOM   3419  CB  TYR A 204     -13.446  23.977  30.189  1.00  0.00      PROA
ATOM   3420  HB1 TYR A 204     -12.914  23.393  30.959  1.00  0.00      PROA
ATOM   3421  HB2 TYR A 204     -13.183  23.607  29.178  1.00  0.00      PROA
ATOM   3422  CG  TYR A 204     -14.912  23.762  30.360  1.00  0.00      PROA
ATOM   3423  CD1 TYR A 204     -15.795  24.113  29.332  1.00  0.00      PROA
ATOM   3424  HD1 TYR A 204     -15.424  24.501  28.399  1.00  0.00      PROA
ATOM   3425  CE1 TYR A 204     -17.165  23.921  29.475  1.00  0.00      PROA
ATOM   3426  HE1 TYR A 204     -17.835  24.202  28.675  1.00  0.00      PROA
ATOM   3427  CZ  TYR A 204     -17.660  23.337  30.642  1.00  0.00      PROA
ATOM   3428  OH  TYR A 204     -19.036  23.123  30.774  1.00  0.00      PROA
ATOM   3429  HH  TYR A 204     -19.197  22.751  31.644  1.00  0.00      PROA
ATOM   3430  CD2 TYR A 204     -15.424  23.147  31.510  1.00  0.00      PROA
ATOM   3431  HD2 TYR A 204     -14.757  22.809  32.276  1.00  0.00      PROA
ATOM   3432  CE2 TYR A 204     -16.794  22.941  31.662  1.00  0.00      PROA
ATOM   3433  HE2 TYR A 204     -17.172  22.471  32.559  1.00  0.00      PROA
ATOM   3434  C   TYR A 204     -11.683  25.615  30.520  1.00  0.00      PROA
ATOM   3435  O   TYR A 204     -11.406  26.087  31.613  1.00  0.00      PROA
ATOM   3436  N   ILE A 205     -10.796  25.331  29.543  1.00  0.00      PROA
ATOM   3437  HN  ILE A 205     -11.121  25.079  28.636  1.00  0.00      PROA
ATOM   3438  CA  ILE A 205      -9.379  25.243  29.728  1.00  0.00      PROA
ATOM   3439  HA  ILE A 205      -9.210  24.433  30.423  1.00  0.00      PROA
ATOM   3440  CB  ILE A 205      -8.618  24.923  28.453  1.00  0.00      PROA
ATOM   3441  HB  ILE A 205      -8.966  25.614  27.658  1.00  0.00      PROA
ATOM   3442  CG2 ILE A 205      -7.090  25.125  28.577  1.00  0.00      PROA
ATOM   3443 HG21 ILE A 205      -6.691  24.515  29.415  1.00  0.00      PROA
ATOM   3444 HG22 ILE A 205      -6.817  26.185  28.741  1.00  0.00      PROA
ATOM   3445 HG23 ILE A 205      -6.572  24.832  27.644  1.00  0.00      PROA
ATOM   3446  CG1 ILE A 205      -8.915  23.472  28.036  1.00  0.00      PROA
ATOM   3447 HG11 ILE A 205     -10.008  23.281  28.075  1.00  0.00      PROA
ATOM   3448 HG12 ILE A 205      -8.427  22.779  28.756  1.00  0.00      PROA
ATOM   3449  CD  ILE A 205      -8.426  23.165  26.622  1.00  0.00      PROA
ATOM   3450  HD1 ILE A 205      -7.337  23.329  26.507  1.00  0.00      PROA
ATOM   3451  HD2 ILE A 205      -8.955  23.808  25.898  1.00  0.00      PROA
ATOM   3452  HD3 ILE A 205      -8.624  22.121  26.330  1.00  0.00      PROA
ATOM   3453  C   ILE A 205      -8.785  26.441  30.328  1.00  0.00      PROA
ATOM   3454  O   ILE A 205      -7.742  26.314  30.929  1.00  0.00      PROA
ATOM   3455  N   HSD A 206      -9.363  27.645  30.309  1.00  0.00      PROA
ATOM   3456  HN  HSD A 206     -10.253  27.846  29.903  1.00  0.00      PROA
ATOM   3457  CA  HSD A 206      -8.545  28.727  30.823  1.00  0.00      PROA
ATOM   3458  HA  HSD A 206      -7.658  28.792  30.207  1.00  0.00      PROA
ATOM   3459  CB  HSD A 206      -9.259  30.067  30.842  1.00  0.00      PROA
ATOM   3460  HB1 HSD A 206      -9.993  30.131  31.678  1.00  0.00      PROA
ATOM   3461  HB2 HSD A 206      -9.866  30.218  29.959  1.00  0.00      PROA
ATOM   3462  ND1 HSD A 206      -7.250  31.455  30.106  1.00  0.00      PROA
ATOM   3463  HD1 HSD A 206      -7.032  30.954  29.267  1.00  0.00      PROA
ATOM   3464  CG  HSD A 206      -8.287  31.188  30.976  1.00  0.00      PROA
ATOM   3465  CE1 HSD A 206      -6.601  32.532  30.594  1.00  0.00      PROA
ATOM   3466  HE1 HSD A 206      -5.726  32.966  30.112  1.00  0.00      PROA
ATOM   3467  NE2 HSD A 206      -7.152  32.975  31.706  1.00  0.00      PROA
ATOM   3468  CD2 HSD A 206      -8.211  32.125  31.950  1.00  0.00      PROA
ATOM   3469  HD2 HSD A 206      -8.827  32.268  32.827  1.00  0.00      PROA
ATOM   3470  C   HSD A 206      -8.142  28.524  32.265  1.00  0.00      PROA
ATOM   3471  O   HSD A 206      -7.146  29.043  32.733  1.00  0.00      PROA
ATOM   3472  N   VAL A 207      -8.930  27.680  32.941  1.00  0.00      PROA
ATOM   3473  HN  VAL A 207      -9.700  27.274  32.451  1.00  0.00      PROA
ATOM   3474  CA  VAL A 207      -8.854  27.245  34.291  1.00  0.00      PROA
ATOM   3475  HA  VAL A 207      -8.961  28.117  34.920  1.00  0.00      PROA
ATOM   3476  CB  VAL A 207     -10.002  26.280  34.507  1.00  0.00      PROA
ATOM   3477  HB  VAL A 207     -10.941  26.760  34.145  1.00  0.00      PROA
ATOM   3478  CG1 VAL A 207      -9.816  24.952  33.755  1.00  0.00      PROA
ATOM   3479 HG11 VAL A 207      -9.132  24.276  34.303  1.00  0.00      PROA
ATOM   3480 HG12 VAL A 207      -9.433  25.119  32.732  1.00  0.00      PROA
ATOM   3481 HG13 VAL A 207     -10.784  24.444  33.651  1.00  0.00      PROA
ATOM   3482  CG2 VAL A 207     -10.131  26.022  35.998  1.00  0.00      PROA
ATOM   3483 HG21 VAL A 207     -10.126  26.976  36.566  1.00  0.00      PROA
ATOM   3484 HG22 VAL A 207      -9.292  25.404  36.379  1.00  0.00      PROA
ATOM   3485 HG23 VAL A 207     -11.068  25.460  36.174  1.00  0.00      PROA
ATOM   3486  C   VAL A 207      -7.573  26.553  34.639  1.00  0.00      PROA
ATOM   3487  O   VAL A 207      -7.175  26.473  35.800  1.00  0.00      PROA
ATOM   3488  N   ARG A 208      -6.942  25.997  33.606  1.00  0.00      PROA
ATOM   3489  HN  ARG A 208      -7.259  26.149  32.669  1.00  0.00      PROA
ATOM   3490  CA  ARG A 208      -5.880  25.086  33.728  1.00  0.00      PROA
ATOM   3491  HA  ARG A 208      -5.291  25.322  34.605  1.00  0.00      PROA
ATOM   3492  CB  ARG A 208      -6.445  23.674  33.809  1.00  0.00      PROA
ATOM   3493  HB1 ARG A 208      -7.146  23.627  34.670  1.00  0.00      PROA
ATOM   3494  HB2 ARG A 208      -5.578  23.028  34.010  1.00  0.00      PROA
ATOM   3495  CG  ARG A 208      -7.167  23.123  32.579  1.00  0.00      PROA
ATOM   3496  HG1 ARG A 208      -6.429  22.981  31.762  1.00  0.00      PROA
ATOM   3497  HG2 ARG A 208      -7.916  23.841  32.201  1.00  0.00      PROA
ATOM   3498  CD  ARG A 208      -7.836  21.791  32.901  1.00  0.00      PROA
ATOM   3499  HD1 ARG A 208      -8.660  21.944  33.633  1.00  0.00      PROA
ATOM   3500  HD2 ARG A 208      -7.127  21.046  33.296  1.00  0.00      PROA
ATOM   3501  NE  ARG A 208      -8.403  21.218  31.659  1.00  0.00      PROA
ATOM   3502  HE  ARG A 208      -8.315  21.723  30.802  1.00  0.00      PROA
ATOM   3503  CZ  ARG A 208      -8.970  19.996  31.651  1.00  0.00      PROA
ATOM   3504  NH1 ARG A 208      -9.103  19.264  32.768  1.00  0.00      PROA
ATOM   3505 HH11 ARG A 208      -8.819  19.653  33.642  1.00  0.00      PROA
ATOM   3506 HH12 ARG A 208      -9.604  18.403  32.724  1.00  0.00      PROA
ATOM   3507  NH2 ARG A 208      -9.468  19.487  30.517  1.00  0.00      PROA
ATOM   3508 HH21 ARG A 208      -9.422  20.015  29.671  1.00  0.00      PROA
ATOM   3509 HH22 ARG A 208      -9.904  18.590  30.522  1.00  0.00      PROA
ATOM   3510  C   ARG A 208      -5.008  25.207  32.517  1.00  0.00      PROA
ATOM   3511  O   ARG A 208      -5.354  25.843  31.532  1.00  0.00      PROA
ATOM   3512  N   PHE A 209      -3.814  24.595  32.598  1.00  0.00      PROA
ATOM   3513  HN  PHE A 209      -3.572  24.094  33.426  1.00  0.00      PROA
ATOM   3514  CA  PHE A 209      -2.779  24.603  31.593  1.00  0.00      PROA
ATOM   3515  HA  PHE A 209      -2.153  23.749  31.805  1.00  0.00      PROA
ATOM   3516  CB  PHE A 209      -3.231  24.528  30.110  1.00  0.00      PROA
ATOM   3517  HB1 PHE A 209      -2.336  24.503  29.451  1.00  0.00      PROA
ATOM   3518  HB2 PHE A 209      -3.854  25.390  29.831  1.00  0.00      PROA
ATOM   3519  CG  PHE A 209      -4.016  23.297  29.779  1.00  0.00      PROA
ATOM   3520  CD1 PHE A 209      -4.160  22.234  30.680  1.00  0.00      PROA
ATOM   3521  HD1 PHE A 209      -3.686  22.253  31.644  1.00  0.00      PROA
ATOM   3522  CE1 PHE A 209      -4.873  21.090  30.331  1.00  0.00      PROA
ATOM   3523  HE1 PHE A 209      -4.978  20.267  31.016  1.00  0.00      PROA
ATOM   3524  CZ  PHE A 209      -5.424  20.975  29.061  1.00  0.00      PROA
ATOM   3525  HZ  PHE A 209      -5.942  20.072  28.788  1.00  0.00      PROA
ATOM   3526  CD2 PHE A 209      -4.557  23.157  28.492  1.00  0.00      PROA
ATOM   3527  HD2 PHE A 209      -4.416  23.939  27.762  1.00  0.00      PROA
ATOM   3528  CE2 PHE A 209      -5.263  22.005  28.135  1.00  0.00      PROA
ATOM   3529  HE2 PHE A 209      -5.665  21.902  27.138  1.00  0.00      PROA
ATOM   3530  C   PHE A 209      -1.934  25.799  31.877  1.00  0.00      PROA
ATOM   3531  O   PHE A 209      -1.483  25.920  33.013  1.00  0.00      PROA
ATOM   3532  N   LEU A 210      -1.779  26.701  30.874  1.00  0.00      PROA
ATOM   3533  HN  LEU A 210      -2.290  26.556  30.031  1.00  0.00      PROA
ATOM   3534  CA  LEU A 210      -0.851  27.807  30.774  1.00  0.00      PROA
ATOM   3535  HA  LEU A 210       0.129  27.359  30.735  1.00  0.00      PROA
ATOM   3536  CB  LEU A 210      -1.099  28.612  29.482  1.00  0.00      PROA
ATOM   3537  HB1 LEU A 210      -2.126  29.041  29.492  1.00  0.00      PROA
ATOM   3538  HB2 LEU A 210      -1.038  27.895  28.640  1.00  0.00      PROA
ATOM   3539  CG  LEU A 210      -0.092  29.734  29.157  1.00  0.00      PROA
ATOM   3540  HG  LEU A 210      -0.186  30.550  29.907  1.00  0.00      PROA
ATOM   3541  CD1 LEU A 210       1.358  29.238  29.145  1.00  0.00      PROA
ATOM   3542 HD11 LEU A 210       1.498  28.459  28.369  1.00  0.00      PROA
ATOM   3543 HD12 LEU A 210       1.660  28.845  30.136  1.00  0.00      PROA
ATOM   3544 HD13 LEU A 210       2.040  30.081  28.901  1.00  0.00      PROA
ATOM   3545  CD2 LEU A 210      -0.430  30.338  27.796  1.00  0.00      PROA
ATOM   3546 HD21 LEU A 210      -1.511  30.566  27.756  1.00  0.00      PROA
ATOM   3547 HD22 LEU A 210      -0.208  29.611  26.985  1.00  0.00      PROA
ATOM   3548 HD23 LEU A 210       0.166  31.257  27.615  1.00  0.00      PROA
ATOM   3549  C   LEU A 210      -0.830  28.809  31.874  1.00  0.00      PROA
ATOM   3550  O   LEU A 210       0.174  29.483  32.073  1.00  0.00      PROA
ATOM   3551  N   LEU A 211      -1.918  29.020  32.609  1.00  0.00      PROA
ATOM   3552  HN  LEU A 211      -2.775  28.525  32.492  1.00  0.00      PROA
ATOM   3553  CA  LEU A 211      -1.844  30.044  33.618  1.00  0.00      PROA
ATOM   3554  HA  LEU A 211      -1.524  30.962  33.146  1.00  0.00      PROA
ATOM   3555  CB  LEU A 211      -3.213  30.271  34.256  1.00  0.00      PROA
ATOM   3556  HB1 LEU A 211      -3.132  30.949  35.132  1.00  0.00      PROA
ATOM   3557  HB2 LEU A 211      -3.602  29.296  34.631  1.00  0.00      PROA
ATOM   3558  CG  LEU A 211      -4.255  30.879  33.299  1.00  0.00      PROA
ATOM   3559  HG  LEU A 211      -4.414  30.187  32.441  1.00  0.00      PROA
ATOM   3560  CD1 LEU A 211      -5.574  31.009  34.057  1.00  0.00      PROA
ATOM   3561 HD11 LEU A 211      -5.482  31.781  34.850  1.00  0.00      PROA
ATOM   3562 HD12 LEU A 211      -5.844  30.033  34.508  1.00  0.00      PROA
ATOM   3563 HD13 LEU A 211      -6.390  31.309  33.382  1.00  0.00      PROA
ATOM   3564  CD2 LEU A 211      -3.811  32.245  32.755  1.00  0.00      PROA
ATOM   3565 HD21 LEU A 211      -2.901  32.146  32.129  1.00  0.00      PROA
ATOM   3566 HD22 LEU A 211      -3.594  32.937  33.590  1.00  0.00      PROA
ATOM   3567 HD23 LEU A 211      -4.599  32.696  32.125  1.00  0.00      PROA
ATOM   3568  C   LEU A 211      -0.831  29.761  34.710  1.00  0.00      PROA
ATOM   3569  O   LEU A 211      -0.152  30.671  35.184  1.00  0.00      PROA
ATOM   3570  N   GLU A 212      -0.736  28.486  35.146  1.00  0.00      PROA
ATOM   3571  HN  GLU A 212      -1.285  27.760  34.738  1.00  0.00      PROA
ATOM   3572  CA  GLU A 212       0.123  28.082  36.242  1.00  0.00      PROA
ATOM   3573  HA  GLU A 212      -0.112  28.700  37.096  1.00  0.00      PROA
ATOM   3574  CB  GLU A 212      -0.108  26.600  36.585  1.00  0.00      PROA
ATOM   3575  HB1 GLU A 212       0.689  26.209  37.259  1.00  0.00      PROA
ATOM   3576  HB2 GLU A 212      -0.072  25.997  35.649  1.00  0.00      PROA
ATOM   3577  CG  GLU A 212      -1.466  26.373  37.254  1.00  0.00      PROA
ATOM   3578  HG1 GLU A 212      -1.565  25.303  37.440  1.00  0.00      PROA
ATOM   3579  HG2 GLU A 212      -2.307  26.729  36.625  1.00  0.00      PROA
ATOM   3580  CD  GLU A 212      -1.537  26.965  38.644  1.00  0.00      PROA
ATOM   3581  OE1 GLU A 212      -0.474  27.227  39.236  1.00  0.00      PROA
ATOM   3582  OE2 GLU A 212      -2.662  27.098  39.165  1.00  0.00      PROA
ATOM   3583  C   GLU A 212       1.579  28.261  35.944  1.00  0.00      PROA
ATOM   3584  O   GLU A 212       2.403  28.653  36.770  1.00  0.00      PROA
ATOM   3585  N   ARG A 213       1.874  27.929  34.691  1.00  0.00      PROA
ATOM   3586  HN  ARG A 213       1.132  27.701  34.066  1.00  0.00      PROA
ATOM   3587  CA  ARG A 213       3.169  27.788  34.122  1.00  0.00      PROA
ATOM   3588  HA  ARG A 213       3.885  27.554  34.895  1.00  0.00      PROA
ATOM   3589  CB  ARG A 213       3.080  26.663  33.086  1.00  0.00      PROA
ATOM   3590  HB1 ARG A 213       4.034  26.593  32.527  1.00  0.00      PROA
ATOM   3591  HB2 ARG A 213       2.278  26.942  32.365  1.00  0.00      PROA
ATOM   3592  CG  ARG A 213       2.697  25.296  33.680  1.00  0.00      PROA
ATOM   3593  HG1 ARG A 213       2.614  24.583  32.832  1.00  0.00      PROA
ATOM   3594  HG2 ARG A 213       1.689  25.327  34.147  1.00  0.00      PROA
ATOM   3595  CD  ARG A 213       3.741  24.761  34.657  1.00  0.00      PROA
ATOM   3596  HD1 ARG A 213       4.750  25.097  34.347  1.00  0.00      PROA
ATOM   3597  HD2 ARG A 213       3.686  23.657  34.742  1.00  0.00      PROA
ATOM   3598  NE  ARG A 213       3.506  25.285  36.019  1.00  0.00      PROA
ATOM   3599  HE  ARG A 213       2.647  25.747  36.233  1.00  0.00      PROA
ATOM   3600  CZ  ARG A 213       4.433  25.142  36.984  1.00  0.00      PROA
ATOM   3601  NH1 ARG A 213       5.631  24.576  36.755  1.00  0.00      PROA
ATOM   3602 HH11 ARG A 213       5.866  24.275  35.833  1.00  0.00      PROA
ATOM   3603 HH12 ARG A 213       6.318  24.556  37.478  1.00  0.00      PROA
ATOM   3604  NH2 ARG A 213       4.172  25.587  38.213  1.00  0.00      PROA
ATOM   3605 HH21 ARG A 213       3.338  26.109  38.404  1.00  0.00      PROA
ATOM   3606 HH22 ARG A 213       4.862  25.510  38.929  1.00  0.00      PROA
ATOM   3607  C   ARG A 213       3.620  29.052  33.449  1.00  0.00      PROA
ATOM   3608  O   ARG A 213       2.834  29.959  33.197  1.00  0.00      PROA
ATOM   3609  N   TYR A 214       4.935  29.139  33.165  1.00  0.00      PROA
ATOM   3610  HN  TYR A 214       5.560  28.406  33.420  1.00  0.00      PROA
ATOM   3611  CA  TYR A 214       5.534  30.217  32.410  1.00  0.00      PROA
ATOM   3612  HA  TYR A 214       6.529  29.862  32.196  1.00  0.00      PROA
ATOM   3613  CB  TYR A 214       4.791  30.466  31.064  1.00  0.00      PROA
ATOM   3614  HB1 TYR A 214       3.729  30.733  31.225  1.00  0.00      PROA
ATOM   3615  HB2 TYR A 214       4.800  29.547  30.447  1.00  0.00      PROA
ATOM   3616  CG  TYR A 214       5.369  31.574  30.243  1.00  0.00      PROA
ATOM   3617  CD1 TYR A 214       6.722  31.944  30.357  1.00  0.00      PROA
ATOM   3618  HD1 TYR A 214       7.404  31.411  31.000  1.00  0.00      PROA
ATOM   3619  CE1 TYR A 214       7.235  32.988  29.598  1.00  0.00      PROA
ATOM   3620  HE1 TYR A 214       8.278  33.256  29.685  1.00  0.00      PROA
ATOM   3621  CZ  TYR A 214       6.406  33.649  28.696  1.00  0.00      PROA
ATOM   3622  OH  TYR A 214       6.940  34.680  27.914  1.00  0.00      PROA
ATOM   3623  HH  TYR A 214       7.857  34.796  28.174  1.00  0.00      PROA
ATOM   3624  CD2 TYR A 214       4.545  32.252  29.337  1.00  0.00      PROA
ATOM   3625  HD2 TYR A 214       3.505  31.977  29.237  1.00  0.00      PROA
ATOM   3626  CE2 TYR A 214       5.066  33.282  28.558  1.00  0.00      PROA
ATOM   3627  HE2 TYR A 214       4.427  33.803  27.862  1.00  0.00      PROA
ATOM   3628  C   TYR A 214       5.742  31.528  33.139  1.00  0.00      PROA
ATOM   3629  O   TYR A 214       6.857  31.891  33.496  1.00  0.00      PROA
ATOM   3630  N   TYR A 215       4.674  32.334  33.247  1.00  0.00      PROA
ATOM   3631  HN  TYR A 215       3.781  32.049  32.903  1.00  0.00      PROA
ATOM   3632  CA  TYR A 215       4.744  33.643  33.841  1.00  0.00      PROA
ATOM   3633  HA  TYR A 215       5.572  34.166  33.380  1.00  0.00      PROA
ATOM   3634  CB  TYR A 215       3.444  34.447  33.625  1.00  0.00      PROA
ATOM   3635  HB1 TYR A 215       3.470  35.407  34.188  1.00  0.00      PROA
ATOM   3636  HB2 TYR A 215       2.564  33.860  33.970  1.00  0.00      PROA
ATOM   3637  CG  TYR A 215       3.269  34.807  32.177  1.00  0.00      PROA
ATOM   3638  CD1 TYR A 215       2.160  34.344  31.451  1.00  0.00      PROA
ATOM   3639  HD1 TYR A 215       1.443  33.687  31.922  1.00  0.00      PROA
ATOM   3640  CE1 TYR A 215       1.975  34.726  30.120  1.00  0.00      PROA
ATOM   3641  HE1 TYR A 215       1.123  34.359  29.566  1.00  0.00      PROA
ATOM   3642  CZ  TYR A 215       2.898  35.580  29.511  1.00  0.00      PROA
ATOM   3643  OH  TYR A 215       2.727  35.959  28.172  1.00  0.00      PROA
ATOM   3644  HH  TYR A 215       1.908  35.575  27.846  1.00  0.00      PROA
ATOM   3645  CD2 TYR A 215       4.186  35.669  31.552  1.00  0.00      PROA
ATOM   3646  HD2 TYR A 215       5.035  36.046  32.103  1.00  0.00      PROA
ATOM   3647  CE2 TYR A 215       4.004  36.052  30.221  1.00  0.00      PROA
ATOM   3648  HE2 TYR A 215       4.720  36.708  29.747  1.00  0.00      PROA
ATOM   3649  C   TYR A 215       5.033  33.587  35.312  1.00  0.00      PROA
ATOM   3650  O   TYR A 215       5.794  34.394  35.841  1.00  0.00      PROA
ATOM   3651  N   GLY A 216       4.423  32.626  36.025  1.00  0.00      PROA
ATOM   3652  HN  GLY A 216       3.868  31.912  35.602  1.00  0.00      PROA
ATOM   3653  CA  GLY A 216       4.563  32.610  37.458  1.00  0.00      PROA
ATOM   3654  HA1 GLY A 216       3.622  32.340  37.851  1.00  0.00      PROA
ATOM   3655  HA2 GLY A 216       4.914  33.554  37.855  1.00  0.00      PROA
ATOM   3656  C   GLY A 216       5.456  31.533  37.863  1.00  0.00      PROA
ATOM   3657  O   GLY A 216       5.264  30.382  37.484  1.00  0.00      PROA
ATOM   3658  N   LYS A 217       6.474  31.916  38.653  1.00  0.00      PROA
ATOM   3659  HN  LYS A 217       6.578  32.875  38.899  1.00  0.00      PROA
ATOM   3660  CA  LYS A 217       7.448  31.040  39.247  1.00  0.00      PROA
ATOM   3661  HA  LYS A 217       8.143  31.666  39.784  1.00  0.00      PROA
ATOM   3662  CB  LYS A 217       6.816  30.014  40.203  1.00  0.00      PROA
ATOM   3663  HB1 LYS A 217       7.606  29.406  40.699  1.00  0.00      PROA
ATOM   3664  HB2 LYS A 217       6.156  29.312  39.644  1.00  0.00      PROA
ATOM   3665  CG  LYS A 217       5.981  30.683  41.295  1.00  0.00      PROA
ATOM   3666  HG1 LYS A 217       5.489  29.917  41.925  1.00  0.00      PROA
ATOM   3667  HG2 LYS A 217       5.163  31.285  40.844  1.00  0.00      PROA
ATOM   3668  CD  LYS A 217       6.828  31.576  42.204  1.00  0.00      PROA
ATOM   3669  HD1 LYS A 217       7.256  32.412  41.608  1.00  0.00      PROA
ATOM   3670  HD2 LYS A 217       7.669  30.976  42.619  1.00  0.00      PROA
ATOM   3671  CE  LYS A 217       5.991  32.150  43.344  1.00  0.00      PROA
ATOM   3672  HE1 LYS A 217       5.603  31.338  43.997  1.00  0.00      PROA
ATOM   3673  HE2 LYS A 217       5.135  32.725  42.933  1.00  0.00      PROA
ATOM   3674  NZ  LYS A 217       6.794  33.066  44.183  1.00  0.00      PROA
ATOM   3675  HZ1 LYS A 217       7.149  33.852  43.603  1.00  0.00      PROA
ATOM   3676  HZ2 LYS A 217       7.599  32.547  44.591  1.00  0.00      PROA
ATOM   3677  HZ3 LYS A 217       6.203  33.443  44.951  1.00  0.00      PROA
ATOM   3678  C   LYS A 217       8.226  30.309  38.226  1.00  0.00      PROA
ATOM   3679  O   LYS A 217       9.009  29.421  38.537  1.00  0.00      PROA
ATOM   3680  N   ASN A 218       8.028  30.653  36.958  1.00  0.00      PROA
ATOM   3681  HN  ASN A 218       7.374  31.348  36.675  1.00  0.00      PROA
ATOM   3682  CA  ASN A 218       8.696  29.922  35.963  1.00  0.00      PROA
ATOM   3683  HA  ASN A 218       9.530  29.352  36.356  1.00  0.00      PROA
ATOM   3684  CB  ASN A 218       7.772  28.934  35.234  1.00  0.00      PROA
ATOM   3685  HB1 ASN A 218       8.288  28.469  34.365  1.00  0.00      PROA
ATOM   3686  HB2 ASN A 218       6.879  29.477  34.867  1.00  0.00      PROA
ATOM   3687  CG  ASN A 218       7.363  27.803  36.184  1.00  0.00      PROA
ATOM   3688  OD1 ASN A 218       8.104  26.840  36.395  1.00  0.00      PROA
ATOM   3689  ND2 ASN A 218       6.130  27.901  36.744  1.00  0.00      PROA
ATOM   3690 HD21 ASN A 218       5.597  28.742  36.637  1.00  0.00      PROA
ATOM   3691 HD22 ASN A 218       5.803  27.175  37.346  1.00  0.00      PROA
ATOM   3692  C   ASN A 218       9.333  30.861  35.027  1.00  0.00      PROA
ATOM   3693  O   ASN A 218      10.117  30.355  34.282  1.00  0.00      PROA
ATOM   3694  N   ARG A 219       9.139  32.203  35.084  1.00  0.00      PROA
ATOM   3695  HN  ARG A 219       8.506  32.566  35.760  1.00  0.00      PROA
ATOM   3696  CA  ARG A 219       9.729  33.243  34.224  1.00  0.00      PROA
ATOM   3697  HA  ARG A 219       9.145  34.128  34.432  1.00  0.00      PROA
ATOM   3698  CB  ARG A 219      11.158  33.514  34.735  1.00  0.00      PROA
ATOM   3699  HB1 ARG A 219      11.756  32.577  34.664  1.00  0.00      PROA
ATOM   3700  HB2 ARG A 219      11.091  33.777  35.815  1.00  0.00      PROA
ATOM   3701  CG  ARG A 219      11.911  34.627  34.006  1.00  0.00      PROA
ATOM   3702  HG1 ARG A 219      11.317  35.567  34.052  1.00  0.00      PROA
ATOM   3703  HG2 ARG A 219      12.062  34.352  32.946  1.00  0.00      PROA
ATOM   3704  CD  ARG A 219      13.289  34.830  34.612  1.00  0.00      PROA
ATOM   3705  HD1 ARG A 219      13.887  33.894  34.528  1.00  0.00      PROA
ATOM   3706  HD2 ARG A 219      13.204  35.132  35.680  1.00  0.00      PROA
ATOM   3707  NE  ARG A 219      13.978  35.914  33.859  1.00  0.00      PROA
ATOM   3708  HE  ARG A 219      13.495  36.372  33.114  1.00  0.00      PROA
ATOM   3709  CZ  ARG A 219      15.238  36.294  34.153  1.00  0.00      PROA
ATOM   3710  NH1 ARG A 219      15.934  35.695  35.137  1.00  0.00      PROA
ATOM   3711 HH11 ARG A 219      15.519  34.948  35.653  1.00  0.00      PROA
ATOM   3712 HH12 ARG A 219      16.868  35.985  35.335  1.00  0.00      PROA
ATOM   3713  NH2 ARG A 219      15.809  37.289  33.450  1.00  0.00      PROA
ATOM   3714 HH21 ARG A 219      15.300  37.734  32.716  1.00  0.00      PROA
ATOM   3715 HH22 ARG A 219      16.742  37.574  33.659  1.00  0.00      PROA
ATOM   3716  C   ARG A 219       9.783  33.145  32.669  1.00  0.00      PROA
ATOM   3717  O   ARG A 219       9.269  34.021  31.965  1.00  0.00      PROA
ATOM   3718  N   GLU A 220      10.527  32.118  32.175  1.00  0.00      PROA
ATOM   3719  HN  GLU A 220      10.831  31.456  32.860  1.00  0.00      PROA
ATOM   3720  CA  GLU A 220      11.000  31.695  30.861  1.00  0.00      PROA
ATOM   3721  HA  GLU A 220      10.235  31.864  30.117  1.00  0.00      PROA
ATOM   3722  CB  GLU A 220      12.373  32.328  30.500  1.00  0.00      PROA
ATOM   3723  HB1 GLU A 220      12.842  31.786  29.649  1.00  0.00      PROA
ATOM   3724  HB2 GLU A 220      13.049  32.201  31.377  1.00  0.00      PROA
ATOM   3725  CG  GLU A 220      12.307  33.834  30.180  1.00  0.00      PROA
ATOM   3726  HG1 GLU A 220      13.336  34.249  30.115  1.00  0.00      PROA
ATOM   3727  HG2 GLU A 220      11.758  34.385  30.966  1.00  0.00      PROA
ATOM   3728  CD  GLU A 220      11.600  34.082  28.862  1.00  0.00      PROA
ATOM   3729  OE1 GLU A 220      11.522  33.136  28.041  1.00  0.00      PROA
ATOM   3730  OE2 GLU A 220      11.137  35.231  28.646  1.00  0.00      PROA
ATOM   3731  C   GLU A 220      11.182  30.194  31.093  1.00  0.00      PROA
ATOM   3732  O   GLU A 220      10.967  29.749  32.192  1.00  0.00      PROA
ATOM   3733  N   LEU A 221      11.558  29.289  30.174  1.00  0.00      PROA
ATOM   3734  HN  LEU A 221      11.657  29.496  29.201  1.00  0.00      PROA
ATOM   3735  CA  LEU A 221      11.940  27.952  30.652  1.00  0.00      PROA
ATOM   3736  HA  LEU A 221      12.311  27.435  29.781  1.00  0.00      PROA
ATOM   3737  CB  LEU A 221      13.036  27.964  31.749  1.00  0.00      PROA
ATOM   3738  HB1 LEU A 221      13.407  26.925  31.926  1.00  0.00      PROA
ATOM   3739  HB2 LEU A 221      12.681  28.334  32.733  1.00  0.00      PROA
ATOM   3740  CG  LEU A 221      14.274  28.763  31.367  1.00  0.00      PROA
ATOM   3741  HG  LEU A 221      13.995  29.788  31.036  1.00  0.00      PROA
ATOM   3742  CD1 LEU A 221      15.179  28.910  32.597  1.00  0.00      PROA
ATOM   3743 HD11 LEU A 221      15.453  27.916  33.000  1.00  0.00      PROA
ATOM   3744 HD12 LEU A 221      14.656  29.479  33.396  1.00  0.00      PROA
ATOM   3745 HD13 LEU A 221      16.110  29.454  32.332  1.00  0.00      PROA
ATOM   3746  CD2 LEU A 221      14.992  28.050  30.216  1.00  0.00      PROA
ATOM   3747 HD21 LEU A 221      14.333  27.934  29.331  1.00  0.00      PROA
ATOM   3748 HD22 LEU A 221      15.349  27.054  30.549  1.00  0.00      PROA
ATOM   3749 HD23 LEU A 221      15.880  28.641  29.904  1.00  0.00      PROA
ATOM   3750  C   LEU A 221      10.871  27.078  31.238  1.00  0.00      PROA
ATOM   3751  O   LEU A 221      11.098  26.402  32.240  1.00  0.00      PROA
ATOM   3752  N   GLU A 222       9.717  27.042  30.584  1.00  0.00      PROA
ATOM   3753  HN  GLU A 222       9.622  27.591  29.752  1.00  0.00      PROA
ATOM   3754  CA  GLU A 222       8.495  26.436  30.971  1.00  0.00      PROA
ATOM   3755  HA  GLU A 222       8.177  26.909  31.890  1.00  0.00      PROA
ATOM   3756  CB  GLU A 222       7.379  26.571  29.916  1.00  0.00      PROA
ATOM   3757  HB1 GLU A 222       6.496  25.979  30.255  1.00  0.00      PROA
ATOM   3758  HB2 GLU A 222       7.699  26.152  28.937  1.00  0.00      PROA
ATOM   3759  CG  GLU A 222       6.877  28.014  29.751  1.00  0.00      PROA
ATOM   3760  HG1 GLU A 222       6.809  28.491  30.744  1.00  0.00      PROA
ATOM   3761  HG2 GLU A 222       5.860  27.974  29.297  1.00  0.00      PROA
ATOM   3762  CD  GLU A 222       7.759  28.852  28.838  1.00  0.00      PROA
ATOM   3763  OE1 GLU A 222       8.940  28.517  28.678  1.00  0.00      PROA
ATOM   3764  OE2 GLU A 222       7.269  29.847  28.266  1.00  0.00      PROA
ATOM   3765  C   GLU A 222       8.739  25.024  31.245  1.00  0.00      PROA
ATOM   3766  O   GLU A 222       8.209  24.600  32.253  1.00  0.00      PROA
ATOM   3767  N   LYS A 223       9.614  24.349  30.447  1.00  0.00      PROA
ATOM   3768  HN  LYS A 223      10.077  24.859  29.728  1.00  0.00      PROA
ATOM   3769  CA  LYS A 223       9.896  22.927  30.410  1.00  0.00      PROA
ATOM   3770  HA  LYS A 223       9.150  22.476  29.790  1.00  0.00      PROA
ATOM   3771  CB  LYS A 223      11.313  22.620  29.871  1.00  0.00      PROA
ATOM   3772  HB1 LYS A 223      11.448  23.181  28.922  1.00  0.00      PROA
ATOM   3773  HB2 LYS A 223      11.400  21.534  29.642  1.00  0.00      PROA
ATOM   3774  CG  LYS A 223      12.459  23.019  30.806  1.00  0.00      PROA
ATOM   3775  HG1 LYS A 223      12.368  22.514  31.790  1.00  0.00      PROA
ATOM   3776  HG2 LYS A 223      12.410  24.110  31.012  1.00  0.00      PROA
ATOM   3777  CD  LYS A 223      13.829  22.635  30.243  1.00  0.00      PROA
ATOM   3778  HD1 LYS A 223      13.831  21.564  29.957  1.00  0.00      PROA
ATOM   3779  HD2 LYS A 223      14.593  22.755  31.046  1.00  0.00      PROA
ATOM   3780  CE  LYS A 223      14.241  23.465  29.031  1.00  0.00      PROA
ATOM   3781  HE1 LYS A 223      13.516  23.382  28.196  1.00  0.00      PROA
ATOM   3782  HE2 LYS A 223      15.244  23.132  28.684  1.00  0.00      PROA
ATOM   3783  NZ  LYS A 223      14.369  24.890  29.399  1.00  0.00      PROA
ATOM   3784  HZ1 LYS A 223      15.105  24.998  30.125  1.00  0.00      PROA
ATOM   3785  HZ2 LYS A 223      13.460  25.229  29.774  1.00  0.00      PROA
ATOM   3786  HZ3 LYS A 223      14.622  25.446  28.556  1.00  0.00      PROA
ATOM   3787  C   LYS A 223       9.806  22.209  31.705  1.00  0.00      PROA
ATOM   3788  O   LYS A 223       9.573  21.019  31.709  1.00  0.00      PROA
ATOM   3789  N   LEU A 224       9.943  22.894  32.846  1.00  0.00      PROA
ATOM   3790  HN  LEU A 224      10.109  23.877  32.813  1.00  0.00      PROA
ATOM   3791  CA  LEU A 224       9.812  22.364  34.164  1.00  0.00      PROA
ATOM   3792  HA  LEU A 224      10.588  21.625  34.297  1.00  0.00      PROA
ATOM   3793  CB  LEU A 224       9.966  23.493  35.183  1.00  0.00      PROA
ATOM   3794  HB1 LEU A 224       9.921  23.013  36.160  1.00  0.00      PROA
ATOM   3795  HB2 LEU A 224       9.139  24.232  35.087  1.00  0.00      PROA
ATOM   3796  CG  LEU A 224      11.311  24.232  35.157  1.00  0.00      PROA
ATOM   3797  HG  LEU A 224      11.455  24.700  34.157  1.00  0.00      PROA
ATOM   3798  CD1 LEU A 224      11.320  25.363  36.198  1.00  0.00      PROA
ATOM   3799 HD11 LEU A 224      11.135  24.967  37.217  1.00  0.00      PROA
ATOM   3800 HD12 LEU A 224      10.534  26.110  35.961  1.00  0.00      PROA
ATOM   3801 HD13 LEU A 224      12.303  25.881  36.195  1.00  0.00      PROA
ATOM   3802  CD2 LEU A 224      12.471  23.260  35.398  1.00  0.00      PROA
ATOM   3803 HD21 LEU A 224      12.539  22.517  34.577  1.00  0.00      PROA
ATOM   3804 HD22 LEU A 224      12.338  22.724  36.361  1.00  0.00      PROA
ATOM   3805 HD23 LEU A 224      13.428  23.823  35.437  1.00  0.00      PROA
ATOM   3806  C   LEU A 224       8.501  21.685  34.424  1.00  0.00      PROA
ATOM   3807  O   LEU A 224       8.348  20.932  35.377  1.00  0.00      PROA
ATOM   3808  N   LEU A 225       7.557  21.885  33.510  1.00  0.00      PROA
ATOM   3809  HN  LEU A 225       7.733  22.521  32.761  1.00  0.00      PROA
ATOM   3810  CA  LEU A 225       6.315  21.236  33.443  1.00  0.00      PROA
ATOM   3811  HA  LEU A 225       5.715  21.640  34.246  1.00  0.00      PROA
ATOM   3812  CB  LEU A 225       5.598  21.480  32.120  1.00  0.00      PROA
ATOM   3813  HB1 LEU A 225       4.902  20.655  31.834  1.00  0.00      PROA
ATOM   3814  HB2 LEU A 225       6.354  21.549  31.308  1.00  0.00      PROA
ATOM   3815  CG  LEU A 225       4.734  22.734  32.156  1.00  0.00      PROA
ATOM   3816  HG  LEU A 225       4.043  22.644  33.019  1.00  0.00      PROA
ATOM   3817  CD1 LEU A 225       5.567  23.990  32.229  1.00  0.00      PROA
ATOM   3818 HD11 LEU A 225       6.237  23.976  31.344  1.00  0.00      PROA
ATOM   3819 HD12 LEU A 225       6.140  24.048  33.175  1.00  0.00      PROA
ATOM   3820 HD13 LEU A 225       4.942  24.889  32.121  1.00  0.00      PROA
ATOM   3821  CD2 LEU A 225       3.895  22.826  30.906  1.00  0.00      PROA
ATOM   3822 HD21 LEU A 225       3.255  21.937  30.773  1.00  0.00      PROA
ATOM   3823 HD22 LEU A 225       4.542  22.934  30.015  1.00  0.00      PROA
ATOM   3824 HD23 LEU A 225       3.239  23.715  30.994  1.00  0.00      PROA
ATOM   3825  C   LEU A 225       6.334  19.787  33.614  1.00  0.00      PROA
ATOM   3826  O   LEU A 225       5.256  19.463  34.107  1.00  0.00      PROA
ATOM   3827  N   PRO A 226       7.204  18.742  33.401  1.00  0.00      PROA
ATOM   3828  CD  PRO A 226       8.522  18.521  32.788  1.00  0.00      PROA
ATOM   3829  HD1 PRO A 226       9.334  18.753  33.504  1.00  0.00      PROA
ATOM   3830  HD2 PRO A 226       8.557  19.115  31.863  1.00  0.00      PROA
ATOM   3831  CA  PRO A 226       6.615  17.479  33.711  1.00  0.00      PROA
ATOM   3832  HA  PRO A 226       5.625  17.391  33.300  1.00  0.00      PROA
ATOM   3833  CB  PRO A 226       7.487  16.369  33.185  1.00  0.00      PROA
ATOM   3834  HB1 PRO A 226       6.888  15.635  32.601  1.00  0.00      PROA
ATOM   3835  HB2 PRO A 226       7.988  15.820  34.009  1.00  0.00      PROA
ATOM   3836  CG  PRO A 226       8.501  17.065  32.288  1.00  0.00      PROA
ATOM   3837  HG1 PRO A 226       9.503  16.598  32.308  1.00  0.00      PROA
ATOM   3838  HG2 PRO A 226       8.122  17.051  31.241  1.00  0.00      PROA
ATOM   3839  C   PRO A 226       6.583  17.594  35.193  1.00  0.00      PROA
ATOM   3840  O   PRO A 226       7.390  18.343  35.741  1.00  0.00      PROA
ATOM   3841  N   LEU A 227       5.470  17.201  35.779  1.00  0.00      PROA
ATOM   3842  HN  LEU A 227       4.750  16.656  35.359  1.00  0.00      PROA
ATOM   3843  CA  LEU A 227       5.217  17.815  37.014  1.00  0.00      PROA
ATOM   3844  HA  LEU A 227       5.565  18.839  37.009  1.00  0.00      PROA
ATOM   3845  CB  LEU A 227       3.755  17.946  37.318  1.00  0.00      PROA
ATOM   3846  HB1 LEU A 227       3.274  16.961  37.312  1.00  0.00      PROA
ATOM   3847  HB2 LEU A 227       3.323  18.578  36.514  1.00  0.00      PROA
ATOM   3848  CG  LEU A 227       3.424  18.605  38.644  1.00  0.00      PROA
ATOM   3849  HG  LEU A 227       3.989  18.116  39.456  1.00  0.00      PROA
ATOM   3850  CD1 LEU A 227       3.696  20.101  38.574  1.00  0.00      PROA
ATOM   3851 HD11 LEU A 227       3.170  20.512  37.691  1.00  0.00      PROA
ATOM   3852 HD12 LEU A 227       4.764  20.312  38.433  1.00  0.00      PROA
ATOM   3853 HD13 LEU A 227       3.359  20.613  39.500  1.00  0.00      PROA
ATOM   3854  CD2 LEU A 227       1.989  18.333  38.963  1.00  0.00      PROA
ATOM   3855 HD21 LEU A 227       1.828  17.241  38.937  1.00  0.00      PROA
ATOM   3856 HD22 LEU A 227       1.326  18.806  38.210  1.00  0.00      PROA
ATOM   3857 HD23 LEU A 227       1.728  18.693  39.971  1.00  0.00      PROA
ATOM   3858  C   LEU A 227       5.939  17.050  38.042  1.00  0.00      PROA
ATOM   3859  O   LEU A 227       6.015  15.825  38.028  1.00  0.00      PROA
ATOM   3860  N   THR A 228       6.490  17.887  38.900  1.00  0.00      PROA
ATOM   3861  HN  THR A 228       6.293  18.853  38.784  1.00  0.00      PROA
ATOM   3862  CA  THR A 228       7.264  17.675  40.044  1.00  0.00      PROA
ATOM   3863  HA  THR A 228       7.251  16.631  40.328  1.00  0.00      PROA
ATOM   3864  CB  THR A 228       8.663  18.256  39.900  1.00  0.00      PROA
ATOM   3865  HB  THR A 228       9.206  17.982  40.805  1.00  0.00      PROA
ATOM   3866  OG1 THR A 228       8.698  19.657  39.773  1.00  0.00      PROA
ATOM   3867  HG1 THR A 228       9.618  19.898  39.912  1.00  0.00      PROA
ATOM   3868  CG2 THR A 228       9.384  17.708  38.675  1.00  0.00      PROA
ATOM   3869 HG21 THR A 228       8.914  18.061  37.734  1.00  0.00      PROA
ATOM   3870 HG22 THR A 228       9.366  16.602  38.661  1.00  0.00      PROA
ATOM   3871 HG23 THR A 228      10.431  18.074  38.683  1.00  0.00      PROA
ATOM   3872  C   THR A 228       6.382  18.492  40.932  1.00  0.00      PROA
ATOM   3873  O   THR A 228       5.677  19.389  40.472  1.00  0.00      PROA
ATOM   3874  N   VAL A 229       6.370  18.198  42.231  1.00  0.00      PROA
ATOM   3875  HN  VAL A 229       6.925  17.467  42.625  1.00  0.00      PROA
ATOM   3876  CA  VAL A 229       5.495  18.894  43.143  1.00  0.00      PROA
ATOM   3877  HA  VAL A 229       5.240  19.873  42.760  1.00  0.00      PROA
ATOM   3878  CB  VAL A 229       4.242  18.099  43.424  1.00  0.00      PROA
ATOM   3879  HB  VAL A 229       3.535  18.672  44.069  1.00  0.00      PROA
ATOM   3880  CG1 VAL A 229       3.532  17.794  42.110  1.00  0.00      PROA
ATOM   3881 HG11 VAL A 229       4.155  17.142  41.461  1.00  0.00      PROA
ATOM   3882 HG12 VAL A 229       3.308  18.727  41.558  1.00  0.00      PROA
ATOM   3883 HG13 VAL A 229       2.614  17.203  42.290  1.00  0.00      PROA
ATOM   3884  CG2 VAL A 229       4.597  16.785  44.110  1.00  0.00      PROA
ATOM   3885 HG21 VAL A 229       4.690  16.969  45.198  1.00  0.00      PROA
ATOM   3886 HG22 VAL A 229       5.550  16.371  43.749  1.00  0.00      PROA
ATOM   3887 HG23 VAL A 229       3.804  16.036  43.941  1.00  0.00      PROA
ATOM   3888  C   VAL A 229       6.185  19.068  44.443  1.00  0.00      PROA
ATOM   3889  O   VAL A 229       7.043  18.291  44.831  1.00  0.00      PROA
ATOM   3890  N   LYS A 230       5.820  20.074  45.239  1.00  0.00      PROA
ATOM   3891  HN  LYS A 230       5.086  20.722  45.050  1.00  0.00      PROA
ATOM   3892  CA  LYS A 230       6.685  20.308  46.357  1.00  0.00      PROA
ATOM   3893  HA  LYS A 230       7.722  20.267  46.068  1.00  0.00      PROA
ATOM   3894  CB  LYS A 230       6.466  21.673  46.994  1.00  0.00      PROA
ATOM   3895  HB1 LYS A 230       5.498  21.698  47.519  1.00  0.00      PROA
ATOM   3896  HB2 LYS A 230       6.434  22.461  46.225  1.00  0.00      PROA
ATOM   3897  CG  LYS A 230       7.544  22.086  47.988  1.00  0.00      PROA
ATOM   3898  HG1 LYS A 230       8.545  22.003  47.507  1.00  0.00      PROA
ATOM   3899  HG2 LYS A 230       7.546  21.452  48.897  1.00  0.00      PROA
ATOM   3900  CD  LYS A 230       7.329  23.513  48.468  1.00  0.00      PROA
ATOM   3901  HD1 LYS A 230       6.308  23.598  48.904  1.00  0.00      PROA
ATOM   3902  HD2 LYS A 230       7.395  24.209  47.602  1.00  0.00      PROA
ATOM   3903  CE  LYS A 230       8.375  23.872  49.518  1.00  0.00      PROA
ATOM   3904  HE1 LYS A 230       9.394  23.834  49.075  1.00  0.00      PROA
ATOM   3905  HE2 LYS A 230       8.335  23.168  50.371  1.00  0.00      PROA
ATOM   3906  NZ  LYS A 230       8.160  25.239  50.030  1.00  0.00      PROA
ATOM   3907  HZ1 LYS A 230       7.213  25.296  50.458  1.00  0.00      PROA
ATOM   3908  HZ2 LYS A 230       8.242  25.924  49.253  1.00  0.00      PROA
ATOM   3909  HZ3 LYS A 230       8.875  25.445  50.758  1.00  0.00      PROA
ATOM   3910  C   LYS A 230       6.491  19.300  47.420  1.00  0.00      PROA
ATOM   3911  O   LYS A 230       7.294  19.258  48.332  1.00  0.00      PROA
ATOM   3912  N   ALA A 231       5.388  18.536  47.394  1.00  0.00      PROA
ATOM   3913  HN  ALA A 231       4.749  18.574  46.631  1.00  0.00      PROA
ATOM   3914  CA  ALA A 231       5.038  17.644  48.461  1.00  0.00      PROA
ATOM   3915  HA  ALA A 231       4.264  17.048  48.026  1.00  0.00      PROA
ATOM   3916  CB  ALA A 231       6.169  16.783  49.019  1.00  0.00      PROA
ATOM   3917  HB1 ALA A 231       6.800  17.384  49.706  1.00  0.00      PROA
ATOM   3918  HB2 ALA A 231       6.808  16.376  48.219  1.00  0.00      PROA
ATOM   3919  HB3 ALA A 231       5.765  15.934  49.611  1.00  0.00      PROA
ATOM   3920  C   ALA A 231       4.435  18.427  49.585  1.00  0.00      PROA
ATOM   3921  O   ALA A 231       3.331  18.179  50.002  1.00  0.00      PROA
ATOM   3922  N   GLU A 232       5.109  19.485  50.056  1.00  0.00      PROA
ATOM   3923  HN  GLU A 232       6.042  19.657  49.742  1.00  0.00      PROA
ATOM   3924  CA  GLU A 232       4.551  20.481  50.929  1.00  0.00      PROA
ATOM   3925  HA  GLU A 232       4.105  19.980  51.778  1.00  0.00      PROA
ATOM   3926  CB  GLU A 232       5.649  21.451  51.421  1.00  0.00      PROA
ATOM   3927  HB1 GLU A 232       5.170  22.257  52.024  1.00  0.00      PROA
ATOM   3928  HB2 GLU A 232       6.135  21.924  50.543  1.00  0.00      PROA
ATOM   3929  CG  GLU A 232       6.717  20.768  52.298  1.00  0.00      PROA
ATOM   3930  HG1 GLU A 232       7.198  19.948  51.720  1.00  0.00      PROA
ATOM   3931  HG2 GLU A 232       6.246  20.327  53.202  1.00  0.00      PROA
ATOM   3932  CD  GLU A 232       7.801  21.751  52.729  1.00  0.00      PROA
ATOM   3933  OE1 GLU A 232       7.556  22.982  52.685  1.00  0.00      PROA
ATOM   3934  OE2 GLU A 232       8.901  21.279  53.105  1.00  0.00      PROA
ATOM   3935  C   GLU A 232       3.462  21.273  50.208  1.00  0.00      PROA
ATOM   3936  O   GLU A 232       2.581  21.849  50.843  1.00  0.00      PROA
ATOM   3937  N   ASP A 233       3.487  21.316  48.854  1.00  0.00      PROA
ATOM   3938  HN  ASP A 233       4.214  20.865  48.345  1.00  0.00      PROA
ATOM   3939  CA  ASP A 233       2.418  21.881  48.054  1.00  0.00      PROA
ATOM   3940  HA  ASP A 233       2.144  22.831  48.495  1.00  0.00      PROA
ATOM   3941  CB  ASP A 233       2.810  22.104  46.576  1.00  0.00      PROA
ATOM   3942  HB1 ASP A 233       1.917  22.412  45.989  1.00  0.00      PROA
ATOM   3943  HB2 ASP A 233       3.231  21.172  46.146  1.00  0.00      PROA
ATOM   3944  CG  ASP A 233       3.806  23.245  46.426  1.00  0.00      PROA
ATOM   3945  OD1 ASP A 233       3.968  24.040  47.381  1.00  0.00      PROA
ATOM   3946  OD2 ASP A 233       4.400  23.361  45.325  1.00  0.00      PROA
ATOM   3947  C   ASP A 233       1.189  21.015  48.088  1.00  0.00      PROA
ATOM   3948  O   ASP A 233       1.285  19.798  48.050  1.00  0.00      PROA
ATOM   3949  N   LYS A 234       0.013  21.669  48.165  1.00  0.00      PROA
ATOM   3950  HN  LYS A 234       0.003  22.667  48.127  1.00  0.00      PROA
ATOM   3951  CA  LYS A 234      -1.287  21.078  48.334  1.00  0.00      PROA
ATOM   3952  HA  LYS A 234      -1.190  20.217  48.979  1.00  0.00      PROA
ATOM   3953  CB  LYS A 234      -2.312  22.057  48.939  1.00  0.00      PROA
ATOM   3954  HB1 LYS A 234      -3.336  21.659  48.765  1.00  0.00      PROA
ATOM   3955  HB2 LYS A 234      -2.234  23.049  48.446  1.00  0.00      PROA
ATOM   3956  CG  LYS A 234      -2.204  22.196  50.458  1.00  0.00      PROA
ATOM   3957  HG1 LYS A 234      -2.498  21.225  50.898  1.00  0.00      PROA
ATOM   3958  HG2 LYS A 234      -2.918  22.943  50.847  1.00  0.00      PROA
ATOM   3959  CD  LYS A 234      -0.823  22.611  50.953  1.00  0.00      PROA
ATOM   3960  HD1 LYS A 234      -0.532  23.574  50.477  1.00  0.00      PROA
ATOM   3961  HD2 LYS A 234      -0.081  21.838  50.665  1.00  0.00      PROA
ATOM   3962  CE  LYS A 234      -0.776  22.736  52.472  1.00  0.00      PROA
ATOM   3963  HE1 LYS A 234      -1.086  21.785  52.955  1.00  0.00      PROA
ATOM   3964  HE2 LYS A 234      -1.435  23.557  52.825  1.00  0.00      PROA
ATOM   3965  NZ  LYS A 234       0.603  23.031  52.915  1.00  0.00      PROA
ATOM   3966  HZ1 LYS A 234       0.894  23.962  52.557  1.00  0.00      PROA
ATOM   3967  HZ2 LYS A 234       1.246  22.306  52.529  1.00  0.00      PROA
ATOM   3968  HZ3 LYS A 234       0.653  23.023  53.953  1.00  0.00      PROA
ATOM   3969  C   LYS A 234      -1.839  20.614  47.047  1.00  0.00      PROA
ATOM   3970  O   LYS A 234      -1.505  21.184  46.028  1.00  0.00      PROA
ATOM   3971  N   VAL A 235      -2.747  19.618  47.128  1.00  0.00      PROA
ATOM   3972  HN  VAL A 235      -2.922  19.225  48.030  1.00  0.00      PROA
ATOM   3973  CA  VAL A 235      -3.534  18.980  46.100  1.00  0.00      PROA
ATOM   3974  HA  VAL A 235      -2.861  18.433  45.456  1.00  0.00      PROA
ATOM   3975  CB  VAL A 235      -4.532  18.039  46.759  1.00  0.00      PROA
ATOM   3976  HB  VAL A 235      -3.961  17.312  47.382  1.00  0.00      PROA
ATOM   3977  CG1 VAL A 235      -5.476  18.813  47.712  1.00  0.00      PROA
ATOM   3978 HG11 VAL A 235      -6.049  19.608  47.204  1.00  0.00      PROA
ATOM   3979 HG12 VAL A 235      -4.920  19.303  48.533  1.00  0.00      PROA
ATOM   3980 HG13 VAL A 235      -6.208  18.118  48.170  1.00  0.00      PROA
ATOM   3981  CG2 VAL A 235      -5.275  17.237  45.683  1.00  0.00      PROA
ATOM   3982 HG21 VAL A 235      -4.553  16.632  45.095  1.00  0.00      PROA
ATOM   3983 HG22 VAL A 235      -5.848  17.857  44.974  1.00  0.00      PROA
ATOM   3984 HG23 VAL A 235      -6.017  16.584  46.187  1.00  0.00      PROA
ATOM   3985  C   VAL A 235      -4.317  19.973  45.278  1.00  0.00      PROA
ATOM   3986  O   VAL A 235      -4.748  19.729  44.159  1.00  0.00      PROA
ATOM   3987  N   TYR A 236      -4.604  21.147  45.832  1.00  0.00      PROA
ATOM   3988  HN  TYR A 236      -4.312  21.386  46.755  1.00  0.00      PROA
ATOM   3989  CA  TYR A 236      -5.399  22.109  45.123  1.00  0.00      PROA
ATOM   3990  HA  TYR A 236      -5.969  21.646  44.339  1.00  0.00      PROA
ATOM   3991  CB  TYR A 236      -6.416  22.773  46.064  1.00  0.00      PROA
ATOM   3992  HB1 TYR A 236      -7.125  22.000  46.437  1.00  0.00      PROA
ATOM   3993  HB2 TYR A 236      -7.013  23.550  45.540  1.00  0.00      PROA
ATOM   3994  CG  TYR A 236      -5.734  23.408  47.235  1.00  0.00      PROA
ATOM   3995  CD1 TYR A 236      -5.201  24.701  47.131  1.00  0.00      PROA
ATOM   3996  HD1 TYR A 236      -5.272  25.250  46.206  1.00  0.00      PROA
ATOM   3997  CE1 TYR A 236      -4.619  25.309  48.241  1.00  0.00      PROA
ATOM   3998  HE1 TYR A 236      -4.275  26.326  48.168  1.00  0.00      PROA
ATOM   3999  CZ  TYR A 236      -4.547  24.626  49.454  1.00  0.00      PROA
ATOM   4000  OH  TYR A 236      -3.944  25.233  50.559  1.00  0.00      PROA
ATOM   4001  HH  TYR A 236      -4.076  24.660  51.318  1.00  0.00      PROA
ATOM   4002  CD2 TYR A 236      -5.664  22.735  48.456  1.00  0.00      PROA
ATOM   4003  HD2 TYR A 236      -6.047  21.729  48.526  1.00  0.00      PROA
ATOM   4004  CE2 TYR A 236      -5.101  23.350  49.574  1.00  0.00      PROA
ATOM   4005  HE2 TYR A 236      -5.082  22.820  50.515  1.00  0.00      PROA
ATOM   4006  C   TYR A 236      -4.505  23.151  44.505  1.00  0.00      PROA
ATOM   4007  O   TYR A 236      -4.965  23.998  43.741  1.00  0.00      PROA
ATOM   4008  N   HSE A 237      -3.199  23.113  44.858  1.00  0.00      PROA
ATOM   4009  HN  HSE A 237      -2.878  22.450  45.533  1.00  0.00      PROA
ATOM   4010  CA  HSE A 237      -2.154  23.869  44.219  1.00  0.00      PROA
ATOM   4011  HA  HSE A 237      -2.536  24.826  43.902  1.00  0.00      PROA
ATOM   4012  CB  HSE A 237      -0.856  24.006  45.073  1.00  0.00      PROA
ATOM   4013  HB1 HSE A 237      -0.123  24.614  44.498  1.00  0.00      PROA
ATOM   4014  HB2 HSE A 237      -0.362  23.050  45.292  1.00  0.00      PROA
ATOM   4015  ND1 HSE A 237      -0.147  24.612  47.410  1.00  0.00      PROA
ATOM   4016  CG  HSE A 237      -1.063  24.717  46.376  1.00  0.00      PROA
ATOM   4017  CE1 HSE A 237      -0.599  25.408  48.356  1.00  0.00      PROA
ATOM   4018  HE1 HSE A 237      -0.121  25.568  49.321  1.00  0.00      PROA
ATOM   4019  NE2 HSE A 237      -1.739  26.022  47.987  1.00  0.00      PROA
ATOM   4020  HE2 HSE A 237      -2.292  26.652  48.535  1.00  0.00      PROA
ATOM   4021  CD2 HSE A 237      -2.049  25.574  46.723  1.00  0.00      PROA
ATOM   4022  HD2 HSE A 237      -2.924  25.887  46.176  1.00  0.00      PROA
ATOM   4023  C   HSE A 237      -1.831  23.051  43.040  1.00  0.00      PROA
ATOM   4024  O   HSE A 237      -1.828  23.491  41.892  1.00  0.00      PROA
ATOM   4025  N   VAL A 238      -1.624  21.778  43.378  1.00  0.00      PROA
ATOM   4026  HN  VAL A 238      -1.735  21.482  44.326  1.00  0.00      PROA
ATOM   4027  CA  VAL A 238      -1.054  20.809  42.542  1.00  0.00      PROA
ATOM   4028  HA  VAL A 238      -0.604  21.287  41.700  1.00  0.00      PROA
ATOM   4029  CB  VAL A 238      -0.090  19.917  43.316  1.00  0.00      PROA
ATOM   4030  HB  VAL A 238      -0.596  19.273  44.072  1.00  0.00      PROA
ATOM   4031  CG1 VAL A 238       0.664  19.052  42.325  1.00  0.00      PROA
ATOM   4032 HG11 VAL A 238       1.530  19.633  41.944  1.00  0.00      PROA
ATOM   4033 HG12 VAL A 238       0.078  18.758  41.444  1.00  0.00      PROA
ATOM   4034 HG13 VAL A 238       1.014  18.146  42.855  1.00  0.00      PROA
ATOM   4035  CG2 VAL A 238       0.943  20.748  44.088  1.00  0.00      PROA
ATOM   4036 HG21 VAL A 238       0.509  21.240  44.967  1.00  0.00      PROA
ATOM   4037 HG22 VAL A 238       1.398  21.519  43.431  1.00  0.00      PROA
ATOM   4038 HG23 VAL A 238       1.754  20.085  44.459  1.00  0.00      PROA
ATOM   4039  C   VAL A 238      -2.252  20.041  42.173  1.00  0.00      PROA
ATOM   4040  O   VAL A 238      -2.657  19.213  42.958  1.00  0.00      PROA
ATOM   4041  N   MET A 239      -2.878  20.234  41.002  1.00  0.00      PROA
ATOM   4042  HN  MET A 239      -2.476  20.762  40.260  1.00  0.00      PROA
ATOM   4043  CA  MET A 239      -4.333  20.112  40.985  1.00  0.00      PROA
ATOM   4044  HA  MET A 239      -4.689  20.436  41.949  1.00  0.00      PROA
ATOM   4045  CB  MET A 239      -4.914  21.124  40.050  1.00  0.00      PROA
ATOM   4046  HB1 MET A 239      -6.008  20.981  39.899  1.00  0.00      PROA
ATOM   4047  HB2 MET A 239      -4.425  21.035  39.052  1.00  0.00      PROA
ATOM   4048  CG  MET A 239      -4.695  22.516  40.617  1.00  0.00      PROA
ATOM   4049  HG1 MET A 239      -3.609  22.677  40.707  1.00  0.00      PROA
ATOM   4050  HG2 MET A 239      -5.143  22.618  41.623  1.00  0.00      PROA
ATOM   4051  SD  MET A 239      -5.312  23.773  39.525  1.00  0.00      PROA
ATOM   4052  CE  MET A 239      -7.100  23.565  39.638  1.00  0.00      PROA
ATOM   4053  HE1 MET A 239      -7.463  23.800  40.655  1.00  0.00      PROA
ATOM   4054  HE2 MET A 239      -7.417  22.546  39.351  1.00  0.00      PROA
ATOM   4055  HE3 MET A 239      -7.607  24.268  38.941  1.00  0.00      PROA
ATOM   4056  C   MET A 239      -5.037  18.830  40.716  1.00  0.00      PROA
ATOM   4057  O   MET A 239      -5.305  18.374  39.597  1.00  0.00      PROA
ATOM   4058  N   ALA A 240      -5.182  18.079  41.833  1.00  0.00      PROA
ATOM   4059  HN  ALA A 240      -4.979  18.468  42.732  1.00  0.00      PROA
ATOM   4060  CA  ALA A 240      -5.429  16.671  41.817  1.00  0.00      PROA
ATOM   4061  HA  ALA A 240      -5.276  16.283  42.813  1.00  0.00      PROA
ATOM   4062  CB  ALA A 240      -6.832  16.353  41.308  1.00  0.00      PROA
ATOM   4063  HB1 ALA A 240      -6.990  16.704  40.268  1.00  0.00      PROA
ATOM   4064  HB2 ALA A 240      -7.594  16.829  41.955  1.00  0.00      PROA
ATOM   4065  HB3 ALA A 240      -6.988  15.252  41.334  1.00  0.00      PROA
ATOM   4066  C   ALA A 240      -4.298  16.246  40.934  1.00  0.00      PROA
ATOM   4067  O   ALA A 240      -4.464  15.747  39.839  1.00  0.00      PROA
ATOM   4068  N   GLU A 241      -3.193  16.901  41.313  1.00  0.00      PROA
ATOM   4069  HN  GLU A 241      -3.249  17.407  42.171  1.00  0.00      PROA
ATOM   4070  CA  GLU A 241      -1.919  17.058  40.734  1.00  0.00      PROA
ATOM   4071  HA  GLU A 241      -1.580  17.954  41.172  1.00  0.00      PROA
ATOM   4072  CB  GLU A 241      -1.026  16.015  41.308  1.00  0.00      PROA
ATOM   4073  HB1 GLU A 241       0.017  16.259  41.026  1.00  0.00      PROA
ATOM   4074  HB2 GLU A 241      -1.304  15.021  40.895  1.00  0.00      PROA
ATOM   4075  CG  GLU A 241      -1.045  16.009  42.833  1.00  0.00      PROA
ATOM   4076  HG1 GLU A 241      -2.053  15.769  43.238  1.00  0.00      PROA
ATOM   4077  HG2 GLU A 241      -0.726  16.977  43.262  1.00  0.00      PROA
ATOM   4078  CD  GLU A 241      -0.119  14.909  43.276  1.00  0.00      PROA
ATOM   4079  OE1 GLU A 241       0.374  14.110  42.455  1.00  0.00      PROA
ATOM   4080  OE2 GLU A 241       0.085  14.811  44.478  1.00  0.00      PROA
ATOM   4081  C   GLU A 241      -1.617  17.258  39.281  1.00  0.00      PROA
ATOM   4082  O   GLU A 241      -0.453  17.310  38.956  1.00  0.00      PROA
ATOM   4083  N   PHE A 242      -2.551  17.375  38.342  1.00  0.00      PROA
ATOM   4084  HN  PHE A 242      -3.531  17.343  38.531  1.00  0.00      PROA
ATOM   4085  CA  PHE A 242      -2.125  17.444  36.973  1.00  0.00      PROA
ATOM   4086  HA  PHE A 242      -1.270  18.099  36.898  1.00  0.00      PROA
ATOM   4087  CB  PHE A 242      -1.821  16.074  36.348  1.00  0.00      PROA
ATOM   4088  HB1 PHE A 242      -1.030  15.615  36.970  1.00  0.00      PROA
ATOM   4089  HB2 PHE A 242      -1.428  16.227  35.319  1.00  0.00      PROA
ATOM   4090  CG  PHE A 242      -2.989  15.127  36.288  1.00  0.00      PROA
ATOM   4091  CD1 PHE A 242      -3.575  14.780  35.064  1.00  0.00      PROA
ATOM   4092  HD1 PHE A 242      -3.200  15.181  34.144  1.00  0.00      PROA
ATOM   4093  CE1 PHE A 242      -4.673  13.922  35.019  1.00  0.00      PROA
ATOM   4094  HE1 PHE A 242      -5.138  13.688  34.075  1.00  0.00      PROA
ATOM   4095  CZ  PHE A 242      -5.198  13.400  36.200  1.00  0.00      PROA
ATOM   4096  HZ  PHE A 242      -6.048  12.735  36.166  1.00  0.00      PROA
ATOM   4097  CD2 PHE A 242      -3.495  14.557  37.457  1.00  0.00      PROA
ATOM   4098  HD2 PHE A 242      -2.975  14.735  38.383  1.00  0.00      PROA
ATOM   4099  CE2 PHE A 242      -4.616  13.727  37.423  1.00  0.00      PROA
ATOM   4100  HE2 PHE A 242      -5.022  13.300  38.323  1.00  0.00      PROA
ATOM   4101  C   PHE A 242      -3.192  18.051  36.181  1.00  0.00      PROA
ATOM   4102  O   PHE A 242      -4.349  17.970  36.557  1.00  0.00      PROA
ATOM   4103  N   LYS A 243      -2.770  18.689  35.072  1.00  0.00      PROA
ATOM   4104  HN  LYS A 243      -1.782  18.777  34.977  1.00  0.00      PROA
ATOM   4105  CA  LYS A 243      -3.456  19.225  33.924  1.00  0.00      PROA
ATOM   4106  HA  LYS A 243      -2.685  19.788  33.420  1.00  0.00      PROA
ATOM   4107  CB  LYS A 243      -3.924  18.193  32.896  1.00  0.00      PROA
ATOM   4108  HB1 LYS A 243      -4.791  18.572  32.312  1.00  0.00      PROA
ATOM   4109  HB2 LYS A 243      -4.256  17.282  33.439  1.00  0.00      PROA
ATOM   4110  CG  LYS A 243      -2.856  17.814  31.865  1.00  0.00      PROA
ATOM   4111  HG1 LYS A 243      -2.541  18.729  31.316  1.00  0.00      PROA
ATOM   4112  HG2 LYS A 243      -3.327  17.124  31.129  1.00  0.00      PROA
ATOM   4113  CD  LYS A 243      -1.626  17.138  32.477  1.00  0.00      PROA
ATOM   4114  HD1 LYS A 243      -1.912  16.230  33.038  1.00  0.00      PROA
ATOM   4115  HD2 LYS A 243      -1.146  17.836  33.194  1.00  0.00      PROA
ATOM   4116  CE  LYS A 243      -0.566  16.764  31.443  1.00  0.00      PROA
ATOM   4117  HE1 LYS A 243       0.341  16.360  31.945  1.00  0.00      PROA
ATOM   4118  HE2 LYS A 243      -0.283  17.644  30.830  1.00  0.00      PROA
ATOM   4119  NZ  LYS A 243      -1.065  15.726  30.514  1.00  0.00      PROA
ATOM   4120  HZ1 LYS A 243      -1.908  16.078  30.018  1.00  0.00      PROA
ATOM   4121  HZ2 LYS A 243      -1.311  14.874  31.059  1.00  0.00      PROA
ATOM   4122  HZ3 LYS A 243      -0.323  15.491  29.825  1.00  0.00      PROA
ATOM   4123  C   LYS A 243      -4.496  20.246  34.185  1.00  0.00      PROA
ATOM   4124  O   LYS A 243      -4.811  21.026  33.306  1.00  0.00      PROA
ATOM   4125  N   ARG A 244      -5.012  20.290  35.414  1.00  0.00      PROA
ATOM   4126  HN  ARG A 244      -4.726  19.602  36.081  1.00  0.00      PROA
ATOM   4127  CA  ARG A 244      -5.949  21.229  35.916  1.00  0.00      PROA
ATOM   4128  HA  ARG A 244      -6.609  21.537  35.137  1.00  0.00      PROA
ATOM   4129  CB  ARG A 244      -6.844  20.643  37.017  1.00  0.00      PROA
ATOM   4130  HB1 ARG A 244      -7.362  21.470  37.551  1.00  0.00      PROA
ATOM   4131  HB2 ARG A 244      -6.225  20.088  37.754  1.00  0.00      PROA
ATOM   4132  CG  ARG A 244      -7.966  19.733  36.499  1.00  0.00      PROA
ATOM   4133  HG1 ARG A 244      -8.576  20.295  35.757  1.00  0.00      PROA
ATOM   4134  HG2 ARG A 244      -8.627  19.488  37.363  1.00  0.00      PROA
ATOM   4135  CD  ARG A 244      -7.444  18.441  35.881  1.00  0.00      PROA
ATOM   4136  HD1 ARG A 244      -6.792  17.885  36.587  1.00  0.00      PROA
ATOM   4137  HD2 ARG A 244      -6.872  18.643  34.954  1.00  0.00      PROA
ATOM   4138  NE  ARG A 244      -8.597  17.594  35.474  1.00  0.00      PROA
ATOM   4139  HE  ARG A 244      -8.942  17.667  34.543  1.00  0.00      PROA
ATOM   4140  CZ  ARG A 244      -9.175  16.691  36.287  1.00  0.00      PROA
ATOM   4141  NH1 ARG A 244      -8.748  16.523  37.548  1.00  0.00      PROA
ATOM   4142 HH11 ARG A 244      -7.983  17.066  37.888  1.00  0.00      PROA
ATOM   4143 HH12 ARG A 244      -9.205  15.867  38.146  1.00  0.00      PROA
ATOM   4144  NH2 ARG A 244     -10.198  15.953  35.820  1.00  0.00      PROA
ATOM   4145 HH21 ARG A 244     -10.531  16.087  34.889  1.00  0.00      PROA
ATOM   4146 HH22 ARG A 244     -10.643  15.291  36.420  1.00  0.00      PROA
ATOM   4147  C   ARG A 244      -5.215  22.436  36.418  1.00  0.00      PROA
ATOM   4148  O   ARG A 244      -5.826  23.467  36.681  1.00  0.00      PROA
ATOM   4149  N   GLY A 245      -3.881  22.381  36.500  1.00  0.00      PROA
ATOM   4150  HN  GLY A 245      -3.357  21.557  36.292  1.00  0.00      PROA
ATOM   4151  CA  GLY A 245      -3.160  23.570  36.786  1.00  0.00      PROA
ATOM   4152  HA1 GLY A 245      -3.134  23.736  37.852  1.00  0.00      PROA
ATOM   4153  HA2 GLY A 245      -3.502  24.395  36.174  1.00  0.00      PROA
ATOM   4154  C   GLY A 245      -1.851  23.138  36.315  1.00  0.00      PROA
ATOM   4155  O   GLY A 245      -1.609  22.986  35.123  1.00  0.00      PROA
ATOM   4156  N   CYS A 246      -0.955  22.858  37.259  1.00  0.00      PROA
ATOM   4157  HN  CYS A 246      -1.153  22.994  38.226  1.00  0.00      PROA
ATOM   4158  CA  CYS A 246       0.306  22.271  36.956  1.00  0.00      PROA
ATOM   4159  HA  CYS A 246       0.792  22.888  36.212  1.00  0.00      PROA
ATOM   4160  CB  CYS A 246       1.130  22.310  38.249  1.00  0.00      PROA
ATOM   4161  HB1 CYS A 246       1.042  23.339  38.661  1.00  0.00      PROA
ATOM   4162  HB2 CYS A 246       2.200  22.191  38.006  1.00  0.00      PROA
ATOM   4163  SG  CYS A 246       0.551  21.119  39.484  1.00  0.00      PROA
ATOM   4164  HG1 CYS A 246      -0.532  21.805  39.818  1.00  0.00      PROA
ATOM   4165  C   CYS A 246       0.044  20.875  36.350  1.00  0.00      PROA
ATOM   4166  O   CYS A 246      -1.119  20.475  36.288  1.00  0.00      PROA
ATOM   4167  N   LYS A 247       1.102  20.173  35.828  1.00  0.00      PROA
ATOM   4168  HN  LYS A 247       2.024  20.520  35.978  1.00  0.00      PROA
ATOM   4169  CA  LYS A 247       1.075  19.000  34.909  1.00  0.00      PROA
ATOM   4170  HA  LYS A 247       0.092  18.988  34.469  1.00  0.00      PROA
ATOM   4171  CB  LYS A 247       2.110  19.277  33.802  1.00  0.00      PROA
ATOM   4172  HB1 LYS A 247       2.166  18.484  33.028  1.00  0.00      PROA
ATOM   4173  HB2 LYS A 247       3.074  19.387  34.316  1.00  0.00      PROA
ATOM   4174  CG  LYS A 247       1.844  20.509  32.948  1.00  0.00      PROA
ATOM   4175  HG1 LYS A 247       2.721  20.634  32.281  1.00  0.00      PROA
ATOM   4176  HG2 LYS A 247       1.749  21.425  33.568  1.00  0.00      PROA
ATOM   4177  CD  LYS A 247       0.602  20.311  32.083  1.00  0.00      PROA
ATOM   4178  HD1 LYS A 247      -0.289  20.184  32.738  1.00  0.00      PROA
ATOM   4179  HD2 LYS A 247       0.739  19.385  31.484  1.00  0.00      PROA
ATOM   4180  CE  LYS A 247       0.371  21.482  31.138  1.00  0.00      PROA
ATOM   4181  HE1 LYS A 247       1.213  21.569  30.424  1.00  0.00      PROA
ATOM   4182  HE2 LYS A 247       0.267  22.434  31.703  1.00  0.00      PROA
ATOM   4183  NZ  LYS A 247      -0.867  21.284  30.356  1.00  0.00      PROA
ATOM   4184  HZ1 LYS A 247      -1.689  21.238  30.990  1.00  0.00      PROA
ATOM   4185  HZ2 LYS A 247      -0.792  20.401  29.812  1.00  0.00      PROA
ATOM   4186  HZ3 LYS A 247      -0.982  22.074  29.689  1.00  0.00      PROA
ATOM   4187  C   LYS A 247       1.343  17.517  35.388  1.00  0.00      PROA
ATOM   4188  O   LYS A 247       0.835  17.093  36.415  1.00  0.00      PROA
ATOM   4189  N   HSE A 248       2.167  16.726  34.598  1.00  0.00      PROA
ATOM   4190  HN  HSE A 248       2.619  17.221  33.859  1.00  0.00      PROA
ATOM   4191  CA  HSE A 248       2.509  15.284  34.447  1.00  0.00      PROA
ATOM   4192  HA  HSE A 248       1.722  14.864  33.842  1.00  0.00      PROA
ATOM   4193  CB  HSE A 248       3.803  15.107  33.630  1.00  0.00      PROA
ATOM   4194  HB1 HSE A 248       4.249  14.104  33.575  1.00  0.00      PROA
ATOM   4195  HB2 HSE A 248       4.599  15.715  34.070  1.00  0.00      PROA
ATOM   4196  ND1 HSE A 248       3.719  16.833  31.860  1.00  0.00      PROA
ATOM   4197  CG  HSE A 248       3.621  15.504  32.214  1.00  0.00      PROA
ATOM   4198  CE1 HSE A 248       3.586  16.856  30.554  1.00  0.00      PROA
ATOM   4199  HE1 HSE A 248       3.623  17.752  29.935  1.00  0.00      PROA
ATOM   4200  NE2 HSE A 248       3.413  15.614  30.050  1.00  0.00      PROA
ATOM   4201  HE2 HSE A 248       3.328  15.362  29.084  1.00  0.00      PROA
ATOM   4202  CD2 HSE A 248       3.444  14.738  31.110  1.00  0.00      PROA
ATOM   4203  HD2 HSE A 248       3.352  13.665  31.012  1.00  0.00      PROA
ATOM   4204  C   HSE A 248       2.730  14.372  35.612  1.00  0.00      PROA
ATOM   4205  O   HSE A 248       2.926  14.872  36.710  1.00  0.00      PROA
ATOM   4206  N   PRO A 249       2.825  13.015  35.436  1.00  0.00      PROA
ATOM   4207  CD  PRO A 249       2.559  12.182  34.237  1.00  0.00      PROA
ATOM   4208  HD1 PRO A 249       3.303  12.376  33.439  1.00  0.00      PROA
ATOM   4209  HD2 PRO A 249       1.539  12.368  33.845  1.00  0.00      PROA
ATOM   4210  CA  PRO A 249       3.139  12.133  36.522  1.00  0.00      PROA
ATOM   4211  HA  PRO A 249       2.214  11.967  37.046  1.00  0.00      PROA
ATOM   4212  CB  PRO A 249       3.607  10.832  35.934  1.00  0.00      PROA
ATOM   4213  HB1 PRO A 249       3.464   9.971  36.620  1.00  0.00      PROA
ATOM   4214  HB2 PRO A 249       4.674  10.880  35.617  1.00  0.00      PROA
ATOM   4215  CG  PRO A 249       2.739  10.723  34.695  1.00  0.00      PROA
ATOM   4216  HG1 PRO A 249       3.199  10.094  33.905  1.00  0.00      PROA
ATOM   4217  HG2 PRO A 249       1.763  10.299  34.966  1.00  0.00      PROA
ATOM   4218  C   PRO A 249       4.107  12.656  37.474  1.00  0.00      PROA
ATOM   4219  O   PRO A 249       5.204  13.088  37.120  1.00  0.00      PROA
ATOM   4220  N   ILE A 250       3.552  12.670  38.664  1.00  0.00      PROA
ATOM   4221  HN  ILE A 250       2.654  12.259  38.784  1.00  0.00      PROA
ATOM   4222  CA  ILE A 250       4.004  13.322  39.799  1.00  0.00      PROA
ATOM   4223  HA  ILE A 250       4.530  14.215  39.487  1.00  0.00      PROA
ATOM   4224  CB  ILE A 250       2.848  13.721  40.674  1.00  0.00      PROA
ATOM   4225  HB  ILE A 250       2.112  12.891  40.780  1.00  0.00      PROA
ATOM   4226  CG2 ILE A 250       3.350  14.083  42.082  1.00  0.00      PROA
ATOM   4227 HG21 ILE A 250       4.191  14.799  41.992  1.00  0.00      PROA
ATOM   4228 HG22 ILE A 250       3.673  13.195  42.663  1.00  0.00      PROA
ATOM   4229 HG23 ILE A 250       2.582  14.601  42.681  1.00  0.00      PROA
ATOM   4230  CG1 ILE A 250       2.169  14.925  40.005  1.00  0.00      PROA
ATOM   4231 HG11 ILE A 250       2.932  15.507  39.443  1.00  0.00      PROA
ATOM   4232 HG12 ILE A 250       1.812  15.597  40.804  1.00  0.00      PROA
ATOM   4233  CD  ILE A 250       1.041  14.536  39.061  1.00  0.00      PROA
ATOM   4234  HD1 ILE A 250       0.189  14.093  39.616  1.00  0.00      PROA
ATOM   4235  HD2 ILE A 250       1.401  13.792  38.337  1.00  0.00      PROA
ATOM   4236  HD3 ILE A 250       0.694  15.396  38.465  1.00  0.00      PROA
ATOM   4237  C   ILE A 250       4.944  12.476  40.535  1.00  0.00      PROA
ATOM   4238  O   ILE A 250       4.679  11.363  40.992  1.00  0.00      PROA
ATOM   4239  N   ILE A 251       6.095  13.111  40.707  1.00  0.00      PROA
ATOM   4240  HN  ILE A 251       6.251  14.000  40.283  1.00  0.00      PROA
ATOM   4241  CA  ILE A 251       7.147  12.671  41.545  1.00  0.00      PROA
ATOM   4242  HA  ILE A 251       7.093  11.604  41.712  1.00  0.00      PROA
ATOM   4243  CB  ILE A 251       8.477  13.092  40.978  1.00  0.00      PROA
ATOM   4244  HB  ILE A 251       8.478  14.197  40.840  1.00  0.00      PROA
ATOM   4245  CG2 ILE A 251       9.568  12.715  41.971  1.00  0.00      PROA
ATOM   4246 HG21 ILE A 251       9.457  11.641  42.230  1.00  0.00      PROA
ATOM   4247 HG22 ILE A 251       9.497  13.317  42.902  1.00  0.00      PROA
ATOM   4248 HG23 ILE A 251      10.567  12.900  41.527  1.00  0.00      PROA
ATOM   4249  CG1 ILE A 251       8.685  12.415  39.607  1.00  0.00      PROA
ATOM   4250 HG11 ILE A 251       8.191  11.420  39.625  1.00  0.00      PROA
ATOM   4251 HG12 ILE A 251       9.754  12.202  39.466  1.00  0.00      PROA
ATOM   4252  CD  ILE A 251       8.154  13.250  38.434  1.00  0.00      PROA
ATOM   4253  HD1 ILE A 251       8.468  14.310  38.523  1.00  0.00      PROA
ATOM   4254  HD2 ILE A 251       7.056  13.236  38.415  1.00  0.00      PROA
ATOM   4255  HD3 ILE A 251       8.528  12.869  37.464  1.00  0.00      PROA
ATOM   4256  C   ILE A 251       6.811  13.414  42.791  1.00  0.00      PROA
ATOM   4257  O   ILE A 251       6.445  14.578  42.709  1.00  0.00      PROA
ATOM   4258  N   ILE A 252       6.824  12.771  43.967  1.00  0.00      PROA
ATOM   4259  HN  ILE A 252       7.129  11.828  44.075  1.00  0.00      PROA
ATOM   4260  CA  ILE A 252       6.247  13.411  45.131  1.00  0.00      PROA
ATOM   4261  HA  ILE A 252       5.262  13.741  44.833  1.00  0.00      PROA
ATOM   4262  CB  ILE A 252       6.054  12.450  46.270  1.00  0.00      PROA
ATOM   4263  HB  ILE A 252       5.477  12.963  47.048  1.00  0.00      PROA
ATOM   4264  CG2 ILE A 252       5.230  11.252  45.793  1.00  0.00      PROA
ATOM   4265 HG21 ILE A 252       5.764  10.748  44.994  1.00  0.00      PROA
ATOM   4266 HG22 ILE A 252       4.266  11.579  45.362  1.00  0.00      PROA
ATOM   4267 HG23 ILE A 252       5.021  10.548  46.624  1.00  0.00      PROA
ATOM   4268  CG1 ILE A 252       7.366  12.059  46.950  1.00  0.00      PROA
ATOM   4269 HG11 ILE A 252       8.248  12.259  46.310  1.00  0.00      PROA
ATOM   4270 HG12 ILE A 252       7.373  10.974  47.141  1.00  0.00      PROA
ATOM   4271  CD  ILE A 252       7.493  12.750  48.297  1.00  0.00      PROA
ATOM   4272  HD1 ILE A 252       6.845  12.271  49.041  1.00  0.00      PROA
ATOM   4273  HD2 ILE A 252       7.211  13.822  48.244  1.00  0.00      PROA
ATOM   4274  HD3 ILE A 252       8.528  12.665  48.643  1.00  0.00      PROA
ATOM   4275  C   ILE A 252       6.962  14.644  45.660  1.00  0.00      PROA
ATOM   4276  O   ILE A 252       6.316  15.567  46.129  1.00  0.00      PROA
ATOM   4277  N   GLU A 253       8.301  14.735  45.627  1.00  0.00      PROA
ATOM   4278  HN  GLU A 253       8.889  14.013  45.277  1.00  0.00      PROA
ATOM   4279  CA  GLU A 253       8.914  15.985  45.998  1.00  0.00      PROA
ATOM   4280  HA  GLU A 253       8.235  16.674  46.480  1.00  0.00      PROA
ATOM   4281  CB  GLU A 253      10.142  15.883  46.875  1.00  0.00      PROA
ATOM   4282  HB1 GLU A 253      10.707  16.836  46.914  1.00  0.00      PROA
ATOM   4283  HB2 GLU A 253      10.740  15.102  46.361  1.00  0.00      PROA
ATOM   4284  CG  GLU A 253       9.852  15.397  48.298  1.00  0.00      PROA
ATOM   4285  HG1 GLU A 253      10.760  15.046  48.823  1.00  0.00      PROA
ATOM   4286  HG2 GLU A 253       9.160  14.557  48.226  1.00  0.00      PROA
ATOM   4287  CD  GLU A 253       9.277  16.459  49.205  1.00  0.00      PROA
ATOM   4288  OE1 GLU A 253       9.509  17.661  48.945  1.00  0.00      PROA
ATOM   4289  OE2 GLU A 253       8.621  16.063  50.200  1.00  0.00      PROA
ATOM   4290  C   GLU A 253       9.240  16.517  44.689  1.00  0.00      PROA
ATOM   4291  O   GLU A 253       8.799  15.993  43.669  1.00  0.00      PROA
ATOM   4292  N   LYS A 254       9.888  17.671  44.661  1.00  0.00      PROA
ATOM   4293  HN  LYS A 254      10.236  18.148  45.465  1.00  0.00      PROA
ATOM   4294  CA  LYS A 254       9.859  18.344  43.420  1.00  0.00      PROA
ATOM   4295  HA  LYS A 254       9.070  17.991  42.778  1.00  0.00      PROA
ATOM   4296  CB  LYS A 254       9.446  19.829  43.672  1.00  0.00      PROA
ATOM   4297  HB1 LYS A 254      10.111  20.453  44.238  1.00  0.00      PROA
ATOM   4298  HB2 LYS A 254       8.657  19.773  44.427  1.00  0.00      PROA
ATOM   4299  CG  LYS A 254       8.787  20.560  42.512  1.00  0.00      PROA
ATOM   4300  HG1 LYS A 254       7.895  20.041  42.172  1.00  0.00      PROA
ATOM   4301  HG2 LYS A 254       9.564  20.476  41.741  1.00  0.00      PROA
ATOM   4302  CD  LYS A 254       8.376  22.028  42.737  1.00  0.00      PROA
ATOM   4303  HD1 LYS A 254       7.889  22.424  41.817  1.00  0.00      PROA
ATOM   4304  HD2 LYS A 254       9.246  22.669  42.968  1.00  0.00      PROA
ATOM   4305  CE  LYS A 254       7.331  22.218  43.799  1.00  0.00      PROA
ATOM   4306  HE1 LYS A 254       7.771  21.877  44.752  1.00  0.00      PROA
ATOM   4307  HE2 LYS A 254       6.410  21.678  43.502  1.00  0.00      PROA
ATOM   4308  NZ  LYS A 254       6.948  23.632  43.964  1.00  0.00      PROA
ATOM   4309  HZ1 LYS A 254       6.685  24.034  43.042  1.00  0.00      PROA
ATOM   4310  HZ2 LYS A 254       7.741  24.169  44.369  1.00  0.00      PROA
ATOM   4311  HZ3 LYS A 254       6.122  23.683  44.604  1.00  0.00      PROA
ATOM   4312  C   LYS A 254      11.228  17.855  42.828  1.00  0.00      PROA
ATOM   4313  O   LYS A 254      11.229  17.553  41.636  1.00  0.00      PROA
ATOM   4314  N   SER A 255      12.358  17.613  43.668  1.00  0.00      PROA
ATOM   4315  HN  SER A 255      12.237  17.808  44.639  1.00  0.00      PROA
ATOM   4316  CA  SER A 255      13.794  17.265  43.290  1.00  0.00      PROA
ATOM   4317  HA  SER A 255      13.584  16.739  42.406  1.00  0.00      PROA
ATOM   4318  CB  SER A 255      14.439  18.579  42.821  1.00  0.00      PROA
ATOM   4319  HB1 SER A 255      14.348  19.320  43.608  1.00  0.00      PROA
ATOM   4320  HB2 SER A 255      13.899  18.881  41.898  1.00  0.00      PROA
ATOM   4321  OG  SER A 255      15.824  18.577  42.518  1.00  0.00      PROA
ATOM   4322  HG1 SER A 255      15.926  18.059  41.712  1.00  0.00      PROA
ATOM   4323  C   SER A 255      15.080  16.491  43.995  1.00  0.00      PROA
ATOM   4324  O   SER A 255      15.874  15.878  43.283  1.00  0.00      PROA
ATOM   4325  N   GLY A 256      15.474  16.472  45.295  1.00  0.00      PROA
ATOM   4326  HN  GLY A 256      14.990  16.964  46.011  1.00  0.00      PROA
ATOM   4327  CA  GLY A 256      16.704  15.764  45.758  1.00  0.00      PROA
ATOM   4328  HA1 GLY A 256      16.953  16.232  46.697  1.00  0.00      PROA
ATOM   4329  HA2 GLY A 256      17.480  16.027  45.054  1.00  0.00      PROA
ATOM   4330  C   GLY A 256      16.869  14.203  45.979  1.00  0.00      PROA
ATOM   4331  O   GLY A 256      17.972  13.694  45.795  1.00  0.00      PROA
ATOM   4332  N   GLN A 257      15.867  13.393  46.442  1.00  0.00      PROA
ATOM   4333  HN  GLN A 257      14.946  13.756  46.563  1.00  0.00      PROA
ATOM   4334  CA  GLN A 257      16.100  12.076  47.062  1.00  0.00      PROA
ATOM   4335  HA  GLN A 257      16.931  11.598  46.591  1.00  0.00      PROA
ATOM   4336  CB  GLN A 257      16.386  12.133  48.591  1.00  0.00      PROA
ATOM   4337  HB1 GLN A 257      16.530  11.092  48.967  1.00  0.00      PROA
ATOM   4338  HB2 GLN A 257      15.522  12.564  49.137  1.00  0.00      PROA
ATOM   4339  CG  GLN A 257      17.651  12.927  48.951  1.00  0.00      PROA
ATOM   4340  HG1 GLN A 257      17.548  13.990  48.652  1.00  0.00      PROA
ATOM   4341  HG2 GLN A 257      18.524  12.506  48.409  1.00  0.00      PROA
ATOM   4342  CD  GLN A 257      17.896  12.893  50.460  1.00  0.00      PROA
ATOM   4343  OE1 GLN A 257      16.965  12.807  51.267  1.00  0.00      PROA
ATOM   4344  NE2 GLN A 257      19.200  12.979  50.845  1.00  0.00      PROA
ATOM   4345 HE21 GLN A 257      19.923  13.087  50.157  1.00  0.00      PROA
ATOM   4346 HE22 GLN A 257      19.428  12.967  51.817  1.00  0.00      PROA
ATOM   4347  C   GLN A 257      14.904  11.168  46.930  1.00  0.00      PROA
ATOM   4348  O   GLN A 257      13.839  11.578  47.319  1.00  0.00      PROA
ATOM   4349  N   LYS A 258      14.981   9.890  46.493  1.00  0.00      PROA
ATOM   4350  HN  LYS A 258      15.847   9.453  46.272  1.00  0.00      PROA
ATOM   4351  CA  LYS A 258      13.765   9.177  46.088  1.00  0.00      PROA
ATOM   4352  HA  LYS A 258      13.190   9.875  45.535  1.00  0.00      PROA
ATOM   4353  CB  LYS A 258      14.087   8.043  45.122  1.00  0.00      PROA
ATOM   4354  HB1 LYS A 258      13.155   7.567  44.750  1.00  0.00      PROA
ATOM   4355  HB2 LYS A 258      14.690   7.267  45.643  1.00  0.00      PROA
ATOM   4356  CG  LYS A 258      14.843   8.547  43.902  1.00  0.00      PROA
ATOM   4357  HG1 LYS A 258      15.848   8.887  44.223  1.00  0.00      PROA
ATOM   4358  HG2 LYS A 258      14.321   9.424  43.547  1.00  0.00      PROA
ATOM   4359  CD  LYS A 258      14.989   7.494  42.811  1.00  0.00      PROA
ATOM   4360  HD1 LYS A 258      15.379   7.993  41.892  1.00  0.00      PROA
ATOM   4361  HD2 LYS A 258      14.004   7.041  42.568  1.00  0.00      PROA
ATOM   4362  CE  LYS A 258      15.972   6.415  43.262  1.00  0.00      PROA
ATOM   4363  HE1 LYS A 258      15.580   5.860  44.140  1.00  0.00      PROA
ATOM   4364  HE2 LYS A 258      16.954   6.866  43.523  1.00  0.00      PROA
ATOM   4365  NZ  LYS A 258      16.208   5.432  42.188  1.00  0.00      PROA
ATOM   4366  HZ1 LYS A 258      16.634   5.906  41.363  1.00  0.00      PROA
ATOM   4367  HZ2 LYS A 258      15.311   4.995  41.898  1.00  0.00      PROA
ATOM   4368  HZ3 LYS A 258      16.864   4.695  42.514  1.00  0.00      PROA
ATOM   4369  C   LYS A 258      12.750   8.643  47.072  1.00  0.00      PROA
ATOM   4370  O   LYS A 258      12.690   7.445  47.359  1.00  0.00      PROA
ATOM   4371  N   LEU A 259      11.852   9.554  47.502  1.00  0.00      PROA
ATOM   4372  HN  LEU A 259      11.934  10.506  47.209  1.00  0.00      PROA
ATOM   4373  CA  LEU A 259      10.833   9.322  48.487  1.00  0.00      PROA
ATOM   4374  HA  LEU A 259      11.284   8.841  49.344  1.00  0.00      PROA
ATOM   4375  CB  LEU A 259      10.189  10.662  48.925  1.00  0.00      PROA
ATOM   4376  HB1 LEU A 259       9.151  10.492  49.295  1.00  0.00      PROA
ATOM   4377  HB2 LEU A 259      10.135  11.340  48.046  1.00  0.00      PROA
ATOM   4378  CG  LEU A 259      10.915  11.381  50.083  1.00  0.00      PROA
ATOM   4379  HG  LEU A 259      10.939  10.679  50.951  1.00  0.00      PROA
ATOM   4380  CD1 LEU A 259      12.355  11.761  49.751  1.00  0.00      PROA
ATOM   4381 HD11 LEU A 259      12.348  12.469  48.897  1.00  0.00      PROA
ATOM   4382 HD12 LEU A 259      12.966  10.866  49.514  1.00  0.00      PROA
ATOM   4383 HD13 LEU A 259      12.828  12.273  50.617  1.00  0.00      PROA
ATOM   4384  CD2 LEU A 259      10.158  12.638  50.528  1.00  0.00      PROA
ATOM   4385 HD21 LEU A 259       9.115  12.390  50.817  1.00  0.00      PROA
ATOM   4386 HD22 LEU A 259      10.142  13.367  49.711  1.00  0.00      PROA
ATOM   4387 HD23 LEU A 259      10.660  13.105  51.402  1.00  0.00      PROA
ATOM   4388  C   LEU A 259       9.751   8.414  47.970  1.00  0.00      PROA
ATOM   4389  O   LEU A 259       9.526   7.327  48.501  1.00  0.00      PROA
ATOM   4390  N   SER A 260       9.041   8.880  46.925  1.00  0.00      PROA
ATOM   4391  HN  SER A 260       9.260   9.750  46.488  1.00  0.00      PROA
ATOM   4392  CA  SER A 260       7.841   8.237  46.462  1.00  0.00      PROA
ATOM   4393  HA  SER A 260       8.072   7.205  46.246  1.00  0.00      PROA
ATOM   4394  CB  SER A 260       6.694   8.296  47.506  1.00  0.00      PROA
ATOM   4395  HB1 SER A 260       6.412   9.325  47.788  1.00  0.00      PROA
ATOM   4396  HB2 SER A 260       7.031   7.791  48.436  1.00  0.00      PROA
ATOM   4397  OG  SER A 260       5.530   7.606  47.079  1.00  0.00      PROA
ATOM   4398  HG1 SER A 260       5.050   8.204  46.499  1.00  0.00      PROA
ATOM   4399  C   SER A 260       7.445   8.916  45.187  1.00  0.00      PROA
ATOM   4400  O   SER A 260       8.079   9.902  44.805  1.00  0.00      PROA
ATOM   4401  N   GLN A 261       6.377   8.372  44.547  1.00  0.00      PROA
ATOM   4402  HN  GLN A 261       5.957   7.554  44.934  1.00  0.00      PROA
ATOM   4403  CA  GLN A 261       5.665   8.875  43.403  1.00  0.00      PROA
ATOM   4404  HA  GLN A 261       5.873   9.921  43.242  1.00  0.00      PROA
ATOM   4405  CB  GLN A 261       6.026   8.101  42.125  1.00  0.00      PROA
ATOM   4406  HB1 GLN A 261       5.435   8.512  41.275  1.00  0.00      PROA
ATOM   4407  HB2 GLN A 261       5.749   7.032  42.270  1.00  0.00      PROA
ATOM   4408  CG  GLN A 261       7.527   8.205  41.800  1.00  0.00      PROA
ATOM   4409  HG1 GLN A 261       8.106   7.853  42.673  1.00  0.00      PROA
ATOM   4410  HG2 GLN A 261       7.791   9.265  41.595  1.00  0.00      PROA
ATOM   4411  CD  GLN A 261       7.944   7.351  40.603  1.00  0.00      PROA
ATOM   4412  OE1 GLN A 261       9.129   7.310  40.255  1.00  0.00      PROA
ATOM   4413  NE2 GLN A 261       6.967   6.655  39.965  1.00  0.00      PROA
ATOM   4414 HE21 GLN A 261       6.002   6.793  40.198  1.00  0.00      PROA
ATOM   4415 HE22 GLN A 261       7.215   6.070  39.196  1.00  0.00      PROA
ATOM   4416  C   GLN A 261       4.203   8.676  43.751  1.00  0.00      PROA
ATOM   4417  O   GLN A 261       3.871   7.798  44.547  1.00  0.00      PROA
ATOM   4418  N   LEU A 262       3.306   9.510  43.182  1.00  0.00      PROA
ATOM   4419  HN  LEU A 262       3.604  10.292  42.640  1.00  0.00      PROA
ATOM   4420  CA  LEU A 262       1.891   9.225  43.151  1.00  0.00      PROA
ATOM   4421  HA  LEU A 262       1.679   8.265  43.598  1.00  0.00      PROA
ATOM   4422  CB  LEU A 262       1.035  10.336  43.785  1.00  0.00      PROA
ATOM   4423  HB1 LEU A 262      -0.046  10.108  43.631  1.00  0.00      PROA
ATOM   4424  HB2 LEU A 262       1.251  11.311  43.291  1.00  0.00      PROA
ATOM   4425  CG  LEU A 262       1.252  10.501  45.295  1.00  0.00      PROA
ATOM   4426  HG  LEU A 262       2.297  10.827  45.478  1.00  0.00      PROA
ATOM   4427  CD1 LEU A 262       0.304  11.593  45.775  1.00  0.00      PROA
ATOM   4428 HD11 LEU A 262      -0.739  11.229  45.660  1.00  0.00      PROA
ATOM   4429 HD12 LEU A 262       0.429  12.511  45.167  1.00  0.00      PROA
ATOM   4430 HD13 LEU A 262       0.472  11.843  46.837  1.00  0.00      PROA
ATOM   4431  CD2 LEU A 262       1.011   9.184  46.047  1.00  0.00      PROA
ATOM   4432 HD21 LEU A 262       1.629   8.359  45.644  1.00  0.00      PROA
ATOM   4433 HD22 LEU A 262      -0.057   8.886  45.986  1.00  0.00      PROA
ATOM   4434 HD23 LEU A 262       1.301   9.296  47.109  1.00  0.00      PROA
ATOM   4435  C   LEU A 262       1.478   9.123  41.724  1.00  0.00      PROA
ATOM   4436  O   LEU A 262       0.518   8.424  41.399  1.00  0.00      PROA
ATOM   4437  N   ASP A 263       2.204   9.798  40.814  1.00  0.00      PROA
ATOM   4438  HN  ASP A 263       2.990  10.368  41.047  1.00  0.00      PROA
ATOM   4439  CA  ASP A 263       1.913   9.649  39.403  1.00  0.00      PROA
ATOM   4440  HA  ASP A 263       2.534  10.351  38.878  1.00  0.00      PROA
ATOM   4441  CB  ASP A 263       2.270   8.203  38.939  1.00  0.00      PROA
ATOM   4442  HB1 ASP A 263       2.092   8.095  37.846  1.00  0.00      PROA
ATOM   4443  HB2 ASP A 263       1.690   7.437  39.491  1.00  0.00      PROA
ATOM   4444  CG  ASP A 263       3.739   7.878  39.071  1.00  0.00      PROA
ATOM   4445  OD1 ASP A 263       4.549   8.722  38.630  1.00  0.00      PROA
ATOM   4446  OD2 ASP A 263       4.067   6.749  39.511  1.00  0.00      PROA
ATOM   4447  C   ASP A 263       0.468   9.850  38.918  1.00  0.00      PROA
ATOM   4448  O   ASP A 263       0.039   8.962  38.222  1.00  0.00      PROA
ATOM   4449  N   GLU A 264      -0.347  10.892  39.242  1.00  0.00      PROA
ATOM   4450  HN  GLU A 264      -0.027  11.576  39.894  1.00  0.00      PROA
ATOM   4451  CA  GLU A 264      -1.663  11.217  38.628  1.00  0.00      PROA
ATOM   4452  HA  GLU A 264      -1.951  12.104  39.163  1.00  0.00      PROA
ATOM   4453  CB  GLU A 264      -1.584  11.670  37.170  1.00  0.00      PROA
ATOM   4454  HB1 GLU A 264      -2.585  11.982  36.788  1.00  0.00      PROA
ATOM   4455  HB2 GLU A 264      -1.272  10.813  36.611  1.00  0.00      PROA
ATOM   4456  CG  GLU A 264      -0.661  12.845  36.931  1.00  0.00      PROA
ATOM   4457  HG1 GLU A 264       0.345  12.528  37.254  1.00  0.00      PROA
ATOM   4458  HG2 GLU A 264      -0.984  13.690  37.557  1.00  0.00      PROA
ATOM   4459  CD  GLU A 264      -0.552  13.231  35.463  1.00  0.00      PROA
ATOM   4460  OE1 GLU A 264      -0.925  12.446  34.572  1.00  0.00      PROA
ATOM   4461  OE2 GLU A 264      -0.044  14.335  35.188  1.00  0.00      PROA
ATOM   4462  C   GLU A 264      -2.899  10.304  38.618  1.00  0.00      PROA
ATOM   4463  O   GLU A 264      -4.030  10.784  38.553  1.00  0.00      PROA
ATOM   4464  N   ASN A 265      -2.866   8.975  38.663  1.00  0.00      PROA
ATOM   4465  HN  ASN A 265      -2.044   8.410  38.708  1.00  0.00      PROA
ATOM   4466  CA  ASN A 265      -4.181   8.406  38.414  1.00  0.00      PROA
ATOM   4467  HA  ASN A 265      -4.674   8.909  37.586  1.00  0.00      PROA
ATOM   4468  CB  ASN A 265      -4.128   6.946  37.993  1.00  0.00      PROA
ATOM   4469  HB1 ASN A 265      -3.710   6.305  38.799  1.00  0.00      PROA
ATOM   4470  HB2 ASN A 265      -3.464   6.843  37.110  1.00  0.00      PROA
ATOM   4471  CG  ASN A 265      -5.529   6.499  37.578  1.00  0.00      PROA
ATOM   4472  OD1 ASN A 265      -6.134   7.047  36.651  1.00  0.00      PROA
ATOM   4473  ND2 ASN A 265      -6.053   5.477  38.301  1.00  0.00      PROA
ATOM   4474 HD21 ASN A 265      -6.977   5.156  38.098  1.00  0.00      PROA
ATOM   4475 HD22 ASN A 265      -5.533   5.077  39.055  1.00  0.00      PROA
ATOM   4476  C   ASN A 265      -4.986   8.586  39.675  1.00  0.00      PROA
ATOM   4477  O   ASN A 265      -6.079   9.144  39.672  1.00  0.00      PROA
ATOM   4478  N   GLU A 266      -4.263   8.245  40.752  1.00  0.00      PROA
ATOM   4479  HN  GLU A 266      -3.329   7.931  40.603  1.00  0.00      PROA
ATOM   4480  CA  GLU A 266      -4.640   8.169  42.122  1.00  0.00      PROA
ATOM   4481  HA  GLU A 266      -5.466   7.477  42.212  1.00  0.00      PROA
ATOM   4482  CB  GLU A 266      -3.443   7.691  42.958  1.00  0.00      PROA
ATOM   4483  HB1 GLU A 266      -3.690   7.749  44.044  1.00  0.00      PROA
ATOM   4484  HB2 GLU A 266      -2.569   8.356  42.764  1.00  0.00      PROA
ATOM   4485  CG  GLU A 266      -3.069   6.235  42.633  1.00  0.00      PROA
ATOM   4486  HG1 GLU A 266      -2.820   6.123  41.556  1.00  0.00      PROA
ATOM   4487  HG2 GLU A 266      -3.932   5.574  42.866  1.00  0.00      PROA
ATOM   4488  CD  GLU A 266      -1.867   5.784  43.450  1.00  0.00      PROA
ATOM   4489  OE1 GLU A 266      -1.263   6.627  44.156  1.00  0.00      PROA
ATOM   4490  OE2 GLU A 266      -1.532   4.577  43.371  1.00  0.00      PROA
ATOM   4491  C   GLU A 266      -5.068   9.480  42.634  1.00  0.00      PROA
ATOM   4492  O   GLU A 266      -5.912   9.584  43.521  1.00  0.00      PROA
ATOM   4493  N   VAL A 267      -4.474  10.546  42.087  1.00  0.00      PROA
ATOM   4494  HN  VAL A 267      -3.792  10.480  41.363  1.00  0.00      PROA
ATOM   4495  CA  VAL A 267      -4.782  11.835  42.594  1.00  0.00      PROA
ATOM   4496  HA  VAL A 267      -4.810  11.793  43.675  1.00  0.00      PROA
ATOM   4497  CB  VAL A 267      -3.765  12.879  42.215  1.00  0.00      PROA
ATOM   4498  HB  VAL A 267      -3.962  13.833  42.760  1.00  0.00      PROA
ATOM   4499  CG1 VAL A 267      -2.367  12.375  42.591  1.00  0.00      PROA
ATOM   4500 HG11 VAL A 267      -2.125  11.394  42.134  1.00  0.00      PROA
ATOM   4501 HG12 VAL A 267      -2.249  12.299  43.691  1.00  0.00      PROA
ATOM   4502 HG13 VAL A 267      -1.631  13.089  42.192  1.00  0.00      PROA
ATOM   4503  CG2 VAL A 267      -3.813  13.138  40.721  1.00  0.00      PROA
ATOM   4504 HG21 VAL A 267      -4.781  13.564  40.406  1.00  0.00      PROA
ATOM   4505 HG22 VAL A 267      -3.671  12.187  40.210  1.00  0.00      PROA
ATOM   4506 HG23 VAL A 267      -2.991  13.814  40.413  1.00  0.00      PROA
ATOM   4507  C   VAL A 267      -6.136  12.191  42.100  1.00  0.00      PROA
ATOM   4508  O   VAL A 267      -6.862  12.777  42.868  1.00  0.00      PROA
ATOM   4509  N   LEU A 268      -6.496  11.758  40.857  1.00  0.00      PROA
ATOM   4510  HN  LEU A 268      -5.858  11.180  40.350  1.00  0.00      PROA
ATOM   4511  CA  LEU A 268      -7.675  12.085  40.105  1.00  0.00      PROA
ATOM   4512  HA  LEU A 268      -7.680  13.159  40.001  1.00  0.00      PROA
ATOM   4513  CB  LEU A 268      -7.710  11.408  38.721  1.00  0.00      PROA
ATOM   4514  HB1 LEU A 268      -7.822  10.310  38.830  1.00  0.00      PROA
ATOM   4515  HB2 LEU A 268      -6.745  11.607  38.205  1.00  0.00      PROA
ATOM   4516  CG  LEU A 268      -8.866  11.817  37.794  1.00  0.00      PROA
ATOM   4517  HG  LEU A 268      -9.835  11.543  38.272  1.00  0.00      PROA
ATOM   4518  CD1 LEU A 268      -8.872  13.324  37.537  1.00  0.00      PROA
ATOM   4519 HD11 LEU A 268      -7.923  13.650  37.062  1.00  0.00      PROA
ATOM   4520 HD12 LEU A 268      -9.007  13.885  38.481  1.00  0.00      PROA
ATOM   4521 HD13 LEU A 268      -9.713  13.573  36.857  1.00  0.00      PROA
ATOM   4522  CD2 LEU A 268      -8.782  11.028  36.479  1.00  0.00      PROA
ATOM   4523 HD21 LEU A 268      -8.826   9.936  36.679  1.00  0.00      PROA
ATOM   4524 HD22 LEU A 268      -7.830  11.250  35.953  1.00  0.00      PROA
ATOM   4525 HD23 LEU A 268      -9.628  11.296  35.811  1.00  0.00      PROA
ATOM   4526  C   LEU A 268      -8.887  11.674  40.822  1.00  0.00      PROA
ATOM   4527  O   LEU A 268      -9.877  12.383  40.742  1.00  0.00      PROA
ATOM   4528  N   HSE A 269      -8.813  10.555  41.575  1.00  0.00      PROA
ATOM   4529  HN  HSE A 269      -7.988   9.995  41.600  1.00  0.00      PROA
ATOM   4530  CA  HSE A 269      -9.882  10.168  42.457  1.00  0.00      PROA
ATOM   4531  HA  HSE A 269     -10.795  10.111  41.878  1.00  0.00      PROA
ATOM   4532  CB  HSE A 269      -9.618   8.808  43.127  1.00  0.00      PROA
ATOM   4533  HB1 HSE A 269     -10.372   8.603  43.919  1.00  0.00      PROA
ATOM   4534  HB2 HSE A 269      -8.611   8.817  43.602  1.00  0.00      PROA
ATOM   4535  ND1 HSE A 269      -9.270   6.400  42.567  1.00  0.00      PROA
ATOM   4536  CG  HSE A 269      -9.701   7.653  42.169  1.00  0.00      PROA
ATOM   4537  CE1 HSE A 269      -9.487   5.614  41.531  1.00  0.00      PROA
ATOM   4538  HE1 HSE A 269      -9.269   4.548  41.497  1.00  0.00      PROA
ATOM   4539  NE2 HSE A 269     -10.031   6.290  40.495  1.00  0.00      PROA
ATOM   4540  HE2 HSE A 269     -10.311   5.906  39.611  1.00  0.00      PROA
ATOM   4541  CD2 HSE A 269     -10.171   7.599  40.895  1.00  0.00      PROA
ATOM   4542  HD2 HSE A 269     -10.589   8.374  40.268  1.00  0.00      PROA
ATOM   4543  C   HSE A 269     -10.100  11.173  43.555  1.00  0.00      PROA
ATOM   4544  O   HSE A 269     -11.184  11.264  44.117  1.00  0.00      PROA
ATOM   4545  N   ALA A 270      -9.076  11.950  43.936  1.00  0.00      PROA
ATOM   4546  HN  ALA A 270      -8.167  11.871  43.527  1.00  0.00      PROA
ATOM   4547  CA  ALA A 270      -9.238  13.021  44.872  1.00  0.00      PROA
ATOM   4548  HA  ALA A 270      -9.754  12.638  45.742  1.00  0.00      PROA
ATOM   4549  CB  ALA A 270      -7.921  13.637  45.305  1.00  0.00      PROA
ATOM   4550  HB1 ALA A 270      -7.504  14.346  44.558  1.00  0.00      PROA
ATOM   4551  HB2 ALA A 270      -7.192  12.810  45.449  1.00  0.00      PROA
ATOM   4552  HB3 ALA A 270      -7.997  14.162  46.266  1.00  0.00      PROA
ATOM   4553  C   ALA A 270     -10.068  14.052  44.220  1.00  0.00      PROA
ATOM   4554  O   ALA A 270     -10.998  14.565  44.820  1.00  0.00      PROA
ATOM   4555  N   TYR A 271      -9.793  14.293  42.918  1.00  0.00      PROA
ATOM   4556  HN  TYR A 271      -9.071  13.793  42.445  1.00  0.00      PROA
ATOM   4557  CA  TYR A 271     -10.476  15.301  42.154  1.00  0.00      PROA
ATOM   4558  HA  TYR A 271     -10.223  16.237  42.613  1.00  0.00      PROA
ATOM   4559  CB  TYR A 271     -10.040  15.376  40.685  1.00  0.00      PROA
ATOM   4560  HB1 TYR A 271     -10.318  14.454  40.152  1.00  0.00      PROA
ATOM   4561  HB2 TYR A 271      -8.963  15.485  40.547  1.00  0.00      PROA
ATOM   4562  CG  TYR A 271     -10.723  16.470  39.941  1.00  0.00      PROA
ATOM   4563  CD1 TYR A 271     -10.369  17.807  40.136  1.00  0.00      PROA
ATOM   4564  HD1 TYR A 271      -9.584  18.059  40.831  1.00  0.00      PROA
ATOM   4565  CE1 TYR A 271     -11.011  18.802  39.403  1.00  0.00      PROA
ATOM   4566  HE1 TYR A 271     -10.688  19.818  39.527  1.00  0.00      PROA
ATOM   4567  CZ  TYR A 271     -12.027  18.456  38.502  1.00  0.00      PROA
ATOM   4568  OH  TYR A 271     -12.699  19.422  37.755  1.00  0.00      PROA
ATOM   4569  HH  TYR A 271     -13.376  18.978  37.240  1.00  0.00      PROA
ATOM   4570  CD2 TYR A 271     -11.736  16.134  39.031  1.00  0.00      PROA
ATOM   4571  HD2 TYR A 271     -12.013  15.101  38.882  1.00  0.00      PROA
ATOM   4572  CE2 TYR A 271     -12.392  17.126  38.316  1.00  0.00      PROA
ATOM   4573  HE2 TYR A 271     -13.175  16.857  37.620  1.00  0.00      PROA
ATOM   4574  C   TYR A 271     -11.957  15.165  42.161  1.00  0.00      PROA
ATOM   4575  O   TYR A 271     -12.630  16.179  42.249  1.00  0.00      PROA
ATOM   4576  N   PHE A 272     -12.489  13.930  42.142  1.00  0.00      PROA
ATOM   4577  HN  PHE A 272     -11.903  13.123  42.123  1.00  0.00      PROA
ATOM   4578  CA  PHE A 272     -13.911  13.669  42.079  1.00  0.00      PROA
ATOM   4579  HA  PHE A 272     -14.314  14.152  41.199  1.00  0.00      PROA
ATOM   4580  CB  PHE A 272     -14.206  12.153  42.065  1.00  0.00      PROA
ATOM   4581  HB1 PHE A 272     -15.300  11.963  42.150  1.00  0.00      PROA
ATOM   4582  HB2 PHE A 272     -13.687  11.651  42.911  1.00  0.00      PROA
ATOM   4583  CG  PHE A 272     -13.763  11.493  40.790  1.00  0.00      PROA
ATOM   4584  CD1 PHE A 272     -13.188  12.203  39.719  1.00  0.00      PROA
ATOM   4585  HD1 PHE A 272     -13.033  13.268  39.748  1.00  0.00      PROA
ATOM   4586  CE1 PHE A 272     -12.811  11.553  38.547  1.00  0.00      PROA
ATOM   4587  HE1 PHE A 272     -12.367  12.111  37.735  1.00  0.00      PROA
ATOM   4588  CZ  PHE A 272     -13.019  10.181  38.416  1.00  0.00      PROA
ATOM   4589  HZ  PHE A 272     -12.734   9.675  37.504  1.00  0.00      PROA
ATOM   4590  CD2 PHE A 272     -13.969  10.112  40.642  1.00  0.00      PROA
ATOM   4591  HD2 PHE A 272     -14.419   9.548  41.446  1.00  0.00      PROA
ATOM   4592  CE2 PHE A 272     -13.602   9.459  39.461  1.00  0.00      PROA
ATOM   4593  HE2 PHE A 272     -13.765   8.396  39.357  1.00  0.00      PROA
ATOM   4594  C   PHE A 272     -14.625  14.252  43.250  1.00  0.00      PROA
ATOM   4595  O   PHE A 272     -15.843  14.383  43.268  1.00  0.00      PROA
ATOM   4596  N   ALA A 273     -13.829  14.629  44.248  1.00  0.00      PROA
ATOM   4597  HN  ALA A 273     -12.846  14.461  44.192  1.00  0.00      PROA
ATOM   4598  CA  ALA A 273     -14.222  15.335  45.394  1.00  0.00      PROA
ATOM   4599  HA  ALA A 273     -15.220  15.740  45.290  1.00  0.00      PROA
ATOM   4600  CB  ALA A 273     -14.096  14.405  46.614  1.00  0.00      PROA
ATOM   4601  HB1 ALA A 273     -13.079  13.963  46.680  1.00  0.00      PROA
ATOM   4602  HB2 ALA A 273     -14.828  13.573  46.527  1.00  0.00      PROA
ATOM   4603  HB3 ALA A 273     -14.310  14.958  47.553  1.00  0.00      PROA
ATOM   4604  C   ALA A 273     -13.224  16.461  45.435  1.00  0.00      PROA
ATOM   4605  O   ALA A 273     -12.310  16.375  46.237  1.00  0.00      PROA
ATOM   4606  N   ASP A 274     -13.341  17.451  44.503  1.00  0.00      PROA
ATOM   4607  HN  ASP A 274     -14.022  17.323  43.786  1.00  0.00      PROA
ATOM   4608  CA  ASP A 274     -12.765  18.793  44.459  1.00  0.00      PROA
ATOM   4609  HA  ASP A 274     -13.001  19.176  43.477  1.00  0.00      PROA
ATOM   4610  CB  ASP A 274     -13.443  19.676  45.531  1.00  0.00      PROA
ATOM   4611  HB1 ASP A 274     -13.102  20.737  45.498  1.00  0.00      PROA
ATOM   4612  HB2 ASP A 274     -13.270  19.271  46.552  1.00  0.00      PROA
ATOM   4613  CG  ASP A 274     -14.929  19.763  45.259  1.00  0.00      PROA
ATOM   4614  OD1 ASP A 274     -15.296  19.987  44.082  1.00  0.00      PROA
ATOM   4615  OD2 ASP A 274     -15.708  19.686  46.238  1.00  0.00      PROA
ATOM   4616  C   ASP A 274     -11.296  19.031  44.649  1.00  0.00      PROA
ATOM   4617  O   ASP A 274     -10.961  19.930  45.416  1.00  0.00      PROA
ATOM   4618  N   LYS A 275     -10.378  18.260  44.002  1.00  0.00      PROA
ATOM   4619  HN  LYS A 275     -10.691  17.565  43.361  1.00  0.00      PROA
ATOM   4620  CA  LYS A 275      -8.935  18.284  44.248  1.00  0.00      PROA
ATOM   4621  HA  LYS A 275      -8.500  17.480  43.678  1.00  0.00      PROA
ATOM   4622  CB  LYS A 275      -8.225  19.626  43.922  1.00  0.00      PROA
ATOM   4623  HB1 LYS A 275      -7.140  19.520  44.124  1.00  0.00      PROA
ATOM   4624  HB2 LYS A 275      -8.616  20.414  44.600  1.00  0.00      PROA
ATOM   4625  CG  LYS A 275      -8.386  20.076  42.472  1.00  0.00      PROA
ATOM   4626  HG1 LYS A 275      -9.464  20.171  42.217  1.00  0.00      PROA
ATOM   4627  HG2 LYS A 275      -7.950  19.290  41.813  1.00  0.00      PROA
ATOM   4628  CD  LYS A 275      -7.664  21.391  42.193  1.00  0.00      PROA
ATOM   4629  HD1 LYS A 275      -7.724  21.539  41.100  1.00  0.00      PROA
ATOM   4630  HD2 LYS A 275      -6.599  21.264  42.461  1.00  0.00      PROA
ATOM   4631  CE  LYS A 275      -8.247  22.605  42.924  1.00  0.00      PROA
ATOM   4632  HE1 LYS A 275      -7.593  23.486  42.765  1.00  0.00      PROA
ATOM   4633  HE2 LYS A 275      -8.341  22.433  44.013  1.00  0.00      PROA
ATOM   4634  NZ  LYS A 275      -9.591  22.937  42.400  1.00  0.00      PROA
ATOM   4635  HZ1 LYS A 275     -10.227  22.128  42.558  1.00  0.00      PROA
ATOM   4636  HZ2 LYS A 275      -9.531  23.141  41.384  1.00  0.00      PROA
ATOM   4637  HZ3 LYS A 275      -9.969  23.767  42.902  1.00  0.00      PROA
ATOM   4638  C   LYS A 275      -8.742  17.977  45.702  1.00  0.00      PROA
ATOM   4639  O   LYS A 275      -7.781  18.397  46.308  1.00  0.00      PROA
ATOM   4640  N   ARG A 276      -9.734  17.337  46.334  1.00  0.00      PROA
ATOM   4641  HN  ARG A 276     -10.536  17.030  45.823  1.00  0.00      PROA
ATOM   4642  CA  ARG A 276      -9.805  17.040  47.730  1.00  0.00      PROA
ATOM   4643  HA  ARG A 276     -10.848  16.915  47.966  1.00  0.00      PROA
ATOM   4644  CB  ARG A 276      -9.079  15.706  47.910  1.00  0.00      PROA
ATOM   4645  HB1 ARG A 276      -8.014  15.824  47.605  1.00  0.00      PROA
ATOM   4646  HB2 ARG A 276      -9.577  14.997  47.207  1.00  0.00      PROA
ATOM   4647  CG  ARG A 276      -9.118  15.049  49.283  1.00  0.00      PROA
ATOM   4648  HG1 ARG A 276      -8.572  15.596  50.062  1.00  0.00      PROA
ATOM   4649  HG2 ARG A 276      -8.586  14.073  49.184  1.00  0.00      PROA
ATOM   4650  CD  ARG A 276     -10.544  14.791  49.737  1.00  0.00      PROA
ATOM   4651  HD1 ARG A 276     -11.064  14.050  49.091  1.00  0.00      PROA
ATOM   4652  HD2 ARG A 276     -11.134  15.732  49.739  1.00  0.00      PROA
ATOM   4653  NE  ARG A 276     -10.512  14.317  51.147  1.00  0.00      PROA
ATOM   4654  HE  ARG A 276     -10.721  14.973  51.870  1.00  0.00      PROA
ATOM   4655  CZ  ARG A 276     -10.232  13.046  51.504  1.00  0.00      PROA
ATOM   4656  NH1 ARG A 276      -9.932  12.103  50.594  1.00  0.00      PROA
ATOM   4657 HH11 ARG A 276      -9.890  12.349  49.627  1.00  0.00      PROA
ATOM   4658 HH12 ARG A 276      -9.721  11.173  50.888  1.00  0.00      PROA
ATOM   4659  NH2 ARG A 276     -10.263  12.720  52.810  1.00  0.00      PROA
ATOM   4660 HH21 ARG A 276     -10.485  13.415  53.491  1.00  0.00      PROA
ATOM   4661 HH22 ARG A 276     -10.057  11.786  53.093  1.00  0.00      PROA
ATOM   4662  C   ARG A 276      -9.288  18.104  48.683  1.00  0.00      PROA
ATOM   4663  O   ARG A 276      -8.788  17.774  49.743  1.00  0.00      PROA
ATOM   4664  N   THR A 277      -9.437  19.397  48.312  1.00  0.00      PROA
ATOM   4665  HN  THR A 277      -9.856  19.534  47.417  1.00  0.00      PROA
ATOM   4666  CA  THR A 277      -9.143  20.685  48.942  1.00  0.00      PROA
ATOM   4667  HA  THR A 277      -8.732  21.282  48.142  1.00  0.00      PROA
ATOM   4668  CB  THR A 277     -10.461  21.323  49.346  1.00  0.00      PROA
ATOM   4669  HB  THR A 277     -10.331  22.333  49.803  1.00  0.00      PROA
ATOM   4670  OG1 THR A 277     -11.152  20.486  50.270  1.00  0.00      PROA
ATOM   4671  HG1 THR A 277     -10.991  20.858  51.141  1.00  0.00      PROA
ATOM   4672  CG2 THR A 277     -11.340  21.515  48.100  1.00  0.00      PROA
ATOM   4673 HG21 THR A 277     -11.697  20.543  47.706  1.00  0.00      PROA
ATOM   4674 HG22 THR A 277     -10.781  22.048  47.303  1.00  0.00      PROA
ATOM   4675 HG23 THR A 277     -12.237  22.119  48.358  1.00  0.00      PROA
ATOM   4676  C   THR A 277      -8.222  20.941  50.138  1.00  0.00      PROA
ATOM   4677  O   THR A 277      -7.726  22.050  50.279  1.00  0.00      PROA
ATOM   4678  N   ASN A 278      -8.031  20.022  51.087  1.00  0.00      PROA
ATOM   4679  HN  ASN A 278      -8.442  19.114  51.025  1.00  0.00      PROA
ATOM   4680  CA  ASN A 278      -7.246  20.327  52.259  1.00  0.00      PROA
ATOM   4681  HA  ASN A 278      -6.861  21.338  52.253  1.00  0.00      PROA
ATOM   4682  CB  ASN A 278      -8.025  20.098  53.568  1.00  0.00      PROA
ATOM   4683  HB1 ASN A 278      -7.364  20.267  54.448  1.00  0.00      PROA
ATOM   4684  HB2 ASN A 278      -8.412  19.057  53.619  1.00  0.00      PROA
ATOM   4685  CG  ASN A 278      -9.169  21.106  53.649  1.00  0.00      PROA
ATOM   4686  OD1 ASN A 278      -8.948  22.273  53.981  1.00  0.00      PROA
ATOM   4687  ND2 ASN A 278     -10.417  20.641  53.373  1.00  0.00      PROA
ATOM   4688 HD21 ASN A 278     -11.202  21.257  53.447  1.00  0.00      PROA
ATOM   4689 HD22 ASN A 278     -10.550  19.682  53.127  1.00  0.00      PROA
ATOM   4690  C   ASN A 278      -6.078  19.423  52.221  1.00  0.00      PROA
ATOM   4691  O   ASN A 278      -5.163  19.529  53.035  1.00  0.00      PROA
ATOM   4692  N   SER A 279      -6.037  18.508  51.242  1.00  0.00      PROA
ATOM   4693  HN  SER A 279      -6.732  18.414  50.533  1.00  0.00      PROA
ATOM   4694  CA  SER A 279      -4.950  17.578  51.270  1.00  0.00      PROA
ATOM   4695  HA  SER A 279      -4.937  17.154  52.267  1.00  0.00      PROA
ATOM   4696  CB  SER A 279      -5.155  16.383  50.358  1.00  0.00      PROA
ATOM   4697  HB1 SER A 279      -4.294  15.680  50.431  1.00  0.00      PROA
ATOM   4698  HB2 SER A 279      -5.276  16.653  49.294  1.00  0.00      PROA
ATOM   4699  OG  SER A 279      -6.299  15.674  50.791  1.00  0.00      PROA
ATOM   4700  HG1 SER A 279      -7.056  16.209  50.537  1.00  0.00      PROA
ATOM   4701  C   SER A 279      -3.577  18.168  51.045  1.00  0.00      PROA
ATOM   4702  O   SER A 279      -3.165  18.657  49.997  1.00  0.00      PROA
ATOM   4703  N   SER A 280      -2.766  18.053  52.086  1.00  0.00      PROA
ATOM   4704  HN  SER A 280      -3.043  17.570  52.912  1.00  0.00      PROA
ATOM   4705  CA  SER A 280      -1.574  18.831  52.176  1.00  0.00      PROA
ATOM   4706  HA  SER A 280      -1.858  19.864  52.132  1.00  0.00      PROA
ATOM   4707  CB  SER A 280      -0.879  18.642  53.520  1.00  0.00      PROA
ATOM   4708  HB1 SER A 280      -1.575  18.953  54.331  1.00  0.00      PROA
ATOM   4709  HB2 SER A 280       0.038  19.264  53.617  1.00  0.00      PROA
ATOM   4710  OG  SER A 280      -0.542  17.283  53.739  1.00  0.00      PROA
ATOM   4711  HG1 SER A 280      -1.368  16.799  53.809  1.00  0.00      PROA
ATOM   4712  C   SER A 280      -0.547  18.585  51.156  1.00  0.00      PROA
ATOM   4713  O   SER A 280       0.350  19.402  51.026  1.00  0.00      PROA
ATOM   4714  N   MET A 281      -0.590  17.478  50.434  1.00  0.00      PROA
ATOM   4715  HN  MET A 281      -1.309  16.788  50.457  1.00  0.00      PROA
ATOM   4716  CA  MET A 281       0.597  17.211  49.766  1.00  0.00      PROA
ATOM   4717  HA  MET A 281       1.298  17.987  49.827  1.00  0.00      PROA
ATOM   4718  CB  MET A 281       1.251  15.952  50.316  1.00  0.00      PROA
ATOM   4719  HB1 MET A 281       2.104  15.574  49.758  1.00  0.00      PROA
ATOM   4720  HB2 MET A 281       0.483  15.150  50.354  1.00  0.00      PROA
ATOM   4721  CG  MET A 281       1.801  16.127  51.719  1.00  0.00      PROA
ATOM   4722  HG1 MET A 281       0.959  16.278  52.395  1.00  0.00      PROA
ATOM   4723  HG2 MET A 281       2.460  17.009  51.808  1.00  0.00      PROA
ATOM   4724  SD  MET A 281       2.667  14.664  52.280  1.00  0.00      PROA
ATOM   4725  CE  MET A 281       1.219  13.609  52.566  1.00  0.00      PROA
ATOM   4726  HE1 MET A 281       0.652  13.436  51.628  1.00  0.00      PROA
ATOM   4727  HE2 MET A 281       0.528  14.074  53.301  1.00  0.00      PROA
ATOM   4728  HE3 MET A 281       1.526  12.619  52.965  1.00  0.00      PROA
ATOM   4729  C   MET A 281       0.396  17.217  48.388  1.00  0.00      PROA
ATOM   4730  O   MET A 281      -0.671  17.479  47.831  1.00  0.00      PROA
ATOM   4731  N   GLU A 282       1.448  16.653  47.777  1.00  0.00      PROA
ATOM   4732  HN  GLU A 282       2.310  16.466  48.246  1.00  0.00      PROA
ATOM   4733  CA  GLU A 282       1.220  15.912  46.605  1.00  0.00      PROA
ATOM   4734  HA  GLU A 282       0.793  16.577  45.866  1.00  0.00      PROA
ATOM   4735  CB  GLU A 282       2.479  15.199  46.089  1.00  0.00      PROA
ATOM   4736  HB1 GLU A 282       3.342  15.874  46.242  1.00  0.00      PROA
ATOM   4737  HB2 GLU A 282       2.359  15.060  44.994  1.00  0.00      PROA
ATOM   4738  CG  GLU A 282       2.794  13.812  46.649  1.00  0.00      PROA
ATOM   4739  HG1 GLU A 282       3.513  13.366  45.939  1.00  0.00      PROA
ATOM   4740  HG2 GLU A 282       1.949  13.136  46.678  1.00  0.00      PROA
ATOM   4741  CD  GLU A 282       3.451  13.862  48.010  1.00  0.00      PROA
ATOM   4742  OE1 GLU A 282       3.758  14.964  48.496  1.00  0.00      PROA
ATOM   4743  OE2 GLU A 282       3.733  12.771  48.548  1.00  0.00      PROA
ATOM   4744  C   GLU A 282       0.205  14.942  47.176  1.00  0.00      PROA
ATOM   4745  O   GLU A 282       0.504  14.293  48.167  1.00  0.00      PROA
ATOM   4746  N   GLU A 283      -1.067  15.144  46.764  1.00  0.00      PROA
ATOM   4747  HN  GLU A 283      -1.233  15.747  45.988  1.00  0.00      PROA
ATOM   4748  CA  GLU A 283      -2.233  14.567  47.339  1.00  0.00      PROA
ATOM   4749  HA  GLU A 283      -2.955  15.357  47.468  1.00  0.00      PROA
ATOM   4750  CB  GLU A 283      -2.733  13.545  46.293  1.00  0.00      PROA
ATOM   4751  HB1 GLU A 283      -1.932  12.833  46.041  1.00  0.00      PROA
ATOM   4752  HB2 GLU A 283      -2.901  14.107  45.344  1.00  0.00      PROA
ATOM   4753  CG  GLU A 283      -4.001  12.753  46.641  1.00  0.00      PROA
ATOM   4754  HG1 GLU A 283      -3.963  12.117  47.541  1.00  0.00      PROA
ATOM   4755  HG2 GLU A 283      -4.220  12.069  45.789  1.00  0.00      PROA
ATOM   4756  CD  GLU A 283      -5.136  13.729  46.760  1.00  0.00      PROA
ATOM   4757  OE1 GLU A 283      -5.293  14.484  45.778  1.00  0.00      PROA
ATOM   4758  OE2 GLU A 283      -5.876  13.719  47.772  1.00  0.00      PROA
ATOM   4759  C   GLU A 283      -2.008  13.910  48.687  1.00  0.00      PROA
ATOM   4760  O   GLU A 283      -1.851  14.466  49.781  1.00  0.00      PROA
ATOM   4761  N   LEU A 284      -1.836  12.617  48.556  1.00  0.00      PROA
ATOM   4762  HN  LEU A 284      -1.866  12.171  47.665  1.00  0.00      PROA
ATOM   4763  CA  LEU A 284      -1.677  11.788  49.659  1.00  0.00      PROA
ATOM   4764  HA  LEU A 284      -1.507  12.338  50.573  1.00  0.00      PROA
ATOM   4765  CB  LEU A 284      -2.889  10.865  49.773  1.00  0.00      PROA
ATOM   4766  HB1 LEU A 284      -3.032  10.301  48.823  1.00  0.00      PROA
ATOM   4767  HB2 LEU A 284      -3.797  11.495  49.918  1.00  0.00      PROA
ATOM   4768  CG  LEU A 284      -2.799   9.873  50.935  1.00  0.00      PROA
ATOM   4769  HG  LEU A 284      -1.879   9.253  50.824  1.00  0.00      PROA
ATOM   4770  CD1 LEU A 284      -2.719  10.609  52.282  1.00  0.00      PROA
ATOM   4771 HD11 LEU A 284      -3.590  11.288  52.405  1.00  0.00      PROA
ATOM   4772 HD12 LEU A 284      -1.787  11.207  52.358  1.00  0.00      PROA
ATOM   4773 HD13 LEU A 284      -2.723   9.876  53.117  1.00  0.00      PROA
ATOM   4774  CD2 LEU A 284      -3.994   8.915  50.883  1.00  0.00      PROA
ATOM   4775 HD21 LEU A 284      -4.012   8.369  49.915  1.00  0.00      PROA
ATOM   4776 HD22 LEU A 284      -4.946   9.478  50.989  1.00  0.00      PROA
ATOM   4777 HD23 LEU A 284      -3.930   8.171  51.705  1.00  0.00      PROA
ATOM   4778  C   LEU A 284      -0.470  11.025  49.330  1.00  0.00      PROA
ATOM   4779  O   LEU A 284      -0.424  10.320  48.332  1.00  0.00      PROA
ATOM   4780  N   LEU A 285       0.550  11.114  50.181  1.00  0.00      PROA
ATOM   4781  HN  LEU A 285       0.547  11.709  50.980  1.00  0.00      PROA
ATOM   4782  CA  LEU A 285       1.681  10.263  50.003  1.00  0.00      PROA
ATOM   4783  HA  LEU A 285       1.950  10.236  48.956  1.00  0.00      PROA
ATOM   4784  CB  LEU A 285       2.886  10.789  50.782  1.00  0.00      PROA
ATOM   4785  HB1 LEU A 285       2.684  10.774  51.876  1.00  0.00      PROA
ATOM   4786  HB2 LEU A 285       3.016  11.859  50.531  1.00  0.00      PROA
ATOM   4787  CG  LEU A 285       4.190  10.020  50.508  1.00  0.00      PROA
ATOM   4788  HG  LEU A 285       4.171   9.644  49.460  1.00  0.00      PROA
ATOM   4789  CD1 LEU A 285       5.397  10.948  50.668  1.00  0.00      PROA
ATOM   4790 HD11 LEU A 285       5.542  11.209  51.738  1.00  0.00      PROA
ATOM   4791 HD12 LEU A 285       5.233  11.894  50.122  1.00  0.00      PROA
ATOM   4792 HD13 LEU A 285       6.321  10.457  50.296  1.00  0.00      PROA
ATOM   4793  CD2 LEU A 285       4.370   8.851  51.485  1.00  0.00      PROA
ATOM   4794 HD21 LEU A 285       3.483   8.214  51.591  1.00  0.00      PROA
ATOM   4795 HD22 LEU A 285       4.599   9.244  52.499  1.00  0.00      PROA
ATOM   4796 HD23 LEU A 285       5.224   8.216  51.165  1.00  0.00      PROA
ATOM   4797  C   LEU A 285       1.339   8.882  50.484  1.00  0.00      PROA
ATOM   4798  O   LEU A 285       0.981   8.684  51.645  1.00  0.00      PROA
ATOM   4799  N   LEU A 286       1.465   7.880  49.593  1.00  0.00      PROA
ATOM   4800  HN  LEU A 286       1.752   8.035  48.652  1.00  0.00      PROA
ATOM   4801  CA  LEU A 286       1.212   6.520  49.972  1.00  0.00      PROA
ATOM   4802  HA  LEU A 286       0.406   6.519  50.685  1.00  0.00      PROA
ATOM   4803  CB  LEU A 286       0.804   5.626  48.788  1.00  0.00      PROA
ATOM   4804  HB1 LEU A 286       0.665   4.579  49.142  1.00  0.00      PROA
ATOM   4805  HB2 LEU A 286       1.621   5.623  48.031  1.00  0.00      PROA
ATOM   4806  CG  LEU A 286      -0.494   6.069  48.083  1.00  0.00      PROA
ATOM   4807  HG  LEU A 286      -0.362   7.108  47.701  1.00  0.00      PROA
ATOM   4808  CD1 LEU A 286      -0.759   5.161  46.875  1.00  0.00      PROA
ATOM   4809 HD11 LEU A 286      -0.846   4.102  47.197  1.00  0.00      PROA
ATOM   4810 HD12 LEU A 286       0.067   5.241  46.136  1.00  0.00      PROA
ATOM   4811 HD13 LEU A 286      -1.708   5.452  46.378  1.00  0.00      PROA
ATOM   4812  CD2 LEU A 286      -1.697   6.068  49.041  1.00  0.00      PROA
ATOM   4813 HD21 LEU A 286      -1.557   6.808  49.856  1.00  0.00      PROA
ATOM   4814 HD22 LEU A 286      -1.835   5.062  49.489  1.00  0.00      PROA
ATOM   4815 HD23 LEU A 286      -2.623   6.339  48.490  1.00  0.00      PROA
ATOM   4816  C   LEU A 286       2.497   6.008  50.568  1.00  0.00      PROA
ATOM   4817  O   LEU A 286       3.562   6.318  50.030  1.00  0.00      PROA
ATOM   4818  N   PRO A 287       2.479   5.267  51.665  1.00  0.00      PROA
ATOM   4819  CD  PRO A 287       1.280   4.928  52.434  1.00  0.00      PROA
ATOM   4820  HD1 PRO A 287       0.753   4.092  51.924  1.00  0.00      PROA
ATOM   4821  HD2 PRO A 287       0.605   5.802  52.565  1.00  0.00      PROA
ATOM   4822  CA  PRO A 287       3.677   4.685  52.248  1.00  0.00      PROA
ATOM   4823  HA  PRO A 287       4.313   5.501  52.562  1.00  0.00      PROA
ATOM   4824  CB  PRO A 287       3.161   3.844  53.421  1.00  0.00      PROA
ATOM   4825  HB1 PRO A 287       3.874   3.839  54.270  1.00  0.00      PROA
ATOM   4826  HB2 PRO A 287       2.957   2.794  53.111  1.00  0.00      PROA
ATOM   4827  CG  PRO A 287       1.830   4.497  53.787  1.00  0.00      PROA
ATOM   4828  HG1 PRO A 287       1.150   3.807  54.325  1.00  0.00      PROA
ATOM   4829  HG2 PRO A 287       2.019   5.397  54.413  1.00  0.00      PROA
ATOM   4830  C   PRO A 287       4.448   3.837  51.264  1.00  0.00      PROA
ATOM   4831  O   PRO A 287       3.827   3.116  50.490  1.00  0.00      PROA
ATOM   4832  N   TYR A 288       5.788   3.906  51.281  1.00  0.00      PROA
ATOM   4833  HN  TYR A 288       6.285   4.486  51.920  1.00  0.00      PROA
ATOM   4834  CA  TYR A 288       6.600   3.087  50.409  1.00  0.00      PROA
ATOM   4835  HA  TYR A 288       6.012   2.266  50.020  1.00  0.00      PROA
ATOM   4836  CB  TYR A 288       7.132   3.942  49.223  1.00  0.00      PROA
ATOM   4837  HB1 TYR A 288       7.750   4.781  49.611  1.00  0.00      PROA
ATOM   4838  HB2 TYR A 288       6.268   4.381  48.677  1.00  0.00      PROA
ATOM   4839  CG  TYR A 288       7.962   3.146  48.247  1.00  0.00      PROA
ATOM   4840  CD1 TYR A 288       7.401   2.611  47.082  1.00  0.00      PROA
ATOM   4841  HD1 TYR A 288       6.354   2.764  46.866  1.00  0.00      PROA
ATOM   4842  CE1 TYR A 288       8.193   1.869  46.202  1.00  0.00      PROA
ATOM   4843  HE1 TYR A 288       7.754   1.476  45.302  1.00  0.00      PROA
ATOM   4844  CZ  TYR A 288       9.531   1.610  46.518  1.00  0.00      PROA
ATOM   4845  OH  TYR A 288      10.342   0.888  45.644  1.00  0.00      PROA
ATOM   4846  HH  TYR A 288      11.168   0.700  46.096  1.00  0.00      PROA
ATOM   4847  CD2 TYR A 288       9.346   2.993  48.443  1.00  0.00      PROA
ATOM   4848  HD2 TYR A 288       9.849   3.544  49.227  1.00  0.00      PROA
ATOM   4849  CE2 TYR A 288      10.106   2.137  47.666  1.00  0.00      PROA
ATOM   4850  HE2 TYR A 288      11.155   1.995  47.883  1.00  0.00      PROA
ATOM   4851  C   TYR A 288       7.718   2.460  51.273  1.00  0.00      PROA
ATOM   4852  OT1 TYR A 288       7.453   2.069  52.431  1.00  0.00      PROA
ATOM   4853  OT2 TYR A 288       8.867   2.320  50.825  1.00  0.00      PROA
TER
ATOM   4854  N   MET B   1     -34.565  15.959  17.112  1.00  0.00      PROB
ATOM   4855  HT1 MET B   1     -34.383  16.944  17.388  1.00  0.00      PROB
ATOM   4856  HT2 MET B   1     -35.580  15.834  16.923  1.00  0.00      PROB
ATOM   4857  HT3 MET B   1     -34.026  15.737  16.250  1.00  0.00      PROB
ATOM   4858  CA  MET B   1     -34.146  15.038  18.202  1.00  0.00      PROB
ATOM   4859  HA  MET B   1     -34.735  15.289  19.074  1.00  0.00      PROB
ATOM   4860  CB  MET B   1     -34.431  13.580  17.784  1.00  0.00      PROB
ATOM   4861  HB1 MET B   1     -33.845  13.340  16.869  1.00  0.00      PROB
ATOM   4862  HB2 MET B   1     -35.509  13.490  17.516  1.00  0.00      PROB
ATOM   4863  CG  MET B   1     -34.137  12.535  18.876  1.00  0.00      PROB
ATOM   4864  HG1 MET B   1     -34.788  12.772  19.747  1.00  0.00      PROB
ATOM   4865  HG2 MET B   1     -33.099  12.573  19.247  1.00  0.00      PROB
ATOM   4866  SD  MET B   1     -34.469  10.845  18.339  1.00  0.00      PROB
ATOM   4867  CE  MET B   1     -33.154  10.616  17.110  1.00  0.00      PROB
ATOM   4868  HE1 MET B   1     -32.156  10.813  17.556  1.00  0.00      PROB
ATOM   4869  HE2 MET B   1     -33.282  11.295  16.241  1.00  0.00      PROB
ATOM   4870  HE3 MET B   1     -33.152   9.574  16.724  1.00  0.00      PROB
ATOM   4871  C   MET B   1     -32.694  15.190  18.549  1.00  0.00      PROB
ATOM   4872  O   MET B   1     -31.886  14.301  18.312  1.00  0.00      PROB
ATOM   4873  N   ASN B   2     -32.338  16.338  19.160  1.00  0.00      PROB
ATOM   4874  HN  ASN B   2     -33.017  17.045  19.339  1.00  0.00      PROB
ATOM   4875  CA  ASN B   2     -31.023  16.650  19.686  1.00  0.00      PROB
ATOM   4876  HA  ASN B   2     -30.286  16.476  18.913  1.00  0.00      PROB
ATOM   4877  CB  ASN B   2     -30.954  18.085  20.233  1.00  0.00      PROB
ATOM   4878  HB1 ASN B   2     -29.981  18.273  20.741  1.00  0.00      PROB
ATOM   4879  HB2 ASN B   2     -31.775  18.254  20.964  1.00  0.00      PROB
ATOM   4880  CG  ASN B   2     -31.063  19.069  19.073  1.00  0.00      PROB
ATOM   4881  OD1 ASN B   2     -30.733  18.753  17.926  1.00  0.00      PROB
ATOM   4882  ND2 ASN B   2     -31.559  20.296  19.387  1.00  0.00      PROB
ATOM   4883 HD21 ASN B   2     -31.654  20.984  18.669  1.00  0.00      PROB
ATOM   4884 HD22 ASN B   2     -31.814  20.508  20.329  1.00  0.00      PROB
ATOM   4885  C   ASN B   2     -30.739  15.736  20.817  1.00  0.00      PROB
ATOM   4886  O   ASN B   2     -31.692  15.193  21.370  1.00  0.00      PROB
ATOM   4887  N   LYS B   3     -29.457  15.479  21.192  1.00  0.00      PROB
ATOM   4888  HN  LYS B   3     -28.650  15.874  20.759  1.00  0.00      PROB
ATOM   4889  CA  LYS B   3     -29.271  14.576  22.306  1.00  0.00      PROB
ATOM   4890  HA  LYS B   3     -28.209  14.419  22.432  1.00  0.00      PROB
ATOM   4891  CB  LYS B   3     -29.907  15.093  23.620  1.00  0.00      PROB
ATOM   4892  HB1 LYS B   3     -29.796  14.322  24.407  1.00  0.00      PROB
ATOM   4893  HB2 LYS B   3     -31.002  15.256  23.546  1.00  0.00      PROB
ATOM   4894  CG  LYS B   3     -29.304  16.409  24.095  1.00  0.00      PROB
ATOM   4895  HG1 LYS B   3     -29.398  17.179  23.297  1.00  0.00      PROB
ATOM   4896  HG2 LYS B   3     -28.222  16.265  24.308  1.00  0.00      PROB
ATOM   4897  CD  LYS B   3     -30.018  16.915  25.349  1.00  0.00      PROB
ATOM   4898  HD1 LYS B   3     -29.955  16.138  26.142  1.00  0.00      PROB
ATOM   4899  HD2 LYS B   3     -31.095  17.068  25.106  1.00  0.00      PROB
ATOM   4900  CE  LYS B   3     -29.411  18.224  25.851  1.00  0.00      PROB
ATOM   4901  HE1 LYS B   3     -29.469  19.007  25.065  1.00  0.00      PROB
ATOM   4902  HE2 LYS B   3     -28.349  18.075  26.141  1.00  0.00      PROB
ATOM   4903  NZ  LYS B   3     -30.137  18.727  27.038  1.00  0.00      PROB
ATOM   4904  HZ1 LYS B   3     -30.085  18.026  27.805  1.00  0.00      PROB
ATOM   4905  HZ2 LYS B   3     -31.134  18.890  26.790  1.00  0.00      PROB
ATOM   4906  HZ3 LYS B   3     -29.711  19.620  27.358  1.00  0.00      PROB
ATOM   4907  C   LYS B   3     -29.916  13.278  21.966  1.00  0.00      PROB
ATOM   4908  O   LYS B   3     -30.897  12.914  22.592  1.00  0.00      PROB
ATOM   4909  N   TRP B   4     -29.469  12.678  20.866  1.00  0.00      PROB
ATOM   4910  HN  TRP B   4     -28.638  13.004  20.418  1.00  0.00      PROB
ATOM   4911  CA  TRP B   4     -30.118  11.611  20.195  1.00  0.00      PROB
ATOM   4912  HA  TRP B   4     -31.079  11.992  19.877  1.00  0.00      PROB
ATOM   4913  CB  TRP B   4     -29.348  11.139  18.964  1.00  0.00      PROB
ATOM   4914  HB1 TRP B   4     -29.777  10.186  18.580  1.00  0.00      PROB
ATOM   4915  HB2 TRP B   4     -28.286  10.958  19.189  1.00  0.00      PROB
ATOM   4916  CG  TRP B   4     -29.389  12.114  17.849  1.00  0.00      PROB
ATOM   4917  CD1 TRP B   4     -29.314  13.478  17.903  1.00  0.00      PROB
ATOM   4918  HD1 TRP B   4     -29.190  14.080  18.787  1.00  0.00      PROB
ATOM   4919  NE1 TRP B   4     -29.430  13.996  16.649  1.00  0.00      PROB
ATOM   4920  HE1 TRP B   4     -29.458  14.945  16.426  1.00  0.00      PROB
ATOM   4921  CE2 TRP B   4     -29.523  12.981  15.748  1.00  0.00      PROB
ATOM   4922  CD2 TRP B   4     -29.489  11.767  16.465  1.00  0.00      PROB
ATOM   4923  CE3 TRP B   4     -29.542  10.556  15.778  1.00  0.00      PROB
ATOM   4924  HE3 TRP B   4     -29.513   9.609  16.295  1.00  0.00      PROB
ATOM   4925  CZ3 TRP B   4     -29.623  10.582  14.385  1.00  0.00      PROB
ATOM   4926  HZ3 TRP B   4     -29.660   9.651  13.836  1.00  0.00      PROB
ATOM   4927  CZ2 TRP B   4     -29.612  13.008  14.367  1.00  0.00      PROB
ATOM   4928  HZ2 TRP B   4     -29.638  13.934  13.814  1.00  0.00      PROB
ATOM   4929  CH2 TRP B   4     -29.658  11.788  13.693  1.00  0.00      PROB
ATOM   4930  HH2 TRP B   4     -29.723  11.779  12.614  1.00  0.00      PROB
ATOM   4931  C   TRP B   4     -30.348  10.435  21.039  1.00  0.00      PROB
ATOM   4932  O   TRP B   4     -29.480   9.953  21.776  1.00  0.00      PROB
ATOM   4933  N   LEU B   5     -31.629  10.018  20.926  1.00  0.00      PROB
ATOM   4934  HN  LEU B   5     -32.246  10.512  20.319  1.00  0.00      PROB
ATOM   4935  CA  LEU B   5     -32.241   8.890  21.559  1.00  0.00      PROB
ATOM   4936  HA  LEU B   5     -33.216   8.767  21.112  1.00  0.00      PROB
ATOM   4937  CB  LEU B   5     -31.410   7.608  21.385  1.00  0.00      PROB
ATOM   4938  HB1 LEU B   5     -31.994   6.748  21.784  1.00  0.00      PROB
ATOM   4939  HB2 LEU B   5     -30.457   7.676  21.956  1.00  0.00      PROB
ATOM   4940  CG  LEU B   5     -31.059   7.273  19.927  1.00  0.00      PROB
ATOM   4941  HG  LEU B   5     -30.469   8.104  19.479  1.00  0.00      PROB
ATOM   4942  CD1 LEU B   5     -30.171   6.022  19.886  1.00  0.00      PROB
ATOM   4943 HD11 LEU B   5     -30.716   5.146  20.295  1.00  0.00      PROB
ATOM   4944 HD12 LEU B   5     -29.257   6.183  20.495  1.00  0.00      PROB
ATOM   4945 HD13 LEU B   5     -29.866   5.795  18.843  1.00  0.00      PROB
ATOM   4946  CD2 LEU B   5     -32.336   7.085  19.095  1.00  0.00      PROB
ATOM   4947 HD21 LEU B   5     -32.925   8.024  19.050  1.00  0.00      PROB
ATOM   4948 HD22 LEU B   5     -32.970   6.286  19.533  1.00  0.00      PROB
ATOM   4949 HD23 LEU B   5     -32.074   6.794  18.055  1.00  0.00      PROB
ATOM   4950  C   LEU B   5     -32.441   9.210  22.991  1.00  0.00      PROB
ATOM   4951  O   LEU B   5     -33.047   8.468  23.756  1.00  0.00      PROB
ATOM   4952  N   ASP B   6     -31.879  10.367  23.371  1.00  0.00      PROB
ATOM   4953  HN  ASP B   6     -31.442  10.921  22.666  1.00  0.00      PROB
ATOM   4954  CA  ASP B   6     -31.763  10.974  24.630  1.00  0.00      PROB
ATOM   4955  HA  ASP B   6     -30.918  11.642  24.567  1.00  0.00      PROB
ATOM   4956  CB  ASP B   6     -33.058  11.727  24.971  1.00  0.00      PROB
ATOM   4957  HB1 ASP B   6     -33.889  11.026  25.200  1.00  0.00      PROB
ATOM   4958  HB2 ASP B   6     -33.358  12.332  24.086  1.00  0.00      PROB
ATOM   4959  CG  ASP B   6     -32.835  12.686  26.126  1.00  0.00      PROB
ATOM   4960  OD1 ASP B   6     -31.696  13.188  26.253  1.00  0.00      PROB
ATOM   4961  OD2 ASP B   6     -33.812  12.989  26.846  1.00  0.00      PROB
ATOM   4962  C   ASP B   6     -31.426   9.953  25.622  1.00  0.00      PROB
ATOM   4963  O   ASP B   6     -31.913  10.001  26.739  1.00  0.00      PROB
ATOM   4964  N   LEU B   7     -30.568   8.982  25.256  1.00  0.00      PROB
ATOM   4965  HN  LEU B   7     -30.142   8.948  24.356  1.00  0.00      PROB
ATOM   4966  CA  LEU B   7     -30.343   7.877  26.142  1.00  0.00      PROB
ATOM   4967  HA  LEU B   7     -31.222   7.681  26.741  1.00  0.00      PROB
ATOM   4968  CB  LEU B   7     -29.912   6.580  25.434  1.00  0.00      PROB
ATOM   4969  HB1 LEU B   7     -29.661   5.791  26.182  1.00  0.00      PROB
ATOM   4970  HB2 LEU B   7     -29.007   6.772  24.812  1.00  0.00      PROB
ATOM   4971  CG  LEU B   7     -30.983   5.983  24.516  1.00  0.00      PROB
ATOM   4972  HG  LEU B   7     -31.226   6.745  23.761  1.00  0.00      PROB
ATOM   4973  CD1 LEU B   7     -30.422   4.750  23.792  1.00  0.00      PROB
ATOM   4974 HD11 LEU B   7     -30.155   3.958  24.523  1.00  0.00      PROB
ATOM   4975 HD12 LEU B   7     -29.513   5.021  23.213  1.00  0.00      PROB
ATOM   4976 HD13 LEU B   7     -31.177   4.341  23.087  1.00  0.00      PROB
ATOM   4977  CD2 LEU B   7     -32.279   5.654  25.271  1.00  0.00      PROB
ATOM   4978 HD21 LEU B   7     -32.734   6.570  25.703  1.00  0.00      PROB
ATOM   4979 HD22 LEU B   7     -32.078   4.934  26.092  1.00  0.00      PROB
ATOM   4980 HD23 LEU B   7     -33.019   5.201  24.578  1.00  0.00      PROB
ATOM   4981  C   LEU B   7     -29.254   8.263  27.051  1.00  0.00      PROB
ATOM   4982  O   LEU B   7     -28.218   7.614  27.049  1.00  0.00      PROB
ATOM   4983  N   ILE B   8     -29.442   9.369  27.799  1.00  0.00      PROB
ATOM   4984  HN  ILE B   8     -30.296   9.880  27.708  1.00  0.00      PROB
ATOM   4985  CA  ILE B   8     -28.538   9.840  28.815  1.00  0.00      PROB
ATOM   4986  HA  ILE B   8     -29.050  10.653  29.302  1.00  0.00      PROB
ATOM   4987  CB  ILE B   8     -28.199   8.773  29.834  1.00  0.00      PROB
ATOM   4988  HB  ILE B   8     -27.766   7.862  29.364  1.00  0.00      PROB
ATOM   4989  CG2 ILE B   8     -27.123   9.287  30.813  1.00  0.00      PROB
ATOM   4990 HG21 ILE B   8     -27.401  10.279  31.224  1.00  0.00      PROB
ATOM   4991 HG22 ILE B   8     -26.122   9.366  30.342  1.00  0.00      PROB
ATOM   4992 HG23 ILE B   8     -27.025   8.576  31.662  1.00  0.00      PROB
ATOM   4993  CG1 ILE B   8     -29.475   8.323  30.571  1.00  0.00      PROB
ATOM   4994 HG11 ILE B   8     -29.188   7.528  31.297  1.00  0.00      PROB
ATOM   4995 HG12 ILE B   8     -30.192   7.864  29.857  1.00  0.00      PROB
ATOM   4996  CD  ILE B   8     -30.175   9.448  31.337  1.00  0.00      PROB
ATOM   4997  HD1 ILE B   8     -30.577  10.219  30.648  1.00  0.00      PROB
ATOM   4998  HD2 ILE B   8     -29.489   9.934  32.061  1.00  0.00      PROB
ATOM   4999  HD3 ILE B   8     -31.033   9.032  31.910  1.00  0.00      PROB
ATOM   5000  C   ILE B   8     -27.268  10.446  28.300  1.00  0.00      PROB
ATOM   5001  O   ILE B   8     -26.902  11.587  28.573  1.00  0.00      PROB
ATOM   5002  N   LEU B   9     -26.528   9.572  27.595  1.00  0.00      PROB
ATOM   5003  HN  LEU B   9     -26.897   8.649  27.492  1.00  0.00      PROB
ATOM   5004  CA  LEU B   9     -25.335   9.746  26.850  1.00  0.00      PROB
ATOM   5005  HA  LEU B   9     -24.575  10.218  27.458  1.00  0.00      PROB
ATOM   5006  CB  LEU B   9     -24.852   8.454  26.155  1.00  0.00      PROB
ATOM   5007  HB1 LEU B   9     -24.140   8.712  25.336  1.00  0.00      PROB
ATOM   5008  HB2 LEU B   9     -25.716   7.921  25.696  1.00  0.00      PROB
ATOM   5009  CG  LEU B   9     -24.111   7.493  27.091  1.00  0.00      PROB
ATOM   5010  HG  LEU B   9     -23.272   8.087  27.502  1.00  0.00      PROB
ATOM   5011  CD1 LEU B   9     -24.947   7.013  28.284  1.00  0.00      PROB
ATOM   5012 HD11 LEU B   9     -25.859   6.481  27.941  1.00  0.00      PROB
ATOM   5013 HD12 LEU B   9     -25.239   7.857  28.938  1.00  0.00      PROB
ATOM   5014 HD13 LEU B   9     -24.343   6.327  28.909  1.00  0.00      PROB
ATOM   5015  CD2 LEU B   9     -23.574   6.290  26.305  1.00  0.00      PROB
ATOM   5016 HD21 LEU B   9     -22.911   6.617  25.485  1.00  0.00      PROB
ATOM   5017 HD22 LEU B   9     -24.424   5.720  25.872  1.00  0.00      PROB
ATOM   5018 HD23 LEU B   9     -23.002   5.607  26.968  1.00  0.00      PROB
ATOM   5019  C   LEU B   9     -25.808  10.642  25.821  1.00  0.00      PROB
ATOM   5020  O   LEU B   9     -26.893  10.434  25.280  1.00  0.00      PROB
ATOM   5021  N   LYS B  10     -25.073  11.695  25.536  1.00  0.00      PROB
ATOM   5022  HN  LYS B  10     -24.196  11.933  25.942  1.00  0.00      PROB
ATOM   5023  CA  LYS B  10     -25.710  12.562  24.613  1.00  0.00      PROB
ATOM   5024  HA  LYS B  10     -26.781  12.433  24.526  1.00  0.00      PROB
ATOM   5025  CB  LYS B  10     -25.700  13.995  25.064  1.00  0.00      PROB
ATOM   5026  HB1 LYS B  10     -26.324  14.587  24.358  1.00  0.00      PROB
ATOM   5027  HB2 LYS B  10     -24.669  14.405  25.065  1.00  0.00      PROB
ATOM   5028  CG  LYS B  10     -26.324  14.173  26.458  1.00  0.00      PROB
ATOM   5029  HG1 LYS B  10     -26.255  15.254  26.718  1.00  0.00      PROB
ATOM   5030  HG2 LYS B  10     -25.739  13.618  27.223  1.00  0.00      PROB
ATOM   5031  CD  LYS B  10     -27.801  13.759  26.529  1.00  0.00      PROB
ATOM   5032  HD1 LYS B  10     -27.901  12.663  26.382  1.00  0.00      PROB
ATOM   5033  HD2 LYS B  10     -28.321  14.272  25.705  1.00  0.00      PROB
ATOM   5034  CE  LYS B  10     -28.442  14.173  27.855  1.00  0.00      PROB
ATOM   5035  HE1 LYS B  10     -28.481  15.284  27.914  1.00  0.00      PROB
ATOM   5036  HE2 LYS B  10     -27.863  13.806  28.726  1.00  0.00      PROB
ATOM   5037  NZ  LYS B  10     -29.820  13.675  27.986  1.00  0.00      PROB
ATOM   5038  HZ1 LYS B  10     -29.800  12.640  28.084  1.00  0.00      PROB
ATOM   5039  HZ2 LYS B  10     -30.393  13.899  27.141  1.00  0.00      PROB
ATOM   5040  HZ3 LYS B  10     -30.274  14.085  28.826  1.00  0.00      PROB
ATOM   5041  C   LYS B  10     -25.175  12.272  23.273  1.00  0.00      PROB
ATOM   5042  O   LYS B  10     -24.017  12.446  22.887  1.00  0.00      PROB
ATOM   5043  N   ILE B  11     -26.055  11.661  22.491  1.00  0.00      PROB
ATOM   5044  HN  ILE B  11     -26.993  11.430  22.739  1.00  0.00      PROB
ATOM   5045  CA  ILE B  11     -25.552  11.277  21.233  1.00  0.00      PROB
ATOM   5046  HA  ILE B  11     -24.502  11.023  21.270  1.00  0.00      PROB
ATOM   5047  CB  ILE B  11     -26.128  10.024  20.680  1.00  0.00      PROB
ATOM   5048  HB  ILE B  11     -27.230  10.100  20.627  1.00  0.00      PROB
ATOM   5049  CG2 ILE B  11     -25.527   9.795  19.281  1.00  0.00      PROB
ATOM   5050 HG21 ILE B  11     -24.420   9.753  19.351  1.00  0.00      PROB
ATOM   5051 HG22 ILE B  11     -25.812  10.600  18.572  1.00  0.00      PROB
ATOM   5052 HG23 ILE B  11     -25.887   8.839  18.848  1.00  0.00      PROB
ATOM   5053  CG1 ILE B  11     -25.819   8.852  21.634  1.00  0.00      PROB
ATOM   5054 HG11 ILE B  11     -26.109   9.109  22.676  1.00  0.00      PROB
ATOM   5055 HG12 ILE B  11     -24.734   8.647  21.620  1.00  0.00      PROB
ATOM   5056  CD  ILE B  11     -26.562   7.579  21.249  1.00  0.00      PROB
ATOM   5057  HD1 ILE B  11     -26.228   7.203  20.259  1.00  0.00      PROB
ATOM   5058  HD2 ILE B  11     -27.656   7.767  21.208  1.00  0.00      PROB
ATOM   5059  HD3 ILE B  11     -26.373   6.784  22.002  1.00  0.00      PROB
ATOM   5060  C   ILE B  11     -25.725  12.478  20.398  1.00  0.00      PROB
ATOM   5061  O   ILE B  11     -26.789  13.076  20.270  1.00  0.00      PROB
ATOM   5062  N   HSE B  12     -24.590  12.924  19.905  1.00  0.00      PROB
ATOM   5063  HN  HSE B  12     -23.712  12.473  20.058  1.00  0.00      PROB
ATOM   5064  CA  HSE B  12     -24.603  14.069  19.088  1.00  0.00      PROB
ATOM   5065  HA  HSE B  12     -25.605  14.362  18.798  1.00  0.00      PROB
ATOM   5066  CB  HSE B  12     -23.908  15.285  19.704  1.00  0.00      PROB
ATOM   5067  HB1 HSE B  12     -23.861  16.124  18.975  1.00  0.00      PROB
ATOM   5068  HB2 HSE B  12     -22.868  15.018  19.991  1.00  0.00      PROB
ATOM   5069  ND1 HSE B  12     -25.815  16.458  20.859  1.00  0.00      PROB
ATOM   5070  CG  HSE B  12     -24.623  15.757  20.942  1.00  0.00      PROB
ATOM   5071  CE1 HSE B  12     -26.120  16.770  22.103  1.00  0.00      PROB
ATOM   5072  HE1 HSE B  12     -27.007  17.323  22.411  1.00  0.00      PROB
ATOM   5073  NE2 HSE B  12     -25.189  16.323  22.973  1.00  0.00      PROB
ATOM   5074  HE2 HSE B  12     -25.188  16.435  23.968  1.00  0.00      PROB
ATOM   5075  CD2 HSE B  12     -24.228  15.670  22.235  1.00  0.00      PROB
ATOM   5076  HD2 HSE B  12     -23.347  15.205  22.652  1.00  0.00      PROB
ATOM   5077  C   HSE B  12     -23.910  13.598  17.896  1.00  0.00      PROB
ATOM   5078  O   HSE B  12     -22.929  12.866  17.993  1.00  0.00      PROB
ATOM   5079  N   VAL B  13     -24.504  14.050  16.786  1.00  0.00      PROB
ATOM   5080  HN  VAL B  13     -25.327  14.602  16.899  1.00  0.00      PROB
ATOM   5081  CA  VAL B  13     -24.135  13.946  15.418  1.00  0.00      PROB
ATOM   5082  HA  VAL B  13     -23.355  13.206  15.313  1.00  0.00      PROB
ATOM   5083  CB  VAL B  13     -25.355  13.574  14.581  1.00  0.00      PROB
ATOM   5084  HB  VAL B  13     -26.191  14.284  14.782  1.00  0.00      PROB
ATOM   5085  CG1 VAL B  13     -25.019  13.635  13.082  1.00  0.00      PROB
ATOM   5086 HG11 VAL B  13     -24.067  13.106  12.881  1.00  0.00      PROB
ATOM   5087 HG12 VAL B  13     -24.928  14.683  12.725  1.00  0.00      PROB
ATOM   5088 HG13 VAL B  13     -25.817  13.136  12.494  1.00  0.00      PROB
ATOM   5089  CG2 VAL B  13     -25.832  12.165  14.985  1.00  0.00      PROB
ATOM   5090 HG21 VAL B  13     -26.152  12.133  16.048  1.00  0.00      PROB
ATOM   5091 HG22 VAL B  13     -25.020  11.426  14.835  1.00  0.00      PROB
ATOM   5092 HG23 VAL B  13     -26.698  11.863  14.360  1.00  0.00      PROB
ATOM   5093  C   VAL B  13     -23.614  15.301  14.977  1.00  0.00      PROB
ATOM   5094  O   VAL B  13     -24.255  16.336  15.176  1.00  0.00      PROB
ATOM   5095  N   HSE B  14     -22.423  15.247  14.336  1.00  0.00      PROB
ATOM   5096  HN  HSE B  14     -22.009  14.351  14.195  1.00  0.00      PROB
ATOM   5097  CA  HSE B  14     -21.586  16.314  13.863  1.00  0.00      PROB
ATOM   5098  HA  HSE B  14     -21.746  17.159  14.518  1.00  0.00      PROB
ATOM   5099  CB  HSE B  14     -20.097  15.903  13.910  1.00  0.00      PROB
ATOM   5100  HB1 HSE B  14     -19.406  16.707  13.590  1.00  0.00      PROB
ATOM   5101  HB2 HSE B  14     -19.897  14.977  13.331  1.00  0.00      PROB
ATOM   5102  ND1 HSE B  14     -19.494  16.870  16.086  1.00  0.00      PROB
ATOM   5103  CG  HSE B  14     -19.529  15.774  15.246  1.00  0.00      PROB
ATOM   5104  CE1 HSE B  14     -18.807  16.471  17.126  1.00  0.00      PROB
ATOM   5105  HE1 HSE B  14     -18.569  17.082  17.995  1.00  0.00      PROB
ATOM   5106  NE2 HSE B  14     -18.391  15.198  16.981  1.00  0.00      PROB
ATOM   5107  HE2 HSE B  14     -17.754  14.712  17.593  1.00  0.00      PROB
ATOM   5108  CD2 HSE B  14     -18.855  14.743  15.779  1.00  0.00      PROB
ATOM   5109  HD2 HSE B  14     -18.716  13.756  15.383  1.00  0.00      PROB
ATOM   5110  C   HSE B  14     -21.691  16.719  12.390  1.00  0.00      PROB
ATOM   5111  O   HSE B  14     -20.622  16.933  11.823  1.00  0.00      PROB
ATOM   5112  N   PRO B  15     -22.780  17.141  11.865  1.00  0.00      PROB
ATOM   5113  CD  PRO B  15     -22.021  18.386  12.243  1.00  0.00      PROB
ATOM   5114  HD1 PRO B  15     -21.440  18.732  13.195  1.00  0.00      PROB
ATOM   5115  HD2 PRO B  15     -22.905  18.972  12.630  1.00  0.00      PROB
ATOM   5116  CA  PRO B  15     -23.284  17.635  10.534  1.00  0.00      PROB
ATOM   5117  HA  PRO B  15     -24.354  17.520  10.577  1.00  0.00      PROB
ATOM   5118  CB  PRO B  15     -22.873  19.111  10.399  1.00  0.00      PROB
ATOM   5119  HB1 PRO B  15     -23.631  19.752  10.906  1.00  0.00      PROB
ATOM   5120  HB2 PRO B  15     -22.826  19.490   9.352  1.00  0.00      PROB
ATOM   5121  CG  PRO B  15     -21.545  19.190  11.046  1.00  0.00      PROB
ATOM   5122  HG1 PRO B  15     -20.710  18.784  10.448  1.00  0.00      PROB
ATOM   5123  HG2 PRO B  15     -21.313  20.237  11.329  1.00  0.00      PROB
ATOM   5124  C   PRO B  15     -22.861  17.025   9.230  1.00  0.00      PROB
ATOM   5125  O   PRO B  15     -23.677  16.987   8.313  1.00  0.00      PROB
ATOM   5126  N   PHE B  16     -21.566  16.649   9.130  1.00  0.00      PROB
ATOM   5127  HN  PHE B  16     -20.993  16.740   9.944  1.00  0.00      PROB
ATOM   5128  CA  PHE B  16     -20.844  16.183   7.979  1.00  0.00      PROB
ATOM   5129  HA  PHE B  16     -20.808  16.974   7.249  1.00  0.00      PROB
ATOM   5130  CB  PHE B  16     -19.417  15.742   8.396  1.00  0.00      PROB
ATOM   5131  HB1 PHE B  16     -19.447  14.978   9.202  1.00  0.00      PROB
ATOM   5132  HB2 PHE B  16     -18.924  16.649   8.794  1.00  0.00      PROB
ATOM   5133  CG  PHE B  16     -18.590  15.204   7.256  1.00  0.00      PROB
ATOM   5134  CD1 PHE B  16     -17.634  16.017   6.629  1.00  0.00      PROB
ATOM   5135  HD1 PHE B  16     -17.489  17.034   6.962  1.00  0.00      PROB
ATOM   5136  CE1 PHE B  16     -16.867  15.524   5.570  1.00  0.00      PROB
ATOM   5137  HE1 PHE B  16     -16.135  16.159   5.093  1.00  0.00      PROB
ATOM   5138  CZ  PHE B  16     -17.052  14.213   5.124  1.00  0.00      PROB
ATOM   5139  HZ  PHE B  16     -16.468  13.837   4.296  1.00  0.00      PROB
ATOM   5140  CD2 PHE B  16     -18.749  13.880   6.813  1.00  0.00      PROB
ATOM   5141  HD2 PHE B  16     -19.468  13.231   7.289  1.00  0.00      PROB
ATOM   5142  CE2 PHE B  16     -17.993  13.390   5.745  1.00  0.00      PROB
ATOM   5143  HE2 PHE B  16     -18.136  12.379   5.395  1.00  0.00      PROB
ATOM   5144  C   PHE B  16     -21.580  15.031   7.413  1.00  0.00      PROB
ATOM   5145  O   PHE B  16     -21.703  14.929   6.201  1.00  0.00      PROB
ATOM   5146  N   LEU B  17     -22.085  14.177   8.327  1.00  0.00      PROB
ATOM   5147  HN  LEU B  17     -21.927  14.351   9.295  1.00  0.00      PROB
ATOM   5148  CA  LEU B  17     -22.872  13.013   8.064  1.00  0.00      PROB
ATOM   5149  HA  LEU B  17     -22.299  12.367   7.421  1.00  0.00      PROB
ATOM   5150  CB  LEU B  17     -23.208  12.275   9.366  1.00  0.00      PROB
ATOM   5151  HB1 LEU B  17     -23.977  11.491   9.196  1.00  0.00      PROB
ATOM   5152  HB2 LEU B  17     -23.633  13.000  10.097  1.00  0.00      PROB
ATOM   5153  CG  LEU B  17     -22.001  11.578  10.014  1.00  0.00      PROB
ATOM   5154  HG  LEU B  17     -21.199  12.326  10.211  1.00  0.00      PROB
ATOM   5155  CD1 LEU B  17     -22.417  10.979  11.360  1.00  0.00      PROB
ATOM   5156 HD11 LEU B  17     -23.283  10.294  11.237  1.00  0.00      PROB
ATOM   5157 HD12 LEU B  17     -22.684  11.776  12.081  1.00  0.00      PROB
ATOM   5158 HD13 LEU B  17     -21.567  10.398  11.777  1.00  0.00      PROB
ATOM   5159  CD2 LEU B  17     -21.422  10.486   9.102  1.00  0.00      PROB
ATOM   5160 HD21 LEU B  17     -20.911  10.931   8.223  1.00  0.00      PROB
ATOM   5161 HD22 LEU B  17     -22.224   9.810   8.744  1.00  0.00      PROB
ATOM   5162 HD23 LEU B  17     -20.688   9.872   9.661  1.00  0.00      PROB
ATOM   5163  C   LEU B  17     -24.166  13.313   7.387  1.00  0.00      PROB
ATOM   5164  O   LEU B  17     -24.617  12.494   6.596  1.00  0.00      PROB
ATOM   5165  N   TRP B  18     -24.802  14.450   7.776  1.00  0.00      PROB
ATOM   5166  HN  TRP B  18     -24.371  15.047   8.449  1.00  0.00      PROB
ATOM   5167  CA  TRP B  18     -26.055  14.952   7.285  1.00  0.00      PROB
ATOM   5168  HA  TRP B  18     -26.757  14.130   7.261  1.00  0.00      PROB
ATOM   5169  CB  TRP B  18     -26.649  16.142   8.086  1.00  0.00      PROB
ATOM   5170  HB1 TRP B  18     -27.595  16.464   7.596  1.00  0.00      PROB
ATOM   5171  HB2 TRP B  18     -25.983  17.023   8.083  1.00  0.00      PROB
ATOM   5172  CG  TRP B  18     -26.987  15.789   9.496  1.00  0.00      PROB
ATOM   5173  CD1 TRP B  18     -27.329  14.538   9.939  1.00  0.00      PROB
ATOM   5174  HD1 TRP B  18     -27.360  13.643   9.335  1.00  0.00      PROB
ATOM   5175  NE1 TRP B  18     -27.645  14.590  11.265  1.00  0.00      PROB
ATOM   5176  HE1 TRP B  18     -27.921  13.832  11.814  1.00  0.00      PROB
ATOM   5177  CE2 TRP B  18     -27.514  15.869  11.719  1.00  0.00      PROB
ATOM   5178  CD2 TRP B  18     -27.105  16.667  10.628  1.00  0.00      PROB
ATOM   5179  CE3 TRP B  18     -26.914  18.036  10.814  1.00  0.00      PROB
ATOM   5180  HE3 TRP B  18     -26.607  18.676  10.001  1.00  0.00      PROB
ATOM   5181  CZ3 TRP B  18     -27.113  18.576  12.087  1.00  0.00      PROB
ATOM   5182  HZ3 TRP B  18     -26.959  19.635  12.246  1.00  0.00      PROB
ATOM   5183  CZ2 TRP B  18     -27.718  16.405  12.981  1.00  0.00      PROB
ATOM   5184  HZ2 TRP B  18     -28.023  15.796  13.818  1.00  0.00      PROB
ATOM   5185  CH2 TRP B  18     -27.509  17.773  13.151  1.00  0.00      PROB
ATOM   5186  HH2 TRP B  18     -27.655  18.217  14.126  1.00  0.00      PROB
ATOM   5187  C   TRP B  18     -25.826  15.376   5.913  1.00  0.00      PROB
ATOM   5188  O   TRP B  18     -26.658  15.072   5.067  1.00  0.00      PROB
ATOM   5189  N   ILE B  19     -24.652  16.040   5.710  1.00  0.00      PROB
ATOM   5190  HN  ILE B  19     -24.019  16.198   6.467  1.00  0.00      PROB
ATOM   5191  CA  ILE B  19     -24.293  16.657   4.466  1.00  0.00      PROB
ATOM   5192  HA  ILE B  19     -25.102  17.319   4.187  1.00  0.00      PROB
ATOM   5193  CB  ILE B  19     -23.001  17.469   4.518  1.00  0.00      PROB
ATOM   5194  HB  ILE B  19     -22.174  16.852   4.923  1.00  0.00      PROB
[truncated: 1,349,227 more chars]
