# Supplementary material for: Inhibitory proteins block substrate access by occupying the active site cleft of Bacillus subtilis intramembrane protease SpoIVFB
Source: eLife. 2022 Apr 26;11:e74275. doi: 10.7554/eLife.74275 (PMC9042235; doi:10.7554/eLife.74275)
Supplement: Figure 7—figure supplement 1—source data 1. [file elife-74275-fig7-figsupp1-data1.zip › Figure 7-figure supplement 1-source data 1/fb.sigk.pdb]

ATOM      1  N   MET A   1      33.298  13.995  18.737  1.00  0.00      PROA
ATOM      2  HT1 MET A   1      32.933  13.037  18.912  1.00  0.00      PROA
ATOM      3  HT2 MET A   1      34.200  14.127  19.246  1.00  0.00      PROA
ATOM      4  HT3 MET A   1      33.478  14.114  17.720  1.00  0.00      PROA
ATOM      5  CA  MET A   1      32.319  15.005  19.190  1.00  0.00      PROA
ATOM      6  HA  MET A   1      31.999  14.724  20.183  1.00  0.00      PROA
ATOM      7  CB  MET A   1      32.954  16.415  19.215  1.00  0.00      PROA
ATOM      8  HB1 MET A   1      33.366  16.669  18.215  1.00  0.00      PROA
ATOM      9  HB2 MET A   1      33.815  16.397  19.923  1.00  0.00      PROA
ATOM     10  CG  MET A   1      31.991  17.520  19.681  1.00  0.00      PROA
ATOM     11  HG1 MET A   1      31.655  17.276  20.714  1.00  0.00      PROA
ATOM     12  HG2 MET A   1      31.085  17.538  19.039  1.00  0.00      PROA
ATOM     13  SD  MET A   1      32.744  19.168  19.664  1.00  0.00      PROA
ATOM     14  CE  MET A   1      32.825  19.423  17.870  1.00  0.00      PROA
ATOM     15  HE1 MET A   1      31.844  19.214  17.392  1.00  0.00      PROA
ATOM     16  HE2 MET A   1      33.583  18.761  17.401  1.00  0.00      PROA
ATOM     17  HE3 MET A   1      33.101  20.473  17.635  1.00  0.00      PROA
ATOM     18  C   MET A   1      31.144  14.954  18.269  1.00  0.00      PROA
ATOM     19  O   MET A   1      30.077  14.476  18.647  1.00  0.00      PROA
ATOM     20  N   ASN A   2      31.334  15.425  17.018  1.00  0.00      PROA
ATOM     21  HN  ASN A   2      32.217  15.780  16.722  1.00  0.00      PROA
ATOM     22  CA  ASN A   2      30.276  15.554  16.048  1.00  0.00      PROA
ATOM     23  HA  ASN A   2      30.762  15.926  15.157  1.00  0.00      PROA
ATOM     24  CB  ASN A   2      29.574  14.225  15.688  1.00  0.00      PROA
ATOM     25  HB1 ASN A   2      28.828  14.373  14.871  1.00  0.00      PROA
ATOM     26  HB2 ASN A   2      29.057  13.772  16.559  1.00  0.00      PROA
ATOM     27  CG  ASN A   2      30.592  13.255  15.111  1.00  0.00      PROA
ATOM     28  OD1 ASN A   2      31.618  13.655  14.553  1.00  0.00      PROA
ATOM     29  ND2 ASN A   2      30.287  11.938  15.251  1.00  0.00      PROA
ATOM     30 HD21 ASN A   2      30.905  11.250  14.873  1.00  0.00      PROA
ATOM     31 HD22 ASN A   2      29.438  11.666  15.702  1.00  0.00      PROA
ATOM     32  C   ASN A   2      29.257  16.594  16.393  1.00  0.00      PROA
ATOM     33  O   ASN A   2      29.592  17.764  16.525  1.00  0.00      PROA
ATOM     34  N   LYS A   3      27.975  16.204  16.303  1.00  0.00      PROA
ATOM     35  HN  LYS A   3      27.728  15.266  16.079  1.00  0.00      PROA
ATOM     36  CA  LYS A   3      26.895  17.091  16.542  1.00  0.00      PROA
ATOM     37  HA  LYS A   3      27.273  18.073  16.765  1.00  0.00      PROA
ATOM     38  CB  LYS A   3      25.888  17.187  15.380  1.00  0.00      PROA
ATOM     39  HB1 LYS A   3      24.934  17.688  15.663  1.00  0.00      PROA
ATOM     40  HB2 LYS A   3      25.633  16.165  15.020  1.00  0.00      PROA
ATOM     41  CG  LYS A   3      26.443  18.014  14.225  1.00  0.00      PROA
ATOM     42  HG1 LYS A   3      25.684  18.040  13.410  1.00  0.00      PROA
ATOM     43  HG2 LYS A   3      27.358  17.528  13.820  1.00  0.00      PROA
ATOM     44  CD  LYS A   3      26.776  19.453  14.642  1.00  0.00      PROA
ATOM     45  HD1 LYS A   3      27.615  19.450  15.370  1.00  0.00      PROA
ATOM     46  HD2 LYS A   3      25.887  19.908  15.133  1.00  0.00      PROA
ATOM     47  CE  LYS A   3      27.205  20.303  13.448  1.00  0.00      PROA
ATOM     48  HE1 LYS A   3      26.369  20.413  12.725  1.00  0.00      PROA
ATOM     49  HE2 LYS A   3      28.076  19.843  12.934  1.00  0.00      PROA
ATOM     50  NZ  LYS A   3      27.608  21.657  13.889  1.00  0.00      PROA
ATOM     51  HZ1 LYS A   3      28.421  21.584  14.535  1.00  0.00      PROA
ATOM     52  HZ2 LYS A   3      26.819  22.108  14.397  1.00  0.00      PROA
ATOM     53  HZ3 LYS A   3      27.869  22.236  13.066  1.00  0.00      PROA
ATOM     54  C   LYS A   3      26.132  16.764  17.708  1.00  0.00      PROA
ATOM     55  O   LYS A   3      25.323  17.592  18.048  1.00  0.00      PROA
ATOM     56  N   TRP A   4      26.310  15.687  18.461  1.00  0.00      PROA
ATOM     57  HN  TRP A   4      27.006  14.984  18.342  1.00  0.00      PROA
ATOM     58  CA  TRP A   4      25.138  15.439  19.265  1.00  0.00      PROA
ATOM     59  HA  TRP A   4      24.308  15.385  18.583  1.00  0.00      PROA
ATOM     60  CB  TRP A   4      25.136  14.070  19.909  1.00  0.00      PROA
ATOM     61  HB1 TRP A   4      25.309  13.301  19.121  1.00  0.00      PROA
ATOM     62  HB2 TRP A   4      24.138  13.858  20.355  1.00  0.00      PROA
ATOM     63  CG  TRP A   4      26.171  13.932  20.963  1.00  0.00      PROA
ATOM     64  CD1 TRP A   4      27.445  13.475  20.796  1.00  0.00      PROA
ATOM     65  HD1 TRP A   4      27.868  13.137  19.860  1.00  0.00      PROA
ATOM     66  NE1 TRP A   4      28.098  13.516  21.992  1.00  0.00      PROA
ATOM     67  HE1 TRP A   4      29.039  13.299  22.132  1.00  0.00      PROA
ATOM     68  CE2 TRP A   4      27.266  14.020  22.951  1.00  0.00      PROA
ATOM     69  CD2 TRP A   4      26.034  14.310  22.341  1.00  0.00      PROA
ATOM     70  CE3 TRP A   4      24.992  14.845  23.107  1.00  0.00      PROA
ATOM     71  HE3 TRP A   4      24.032  15.071  22.672  1.00  0.00      PROA
ATOM     72  CZ3 TRP A   4      25.215  15.099  24.461  1.00  0.00      PROA
ATOM     73  HZ3 TRP A   4      24.441  15.560  25.058  1.00  0.00      PROA
ATOM     74  CZ2 TRP A   4      27.471  14.234  24.298  1.00  0.00      PROA
ATOM     75  HZ2 TRP A   4      28.405  13.961  24.757  1.00  0.00      PROA
ATOM     76  CH2 TRP A   4      26.437  14.802  25.044  1.00  0.00      PROA
ATOM     77  HH2 TRP A   4      26.589  15.010  26.094  1.00  0.00      PROA
ATOM     78  C   TRP A   4      24.887  16.509  20.333  1.00  0.00      PROA
ATOM     79  O   TRP A   4      23.773  16.716  20.783  1.00  0.00      PROA
ATOM     80  N   LEU A   5      25.909  17.292  20.692  1.00  0.00      PROA
ATOM     81  HN  LEU A   5      26.839  17.171  20.358  1.00  0.00      PROA
ATOM     82  CA  LEU A   5      25.613  18.449  21.478  1.00  0.00      PROA
ATOM     83  HA  LEU A   5      24.556  18.571  21.644  1.00  0.00      PROA
ATOM     84  CB  LEU A   5      26.300  18.317  22.839  1.00  0.00      PROA
ATOM     85  HB1 LEU A   5      27.406  18.322  22.712  1.00  0.00      PROA
ATOM     86  HB2 LEU A   5      26.033  17.323  23.252  1.00  0.00      PROA
ATOM     87  CG  LEU A   5      25.902  19.362  23.898  1.00  0.00      PROA
ATOM     88  HG  LEU A   5      26.277  20.382  23.688  1.00  0.00      PROA
ATOM     89  CD1 LEU A   5      24.385  19.443  24.048  1.00  0.00      PROA
ATOM     90 HD11 LEU A   5      23.953  18.425  24.159  1.00  0.00      PROA
ATOM     91 HD12 LEU A   5      23.930  19.939  23.168  1.00  0.00      PROA
ATOM     92 HD13 LEU A   5      24.136  20.024  24.950  1.00  0.00      PROA
ATOM     93  CD2 LEU A   5      26.587  19.041  25.215  1.00  0.00      PROA
ATOM     94 HD21 LEU A   5      27.690  19.037  25.084  1.00  0.00      PROA
ATOM     95 HD22 LEU A   5      26.273  18.038  25.575  1.00  0.00      PROA
ATOM     96 HD23 LEU A   5      26.323  19.795  25.988  1.00  0.00      PROA
ATOM     97  C   LEU A   5      26.038  19.728  20.845  1.00  0.00      PROA
ATOM     98  O   LEU A   5      26.158  20.715  21.538  1.00  0.00      PROA
ATOM     99  N   ASP A   6      26.298  19.832  19.539  1.00  0.00      PROA
ATOM    100  HN  ASP A   6      26.130  19.094  18.888  1.00  0.00      PROA
ATOM    101  CA  ASP A   6      27.084  20.976  19.088  1.00  0.00      PROA
ATOM    102  HA  ASP A   6      27.449  21.520  19.948  1.00  0.00      PROA
ATOM    103  CB  ASP A   6      28.405  20.501  18.527  1.00  0.00      PROA
ATOM    104  HB1 ASP A   6      28.238  19.931  17.588  1.00  0.00      PROA
ATOM    105  HB2 ASP A   6      28.898  19.816  19.248  1.00  0.00      PROA
ATOM    106  CG  ASP A   6      29.342  21.668  18.220  1.00  0.00      PROA
ATOM    107  OD1 ASP A   6      28.962  22.861  18.324  1.00  0.00      PROA
ATOM    108  OD2 ASP A   6      30.490  21.365  17.847  1.00  0.00      PROA
ATOM    109  C   ASP A   6      26.460  22.065  18.206  1.00  0.00      PROA
ATOM    110  O   ASP A   6      26.738  22.262  17.021  1.00  0.00      PROA
ATOM    111  N   LEU A   7      25.724  22.844  18.960  1.00  0.00      PROA
ATOM    112  HN  LEU A   7      25.542  22.354  19.810  1.00  0.00      PROA
ATOM    113  CA  LEU A   7      25.231  24.176  19.052  1.00  0.00      PROA
ATOM    114  HA  LEU A   7      26.014  24.863  18.765  1.00  0.00      PROA
ATOM    115  CB  LEU A   7      23.901  24.405  18.307  1.00  0.00      PROA
ATOM    116  HB1 LEU A   7      24.077  24.231  17.222  1.00  0.00      PROA
ATOM    117  HB2 LEU A   7      23.638  25.481  18.430  1.00  0.00      PROA
ATOM    118  CG  LEU A   7      22.685  23.576  18.750  1.00  0.00      PROA
ATOM    119  HG  LEU A   7      22.504  23.770  19.821  1.00  0.00      PROA
ATOM    120  CD1 LEU A   7      21.423  24.072  18.037  1.00  0.00      PROA
ATOM    121 HD11 LEU A   7      21.507  23.927  16.951  1.00  0.00      PROA
ATOM    122 HD12 LEU A   7      21.266  25.154  18.229  1.00  0.00      PROA
ATOM    123 HD13 LEU A   7      20.529  23.511  18.375  1.00  0.00      PROA
ATOM    124  CD2 LEU A   7      22.854  22.063  18.546  1.00  0.00      PROA
ATOM    125 HD21 LEU A   7      23.572  21.622  19.265  1.00  0.00      PROA
ATOM    126 HD22 LEU A   7      23.183  21.844  17.508  1.00  0.00      PROA
ATOM    127 HD23 LEU A   7      21.879  21.563  18.723  1.00  0.00      PROA
ATOM    128  C   LEU A   7      25.270  23.909  20.542  1.00  0.00      PROA
ATOM    129  O   LEU A   7      26.281  23.348  20.942  1.00  0.00      PROA
ATOM    130  N   ILE A   8      24.369  24.215  21.472  1.00  0.00      PROA
ATOM    131  HN  ILE A   8      23.555  24.772  21.338  1.00  0.00      PROA
ATOM    132  CA  ILE A   8      24.462  23.312  22.634  1.00  0.00      PROA
ATOM    133  HA  ILE A   8      24.936  22.381  22.392  1.00  0.00      PROA
ATOM    134  CB  ILE A   8      25.213  23.842  23.836  1.00  0.00      PROA
ATOM    135  HB  ILE A   8      25.149  23.128  24.694  1.00  0.00      PROA
ATOM    136  CG2 ILE A   8      26.717  23.959  23.547  1.00  0.00      PROA
ATOM    137 HG21 ILE A   8      26.922  24.756  22.803  1.00  0.00      PROA
ATOM    138 HG22 ILE A   8      27.103  22.991  23.169  1.00  0.00      PROA
ATOM    139 HG23 ILE A   8      27.271  24.221  24.470  1.00  0.00      PROA
ATOM    140  CG1 ILE A   8      24.634  25.188  24.277  1.00  0.00      PROA
ATOM    141 HG11 ILE A   8      23.529  25.121  24.383  1.00  0.00      PROA
ATOM    142 HG12 ILE A   8      24.846  25.960  23.504  1.00  0.00      PROA
ATOM    143  CD  ILE A   8      25.216  25.646  25.609  1.00  0.00      PROA
ATOM    144  HD1 ILE A   8      26.302  25.859  25.527  1.00  0.00      PROA
ATOM    145  HD2 ILE A   8      25.065  24.871  26.386  1.00  0.00      PROA
ATOM    146  HD3 ILE A   8      24.712  26.579  25.938  1.00  0.00      PROA
ATOM    147  C   ILE A   8      23.146  22.807  23.072  1.00  0.00      PROA
ATOM    148  O   ILE A   8      22.992  22.266  24.155  1.00  0.00      PROA
ATOM    149  N   LEU A   9      22.164  22.895  22.190  1.00  0.00      PROA
ATOM    150  HN  LEU A   9      22.347  23.227  21.270  1.00  0.00      PROA
ATOM    151  CA  LEU A   9      20.778  22.710  22.485  1.00  0.00      PROA
ATOM    152  HA  LEU A   9      20.543  23.064  23.479  1.00  0.00      PROA
ATOM    153  CB  LEU A   9      19.959  23.460  21.423  1.00  0.00      PROA
ATOM    154  HB1 LEU A   9      18.968  22.989  21.309  1.00  0.00      PROA
ATOM    155  HB2 LEU A   9      20.460  23.341  20.447  1.00  0.00      PROA
ATOM    156  CG  LEU A   9      19.747  24.957  21.719  1.00  0.00      PROA
ATOM    157  HG  LEU A   9      19.072  25.025  22.603  1.00  0.00      PROA
ATOM    158  CD1 LEU A   9      21.040  25.705  22.077  1.00  0.00      PROA
ATOM    159 HD11 LEU A   9      21.762  25.679  21.235  1.00  0.00      PROA
ATOM    160 HD12 LEU A   9      21.513  25.283  22.987  1.00  0.00      PROA
ATOM    161 HD13 LEU A   9      20.795  26.761  22.307  1.00  0.00      PROA
ATOM    162  CD2 LEU A   9      19.068  25.649  20.538  1.00  0.00      PROA
ATOM    163 HD21 LEU A   9      18.171  25.109  20.188  1.00  0.00      PROA
ATOM    164 HD22 LEU A   9      19.782  25.717  19.693  1.00  0.00      PROA
ATOM    165 HD23 LEU A   9      18.763  26.678  20.823  1.00  0.00      PROA
ATOM    166  C   LEU A   9      20.447  21.253  22.391  1.00  0.00      PROA
ATOM    167  O   LEU A   9      19.302  20.835  22.515  1.00  0.00      PROA
ATOM    168  N   LYS A  10      21.473  20.427  22.168  1.00  0.00      PROA
ATOM    169  HN  LYS A  10      22.394  20.789  22.050  1.00  0.00      PROA
ATOM    170  CA  LYS A  10      21.355  19.008  22.202  1.00  0.00      PROA
ATOM    171  HA  LYS A  10      22.354  18.648  22.009  1.00  0.00      PROA
ATOM    172  CB  LYS A  10      20.991  18.512  23.594  1.00  0.00      PROA
ATOM    173  HB1 LYS A  10      19.978  18.861  23.891  1.00  0.00      PROA
ATOM    174  HB2 LYS A  10      21.704  18.949  24.327  1.00  0.00      PROA
ATOM    175  CG  LYS A  10      21.027  16.996  23.701  1.00  0.00      PROA
ATOM    176  HG1 LYS A  10      21.981  16.623  23.266  1.00  0.00      PROA
ATOM    177  HG2 LYS A  10      20.185  16.537  23.138  1.00  0.00      PROA
ATOM    178  CD  LYS A  10      20.919  16.564  25.156  1.00  0.00      PROA
ATOM    179  HD1 LYS A  10      20.068  17.091  25.626  1.00  0.00      PROA
ATOM    180  HD2 LYS A  10      21.831  16.893  25.703  1.00  0.00      PROA
ATOM    181  CE  LYS A  10      20.735  15.055  25.288  1.00  0.00      PROA
ATOM    182  HE1 LYS A  10      19.870  14.703  24.688  1.00  0.00      PROA
ATOM    183  HE2 LYS A  10      20.585  14.772  26.352  1.00  0.00      PROA
ATOM    184  NZ  LYS A  10      21.936  14.346  24.801  1.00  0.00      PROA
ATOM    185  HZ1 LYS A  10      22.756  14.634  25.374  1.00  0.00      PROA
ATOM    186  HZ2 LYS A  10      22.105  14.601  23.807  1.00  0.00      PROA
ATOM    187  HZ3 LYS A  10      21.796  13.320  24.883  1.00  0.00      PROA
ATOM    188  C   LYS A  10      20.480  18.402  21.133  1.00  0.00      PROA
ATOM    189  O   LYS A  10      19.344  17.975  21.370  1.00  0.00      PROA
ATOM    190  N   ILE A  11      21.102  18.401  19.935  1.00  0.00      PROA
ATOM    191  HN  ILE A  11      22.025  18.774  19.905  1.00  0.00      PROA
ATOM    192  CA  ILE A  11      20.695  17.930  18.635  1.00  0.00      PROA
ATOM    193  HA  ILE A  11      19.621  17.923  18.601  1.00  0.00      PROA
ATOM    194  CB  ILE A  11      21.335  18.813  17.549  1.00  0.00      PROA
ATOM    195  HB  ILE A  11      20.996  19.855  17.747  1.00  0.00      PROA
ATOM    196  CG2 ILE A  11      22.872  18.772  17.602  1.00  0.00      PROA
ATOM    197 HG21 ILE A  11      23.213  17.815  17.158  1.00  0.00      PROA
ATOM    198 HG22 ILE A  11      23.261  18.879  18.634  1.00  0.00      PROA
ATOM    199 HG23 ILE A  11      23.307  19.591  16.992  1.00  0.00      PROA
ATOM    200  CG1 ILE A  11      20.868  18.439  16.129  1.00  0.00      PROA
ATOM    201 HG11 ILE A  11      19.763  18.338  16.117  1.00  0.00      PROA
ATOM    202 HG12 ILE A  11      21.292  17.454  15.836  1.00  0.00      PROA
ATOM    203  CD  ILE A  11      21.263  19.477  15.076  1.00  0.00      PROA
ATOM    204  HD1 ILE A  11      22.366  19.543  14.968  1.00  0.00      PROA
ATOM    205  HD2 ILE A  11      20.872  20.480  15.351  1.00  0.00      PROA
ATOM    206  HD3 ILE A  11      20.840  19.199  14.088  1.00  0.00      PROA
ATOM    207  C   ILE A  11      21.199  16.526  18.470  1.00  0.00      PROA
ATOM    208  O   ILE A  11      22.314  16.253  18.841  1.00  0.00      PROA
ATOM    209  N   HSE A  12      20.481  15.557  17.886  1.00  0.00      PROA
ATOM    210  HN  HSE A  12      19.552  15.678  17.538  1.00  0.00      PROA
ATOM    211  CA  HSE A  12      21.103  14.241  17.792  1.00  0.00      PROA
ATOM    212  HA  HSE A  12      22.178  14.296  17.892  1.00  0.00      PROA
ATOM    213  CB  HSE A  12      20.613  13.317  18.920  1.00  0.00      PROA
ATOM    214  HB1 HSE A  12      19.516  13.194  18.839  1.00  0.00      PROA
ATOM    215  HB2 HSE A  12      20.825  13.796  19.902  1.00  0.00      PROA
ATOM    216  ND1 HSE A  12      22.553  11.788  19.316  1.00  0.00      PROA
ATOM    217  CG  HSE A  12      21.249  11.956  18.888  1.00  0.00      PROA
ATOM    218  CE1 HSE A  12      22.801  10.503  19.170  1.00  0.00      PROA
ATOM    219  HE1 HSE A  12      23.749  10.020  19.400  1.00  0.00      PROA
ATOM    220  NE2 HSE A  12      21.730   9.836  18.683  1.00  0.00      PROA
ATOM    221  HE2 HSE A  12      21.677   8.865  18.442  1.00  0.00      PROA
ATOM    222  CD2 HSE A  12      20.727  10.764  18.502  1.00  0.00      PROA
ATOM    223  HD2 HSE A  12      19.750  10.527  18.107  1.00  0.00      PROA
ATOM    224  C   HSE A  12      20.921  13.536  16.472  1.00  0.00      PROA
ATOM    225  O   HSE A  12      19.864  13.490  15.860  1.00  0.00      PROA
ATOM    226  N   VAL A  13      21.960  12.866  15.967  1.00  0.00      PROA
ATOM    227  HN  VAL A  13      22.862  12.814  16.387  1.00  0.00      PROA
ATOM    228  CA  VAL A  13      21.715  12.141  14.735  1.00  0.00      PROA
ATOM    229  HA  VAL A  13      20.814  12.451  14.230  1.00  0.00      PROA
ATOM    230  CB  VAL A  13      22.756  12.441  13.692  1.00  0.00      PROA
ATOM    231  HB  VAL A  13      23.771  12.153  14.050  1.00  0.00      PROA
ATOM    232  CG1 VAL A  13      22.429  11.647  12.417  1.00  0.00      PROA
ATOM    233 HG11 VAL A  13      21.369  11.808  12.132  1.00  0.00      PROA
ATOM    234 HG12 VAL A  13      22.605  10.559  12.548  1.00  0.00      PROA
ATOM    235 HG13 VAL A  13      23.075  11.990  11.580  1.00  0.00      PROA
ATOM    236  CG2 VAL A  13      22.748  13.959  13.409  1.00  0.00      PROA
ATOM    237 HG21 VAL A  13      23.094  14.536  14.292  1.00  0.00      PROA
ATOM    238 HG22 VAL A  13      21.727  14.303  13.143  1.00  0.00      PROA
ATOM    239 HG23 VAL A  13      23.428  14.192  12.562  1.00  0.00      PROA
ATOM    240  C   VAL A  13      21.556  10.654  14.964  1.00  0.00      PROA
ATOM    241  O   VAL A  13      22.419  10.013  15.556  1.00  0.00      PROA
ATOM    242  N   HSD A  14      20.429  10.081  14.466  1.00  0.00      PROA
ATOM    243  HN  HSD A  14      19.758  10.645  13.987  1.00  0.00      PROA
ATOM    244  CA  HSD A  14      20.071   8.671  14.528  1.00  0.00      PROA
ATOM    245  HA  HSD A  14      20.320   8.324  15.519  1.00  0.00      PROA
ATOM    246  CB  HSD A  14      18.549   8.529  14.307  1.00  0.00      PROA
ATOM    247  HB1 HSD A  14      18.262   7.482  14.091  1.00  0.00      PROA
ATOM    248  HB2 HSD A  14      18.229   9.113  13.424  1.00  0.00      PROA
ATOM    249  ND1 HSD A  14      17.337   7.995  16.434  1.00  0.00      PROA
ATOM    250  HD1 HSD A  14      17.510   7.009  16.394  1.00  0.00      PROA
ATOM    251  CG  HSD A  14      17.775   8.927  15.519  1.00  0.00      PROA
ATOM    252  CE1 HSD A  14      16.647   8.664  17.379  1.00  0.00      PROA
ATOM    253  HE1 HSD A  14      16.178   8.169  18.229  1.00  0.00      PROA
ATOM    254  NE2 HSD A  14      16.603   9.958  17.131  1.00  0.00      PROA
ATOM    255  CD2 HSD A  14      17.306  10.126  15.952  1.00  0.00      PROA
ATOM    256  HD2 HSD A  14      17.424  11.116  15.535  1.00  0.00      PROA
ATOM    257  C   HSD A  14      20.691   7.739  13.482  1.00  0.00      PROA
ATOM    258  O   HSD A  14      20.701   8.135  12.325  1.00  0.00      PROA
ATOM    259  N   PRO A  15      21.106   6.471  13.759  1.00  0.00      PROA
ATOM    260  CD  PRO A  15      21.288   5.949  15.119  1.00  0.00      PROA
ATOM    261  HD1 PRO A  15      20.356   6.062  15.713  1.00  0.00      PROA
ATOM    262  HD2 PRO A  15      22.126   6.499  15.600  1.00  0.00      PROA
ATOM    263  CA  PRO A  15      21.565   5.481  12.745  1.00  0.00      PROA
ATOM    264  HA  PRO A  15      22.192   5.974  12.017  1.00  0.00      PROA
ATOM    265  CB  PRO A  15      22.368   4.480  13.581  1.00  0.00      PROA
ATOM    266  HB1 PRO A  15      23.395   4.886  13.729  1.00  0.00      PROA
ATOM    267  HB2 PRO A  15      22.460   3.471  13.133  1.00  0.00      PROA
ATOM    268  CG  PRO A  15      21.647   4.475  14.925  1.00  0.00      PROA
ATOM    269  HG1 PRO A  15      20.717   3.870  14.847  1.00  0.00      PROA
ATOM    270  HG2 PRO A  15      22.279   4.079  15.745  1.00  0.00      PROA
ATOM    271  C   PRO A  15      20.426   4.780  11.976  1.00  0.00      PROA
ATOM    272  O   PRO A  15      20.370   3.558  11.816  1.00  0.00      PROA
ATOM    273  N   PHE A  16      19.536   5.648  11.505  1.00  0.00      PROA
ATOM    274  HN  PHE A  16      19.728   6.597  11.751  1.00  0.00      PROA
ATOM    275  CA  PHE A  16      18.421   5.605  10.605  1.00  0.00      PROA
ATOM    276  HA  PHE A  16      18.444   4.693  10.029  1.00  0.00      PROA
ATOM    277  CB  PHE A  16      17.090   5.850  11.333  1.00  0.00      PROA
ATOM    278  HB1 PHE A  16      16.257   5.917  10.608  1.00  0.00      PROA
ATOM    279  HB2 PHE A  16      17.132   6.787  11.930  1.00  0.00      PROA
ATOM    280  CG  PHE A  16      16.803   4.702  12.266  1.00  0.00      PROA
ATOM    281  CD1 PHE A  16      17.259   4.695  13.595  1.00  0.00      PROA
ATOM    282  HD1 PHE A  16      17.864   5.503  13.963  1.00  0.00      PROA
ATOM    283  CE1 PHE A  16      16.951   3.639  14.455  1.00  0.00      PROA
ATOM    284  HE1 PHE A  16      17.308   3.650  15.475  1.00  0.00      PROA
ATOM    285  CZ  PHE A  16      16.189   2.564  13.990  1.00  0.00      PROA
ATOM    286  HZ  PHE A  16      15.951   1.745  14.652  1.00  0.00      PROA
ATOM    287  CD2 PHE A  16      16.035   3.616  11.815  1.00  0.00      PROA
ATOM    288  HD2 PHE A  16      15.670   3.603  10.798  1.00  0.00      PROA
ATOM    289  CE2 PHE A  16      15.734   2.551  12.668  1.00  0.00      PROA
ATOM    290  HE2 PHE A  16      15.143   1.721  12.308  1.00  0.00      PROA
ATOM    291  C   PHE A  16      18.900   6.755   9.771  1.00  0.00      PROA
ATOM    292  O   PHE A  16      20.091   6.981   9.842  1.00  0.00      PROA
ATOM    293  N   LEU A  17      18.151   7.452   8.896  1.00  0.00      PROA
ATOM    294  HN  LEU A  17      17.185   7.261   8.746  1.00  0.00      PROA
ATOM    295  CA  LEU A  17      18.716   8.605   8.192  1.00  0.00      PROA
ATOM    296  HA  LEU A  17      17.904   9.101   7.688  1.00  0.00      PROA
ATOM    297  CB  LEU A  17      19.451   9.640   9.090  1.00  0.00      PROA
ATOM    298  HB1 LEU A  17      20.286   9.210   9.675  1.00  0.00      PROA
ATOM    299  HB2 LEU A  17      18.715  10.017   9.836  1.00  0.00      PROA
ATOM    300  CG  LEU A  17      20.063  10.850   8.365  1.00  0.00      PROA
ATOM    301  HG  LEU A  17      20.690  10.518   7.507  1.00  0.00      PROA
ATOM    302  CD1 LEU A  17      18.953  11.760   7.830  1.00  0.00      PROA
ATOM    303 HD11 LEU A  17      18.296  12.101   8.658  1.00  0.00      PROA
ATOM    304 HD12 LEU A  17      18.328  11.226   7.084  1.00  0.00      PROA
ATOM    305 HD13 LEU A  17      19.391  12.656   7.339  1.00  0.00      PROA
ATOM    306  CD2 LEU A  17      20.996  11.595   9.328  1.00  0.00      PROA
ATOM    307 HD21 LEU A  17      21.831  10.937   9.645  1.00  0.00      PROA
ATOM    308 HD22 LEU A  17      20.434  11.907  10.228  1.00  0.00      PROA
ATOM    309 HD23 LEU A  17      21.422  12.497   8.839  1.00  0.00      PROA
ATOM    310  C   LEU A  17      19.622   8.131   7.130  1.00  0.00      PROA
ATOM    311  O   LEU A  17      19.223   8.118   5.987  1.00  0.00      PROA
ATOM    312  N   TRP A  18      20.814   7.679   7.559  1.00  0.00      PROA
ATOM    313  HN  TRP A  18      20.950   7.735   8.548  1.00  0.00      PROA
ATOM    314  CA  TRP A  18      21.941   7.078   6.947  1.00  0.00      PROA
ATOM    315  HA  TRP A  18      22.402   7.809   6.303  1.00  0.00      PROA
ATOM    316  CB  TRP A  18      22.947   6.568   8.010  1.00  0.00      PROA
ATOM    317  HB1 TRP A  18      23.749   5.968   7.527  1.00  0.00      PROA
ATOM    318  HB2 TRP A  18      22.417   5.909   8.734  1.00  0.00      PROA
ATOM    319  CG  TRP A  18      23.611   7.670   8.767  1.00  0.00      PROA
ATOM    320  CD1 TRP A  18      23.684   8.987   8.390  1.00  0.00      PROA
ATOM    321  HD1 TRP A  18      23.248   9.413   7.499  1.00  0.00      PROA
ATOM    322  NE1 TRP A  18      24.398   9.693   9.313  1.00  0.00      PROA
ATOM    323  HE1 TRP A  18      24.601  10.647   9.266  1.00  0.00      PROA
ATOM    324  CE2 TRP A  18      24.811   8.859  10.308  1.00  0.00      PROA
ATOM    325  CD2 TRP A  18      24.337   7.564  10.003  1.00  0.00      PROA
ATOM    326  CE3 TRP A  18      24.630   6.507  10.864  1.00  0.00      PROA
ATOM    327  HE3 TRP A  18      24.291   5.503  10.657  1.00  0.00      PROA
ATOM    328  CZ3 TRP A  18      25.382   6.764  12.012  1.00  0.00      PROA
ATOM    329  HZ3 TRP A  18      25.626   5.949  12.680  1.00  0.00      PROA
ATOM    330  CZ2 TRP A  18      25.562   9.115  11.443  1.00  0.00      PROA
ATOM    331  HZ2 TRP A  18      25.932  10.103  11.671  1.00  0.00      PROA
ATOM    332  CH2 TRP A  18      25.845   8.046  12.289  1.00  0.00      PROA
ATOM    333  HH2 TRP A  18      26.458   8.224  13.158  1.00  0.00      PROA
ATOM    334  C   TRP A  18      21.529   5.942   6.125  1.00  0.00      PROA
ATOM    335  O   TRP A  18      22.099   5.775   5.053  1.00  0.00      PROA
ATOM    336  N   ILE A  19      20.514   5.193   6.616  1.00  0.00      PROA
ATOM    337  HN  ILE A  19      20.132   5.403   7.513  1.00  0.00      PROA
ATOM    338  CA  ILE A  19      19.870   4.108   5.920  1.00  0.00      PROA
ATOM    339  HA  ILE A  19      20.625   3.376   5.666  1.00  0.00      PROA
ATOM    340  CB  ILE A  19      18.766   3.447   6.746  1.00  0.00      PROA
ATOM    341  HB  ILE A  19      18.088   4.233   7.154  1.00  0.00      PROA
ATOM    342  CG2 ILE A  19      17.908   2.483   5.884  1.00  0.00      PROA
ATOM    343 HG21 ILE A  19      18.556   1.734   5.383  1.00  0.00      PROA
ATOM    344 HG22 ILE A  19      17.312   3.016   5.117  1.00  0.00      PROA
ATOM    345 HG23 ILE A  19      17.175   1.938   6.512  1.00  0.00      PROA
ATOM    346  CG1 ILE A  19      19.399   2.708   7.942  1.00  0.00      PROA
ATOM    347 HG11 ILE A  19      20.016   3.425   8.529  1.00  0.00      PROA
ATOM    348 HG12 ILE A  19      20.077   1.910   7.567  1.00  0.00      PROA
ATOM    349  CD  ILE A  19      18.368   2.093   8.892  1.00  0.00      PROA
ATOM    350  HD1 ILE A  19      17.868   1.217   8.427  1.00  0.00      PROA
ATOM    351  HD2 ILE A  19      17.593   2.838   9.168  1.00  0.00      PROA
ATOM    352  HD3 ILE A  19      18.867   1.746   9.823  1.00  0.00      PROA
ATOM    353  C   ILE A  19      19.245   4.580   4.663  1.00  0.00      PROA
ATOM    354  O   ILE A  19      19.347   3.902   3.646  1.00  0.00      PROA
ATOM    355  N   ILE A  20      18.551   5.734   4.762  1.00  0.00      PROA
ATOM    356  HN  ILE A  20      18.539   6.244   5.619  1.00  0.00      PROA
ATOM    357  CA  ILE A  20      17.778   6.321   3.717  1.00  0.00      PROA
ATOM    358  HA  ILE A  20      17.291   5.533   3.159  1.00  0.00      PROA
ATOM    359  CB  ILE A  20      16.764   7.350   4.190  1.00  0.00      PROA
ATOM    360  HB  ILE A  20      17.254   8.230   4.663  1.00  0.00      PROA
ATOM    361  CG2 ILE A  20      15.949   7.881   2.997  1.00  0.00      PROA
ATOM    362 HG21 ILE A  20      15.425   7.058   2.469  1.00  0.00      PROA
ATOM    363 HG22 ILE A  20      16.610   8.371   2.267  1.00  0.00      PROA
ATOM    364 HG23 ILE A  20      15.194   8.620   3.342  1.00  0.00      PROA
ATOM    365  CG1 ILE A  20      15.836   6.720   5.242  1.00  0.00      PROA
ATOM    366 HG11 ILE A  20      15.080   7.483   5.538  1.00  0.00      PROA
ATOM    367 HG12 ILE A  20      16.417   6.466   6.155  1.00  0.00      PROA
ATOM    368  CD  ILE A  20      15.104   5.470   4.744  1.00  0.00      PROA
ATOM    369  HD1 ILE A  20      15.816   4.663   4.475  1.00  0.00      PROA
ATOM    370  HD2 ILE A  20      14.468   5.695   3.864  1.00  0.00      PROA
ATOM    371  HD3 ILE A  20      14.442   5.081   5.548  1.00  0.00      PROA
ATOM    372  C   ILE A  20      18.732   6.962   2.844  1.00  0.00      PROA
ATOM    373  O   ILE A  20      18.538   6.849   1.648  1.00  0.00      PROA
ATOM    374  N   ALA A  21      19.800   7.545   3.440  1.00  0.00      PROA
ATOM    375  HN  ALA A  21      19.862   7.554   4.437  1.00  0.00      PROA
ATOM    376  CA  ALA A  21      20.848   8.240   2.775  1.00  0.00      PROA
ATOM    377  HA  ALA A  21      20.408   9.066   2.240  1.00  0.00      PROA
ATOM    378  CB  ALA A  21      21.899   8.816   3.724  1.00  0.00      PROA
ATOM    379  HB1 ALA A  21      22.463   8.016   4.239  1.00  0.00      PROA
ATOM    380  HB2 ALA A  21      21.416   9.460   4.490  1.00  0.00      PROA
ATOM    381  HB3 ALA A  21      22.637   9.426   3.171  1.00  0.00      PROA
ATOM    382  C   ALA A  21      21.510   7.348   1.795  1.00  0.00      PROA
ATOM    383  O   ALA A  21      21.849   7.852   0.735  1.00  0.00      PROA
ATOM    384  N   ALA A  22      21.631   6.017   2.101  1.00  0.00      PROA
ATOM    385  HN  ALA A  22      21.335   5.679   2.992  1.00  0.00      PROA
ATOM    386  CA  ALA A  22      22.168   5.007   1.214  1.00  0.00      PROA
ATOM    387  HA  ALA A  22      23.168   5.304   0.943  1.00  0.00      PROA
ATOM    388  CB  ALA A  22      22.190   3.590   1.819  1.00  0.00      PROA
ATOM    389  HB1 ALA A  22      21.165   3.234   2.048  1.00  0.00      PROA
ATOM    390  HB2 ALA A  22      22.777   3.593   2.762  1.00  0.00      PROA
ATOM    391  HB3 ALA A  22      22.664   2.871   1.117  1.00  0.00      PROA
ATOM    392  C   ALA A  22      21.333   4.993  -0.010  1.00  0.00      PROA
ATOM    393  O   ALA A  22      21.744   4.753  -1.136  1.00  0.00      PROA
ATOM    394  N   LEU A  23      20.067   5.325   0.086  1.00  0.00      PROA
ATOM    395  HN  LEU A  23      19.578   5.598   0.913  1.00  0.00      PROA
ATOM    396  CA  LEU A  23      19.407   5.304  -1.173  1.00  0.00      PROA
ATOM    397  HA  LEU A  23      19.626   4.385  -1.704  1.00  0.00      PROA
ATOM    398  CB  LEU A  23      17.911   5.201  -1.015  1.00  0.00      PROA
ATOM    399  HB1 LEU A  23      17.438   5.080  -2.016  1.00  0.00      PROA
ATOM    400  HB2 LEU A  23      17.511   6.139  -0.570  1.00  0.00      PROA
ATOM    401  CG  LEU A  23      17.479   4.009  -0.123  1.00  0.00      PROA
ATOM    402  HG  LEU A  23      17.895   4.147   0.901  1.00  0.00      PROA
ATOM    403  CD1 LEU A  23      15.953   4.034   0.011  1.00  0.00      PROA
ATOM    404 HD11 LEU A  23      15.473   3.900  -0.982  1.00  0.00      PROA
ATOM    405 HD12 LEU A  23      15.617   5.003   0.439  1.00  0.00      PROA
ATOM    406 HD13 LEU A  23      15.610   3.217   0.681  1.00  0.00      PROA
ATOM    407  CD2 LEU A  23      17.966   2.644  -0.651  1.00  0.00      PROA
ATOM    408 HD21 LEU A  23      19.075   2.586  -0.637  1.00  0.00      PROA
ATOM    409 HD22 LEU A  23      17.612   2.483  -1.691  1.00  0.00      PROA
ATOM    410 HD23 LEU A  23      17.571   1.825  -0.012  1.00  0.00      PROA
ATOM    411  C   LEU A  23      19.945   6.426  -2.041  1.00  0.00      PROA
ATOM    412  O   LEU A  23      20.402   6.226  -3.153  1.00  0.00      PROA
ATOM    413  N   GLY A  24      20.223   7.588  -1.475  1.00  0.00      PROA
ATOM    414  HN  GLY A  24      20.049   7.800  -0.516  1.00  0.00      PROA
ATOM    415  CA  GLY A  24      20.819   8.589  -2.323  1.00  0.00      PROA
ATOM    416  HA1 GLY A  24      20.944   9.472  -1.715  1.00  0.00      PROA
ATOM    417  HA2 GLY A  24      20.160   8.748  -3.159  1.00  0.00      PROA
ATOM    418  C   GLY A  24      22.185   8.221  -2.877  1.00  0.00      PROA
ATOM    419  O   GLY A  24      22.487   8.537  -4.019  1.00  0.00      PROA
ATOM    420  N   LEU A  25      23.018   7.487  -2.102  1.00  0.00      PROA
ATOM    421  HN  LEU A  25      22.728   7.202  -1.191  1.00  0.00      PROA
ATOM    422  CA  LEU A  25      24.372   7.096  -2.472  1.00  0.00      PROA
ATOM    423  HA  LEU A  25      24.897   7.983  -2.790  1.00  0.00      PROA
ATOM    424  CB  LEU A  25      25.101   6.428  -1.291  1.00  0.00      PROA
ATOM    425  HB1 LEU A  25      26.086   6.029  -1.619  1.00  0.00      PROA
ATOM    426  HB2 LEU A  25      24.491   5.579  -0.910  1.00  0.00      PROA
ATOM    427  CG  LEU A  25      25.417   7.384  -0.135  1.00  0.00      PROA
ATOM    428  HG  LEU A  25      24.474   7.891   0.160  1.00  0.00      PROA
ATOM    429  CD1 LEU A  25      25.913   6.606   1.095  1.00  0.00      PROA
ATOM    430 HD11 LEU A  25      26.846   6.054   0.873  1.00  0.00      PROA
ATOM    431 HD12 LEU A  25      25.151   5.873   1.431  1.00  0.00      PROA
ATOM    432 HD13 LEU A  25      26.112   7.306   1.934  1.00  0.00      PROA
ATOM    433  CD2 LEU A  25      26.440   8.443  -0.580  1.00  0.00      PROA
ATOM    434 HD21 LEU A  25      25.999   9.126  -1.335  1.00  0.00      PROA
ATOM    435 HD22 LEU A  25      27.337   7.962  -1.022  1.00  0.00      PROA
ATOM    436 HD23 LEU A  25      26.769   9.050   0.288  1.00  0.00      PROA
ATOM    437  C   LEU A  25      24.469   6.096  -3.576  1.00  0.00      PROA
ATOM    438  O   LEU A  25      25.489   5.982  -4.252  1.00  0.00      PROA
ATOM    439  N   LEU A  26      23.410   5.322  -3.771  1.00  0.00      PROA
ATOM    440  HN  LEU A  26      22.578   5.402  -3.223  1.00  0.00      PROA
ATOM    441  CA  LEU A  26      23.441   4.296  -4.757  1.00  0.00      PROA
ATOM    442  HA  LEU A  26      24.436   3.881  -4.838  1.00  0.00      PROA
ATOM    443  CB  LEU A  26      22.464   3.174  -4.349  1.00  0.00      PROA
ATOM    444  HB1 LEU A  26      22.414   2.408  -5.153  1.00  0.00      PROA
ATOM    445  HB2 LEU A  26      21.447   3.614  -4.239  1.00  0.00      PROA
ATOM    446  CG  LEU A  26      22.819   2.455  -3.026  1.00  0.00      PROA
ATOM    447  HG  LEU A  26      22.933   3.198  -2.220  1.00  0.00      PROA
ATOM    448  CD1 LEU A  26      21.698   1.478  -2.634  1.00  0.00      PROA
ATOM    449 HD11 LEU A  26      21.577   0.696  -3.413  1.00  0.00      PROA
ATOM    450 HD12 LEU A  26      20.735   2.021  -2.521  1.00  0.00      PROA
ATOM    451 HD13 LEU A  26      21.938   0.983  -1.669  1.00  0.00      PROA
ATOM    452  CD2 LEU A  26      24.178   1.753  -3.088  1.00  0.00      PROA
ATOM    453 HD21 LEU A  26      24.984   2.461  -3.368  1.00  0.00      PROA
ATOM    454 HD22 LEU A  26      24.152   0.932  -3.834  1.00  0.00      PROA
ATOM    455 HD23 LEU A  26      24.425   1.329  -2.093  1.00  0.00      PROA
ATOM    456  C   LEU A  26      23.074   4.863  -6.119  1.00  0.00      PROA
ATOM    457  O   LEU A  26      23.321   4.197  -7.123  1.00  0.00      PROA
ATOM    458  N   THR A  27      22.468   6.087  -6.194  1.00  0.00      PROA
ATOM    459  HN  THR A  27      22.303   6.640  -5.380  1.00  0.00      PROA
ATOM    460  CA  THR A  27      21.929   6.614  -7.447  1.00  0.00      PROA
ATOM    461  HA  THR A  27      22.538   6.242  -8.260  1.00  0.00      PROA
ATOM    462  CB  THR A  27      20.491   6.136  -7.651  1.00  0.00      PROA
ATOM    463  HB  THR A  27      20.502   5.025  -7.728  1.00  0.00      PROA
ATOM    464  OG1 THR A  27      19.929   6.637  -8.860  1.00  0.00      PROA
ATOM    465  HG1 THR A  27      19.937   7.594  -8.782  1.00  0.00      PROA
ATOM    466  CG2 THR A  27      19.572   6.520  -6.469  1.00  0.00      PROA
ATOM    467 HG21 THR A  27      19.438   7.612  -6.377  1.00  0.00      PROA
ATOM    468 HG22 THR A  27      19.964   6.118  -5.517  1.00  0.00      PROA
ATOM    469 HG23 THR A  27      18.564   6.078  -6.625  1.00  0.00      PROA
ATOM    470  C   THR A  27      21.942   8.136  -7.555  1.00  0.00      PROA
ATOM    471  O   THR A  27      21.457   8.816  -6.654  1.00  0.00      PROA
ATOM    472  N   GLY A  28      22.443   8.742  -8.685  1.00  0.00      PROA
ATOM    473  HN  GLY A  28      22.836   8.207  -9.429  1.00  0.00      PROA
ATOM    474  CA  GLY A  28      22.350  10.195  -8.915  1.00  0.00      PROA
ATOM    475  HA1 GLY A  28      21.308  10.448  -9.055  1.00  0.00      PROA
ATOM    476  HA2 GLY A  28      22.978  10.436  -9.760  1.00  0.00      PROA
ATOM    477  C   GLY A  28      22.867  10.919  -7.706  1.00  0.00      PROA
ATOM    478  O   GLY A  28      22.292  11.879  -7.210  1.00  0.00      PROA
ATOM    479  N   HSD A  29      23.944  10.303  -7.212  1.00  0.00      PROA
ATOM    480  HN  HSD A  29      24.390   9.646  -7.813  1.00  0.00      PROA
ATOM    481  CA  HSD A  29      24.453  10.198  -5.887  1.00  0.00      PROA
ATOM    482  HA  HSD A  29      23.599  10.184  -5.231  1.00  0.00      PROA
ATOM    483  CB  HSD A  29      25.194   8.844  -5.824  1.00  0.00      PROA
ATOM    484  HB1 HSD A  29      24.434   8.047  -5.971  1.00  0.00      PROA
ATOM    485  HB2 HSD A  29      25.673   8.639  -4.846  1.00  0.00      PROA
ATOM    486  ND1 HSD A  29      27.437   9.282  -6.936  1.00  0.00      PROA
ATOM    487  HD1 HSD A  29      27.796   9.891  -6.226  1.00  0.00      PROA
ATOM    488  CG  HSD A  29      26.194   8.685  -6.936  1.00  0.00      PROA
ATOM    489  CE1 HSD A  29      28.067   8.884  -8.063  1.00  0.00      PROA
ATOM    490  HE1 HSD A  29      29.074   9.205  -8.327  1.00  0.00      PROA
ATOM    491  NE2 HSD A  29      27.321   8.066  -8.779  1.00  0.00      PROA
ATOM    492  CD2 HSD A  29      26.144   7.932  -8.067  1.00  0.00      PROA
ATOM    493  HD2 HSD A  29      25.355   7.290  -8.437  1.00  0.00      PROA
ATOM    494  C   HSD A  29      25.370  11.256  -5.362  1.00  0.00      PROA
ATOM    495  O   HSD A  29      25.732  12.227  -6.022  1.00  0.00      PROA
ATOM    496  N   MET A  30      25.670  11.079  -4.052  1.00  0.00      PROA
ATOM    497  HN  MET A  30      25.211  10.348  -3.554  1.00  0.00      PROA
ATOM    498  CA  MET A  30      26.733  11.700  -3.299  1.00  0.00      PROA
ATOM    499  HA  MET A  30      26.660  11.245  -2.322  1.00  0.00      PROA
ATOM    500  CB  MET A  30      28.137  11.406  -3.797  1.00  0.00      PROA
ATOM    501  HB1 MET A  30      28.890  12.036  -3.264  1.00  0.00      PROA
ATOM    502  HB2 MET A  30      28.213  11.643  -4.883  1.00  0.00      PROA
ATOM    503  CG  MET A  30      28.538   9.956  -3.560  1.00  0.00      PROA
ATOM    504  HG1 MET A  30      27.793   9.283  -4.036  1.00  0.00      PROA
ATOM    505  HG2 MET A  30      28.530   9.740  -2.469  1.00  0.00      PROA
ATOM    506  SD  MET A  30      30.171   9.626  -4.251  1.00  0.00      PROA
ATOM    507  CE  MET A  30      31.194  10.545  -3.066  1.00  0.00      PROA
ATOM    508  HE1 MET A  30      30.961  10.247  -2.022  1.00  0.00      PROA
ATOM    509  HE2 MET A  30      31.038  11.641  -3.156  1.00  0.00      PROA
ATOM    510  HE3 MET A  30      32.273  10.346  -3.243  1.00  0.00      PROA
ATOM    511  C   MET A  30      26.678  13.148  -3.045  1.00  0.00      PROA
ATOM    512  O   MET A  30      26.672  13.553  -1.890  1.00  0.00      PROA
ATOM    513  N   LYS A  31      26.811  13.925  -4.150  1.00  0.00      PROA
ATOM    514  HN  LYS A  31      26.916  13.486  -5.041  1.00  0.00      PROA
ATOM    515  CA  LYS A  31      26.655  15.342  -4.217  1.00  0.00      PROA
ATOM    516  HA  LYS A  31      27.282  15.797  -3.463  1.00  0.00      PROA
ATOM    517  CB  LYS A  31      26.941  15.951  -5.600  1.00  0.00      PROA
ATOM    518  HB1 LYS A  31      26.660  17.030  -5.604  1.00  0.00      PROA
ATOM    519  HB2 LYS A  31      26.332  15.435  -6.377  1.00  0.00      PROA
ATOM    520  CG  LYS A  31      28.414  15.856  -5.991  1.00  0.00      PROA
ATOM    521  HG1 LYS A  31      28.730  14.789  -5.997  1.00  0.00      PROA
ATOM    522  HG2 LYS A  31      29.029  16.393  -5.234  1.00  0.00      PROA
ATOM    523  CD  LYS A  31      28.668  16.460  -7.374  1.00  0.00      PROA
ATOM    524  HD1 LYS A  31      28.347  17.522  -7.366  1.00  0.00      PROA
ATOM    525  HD2 LYS A  31      28.044  15.916  -8.119  1.00  0.00      PROA
ATOM    526  CE  LYS A  31      30.142  16.381  -7.774  1.00  0.00      PROA
ATOM    527  HE1 LYS A  31      30.484  15.324  -7.790  1.00  0.00      PROA
ATOM    528  HE2 LYS A  31      30.771  16.958  -7.064  1.00  0.00      PROA
ATOM    529  NZ  LYS A  31      30.356  16.942  -9.128  1.00  0.00      PROA
ATOM    530  HZ1 LYS A  31      30.078  17.945  -9.139  1.00  0.00      PROA
ATOM    531  HZ2 LYS A  31      29.781  16.420  -9.820  1.00  0.00      PROA
ATOM    532  HZ3 LYS A  31      31.361  16.862  -9.384  1.00  0.00      PROA
ATOM    533  C   LYS A  31      25.258  15.599  -3.894  1.00  0.00      PROA
ATOM    534  O   LYS A  31      24.987  16.555  -3.174  1.00  0.00      PROA
ATOM    535  N   ALA A  32      24.364  14.703  -4.406  1.00  0.00      PROA
ATOM    536  HN  ALA A  32      24.647  13.942  -4.987  1.00  0.00      PROA
ATOM    537  CA  ALA A  32      22.964  14.818  -4.132  1.00  0.00      PROA
ATOM    538  HA  ALA A  32      22.641  15.796  -4.464  1.00  0.00      PROA
ATOM    539  CB  ALA A  32      22.108  13.756  -4.822  1.00  0.00      PROA
ATOM    540  HB1 ALA A  32      22.451  12.728  -4.576  1.00  0.00      PROA
ATOM    541  HB2 ALA A  32      22.184  13.901  -5.920  1.00  0.00      PROA
ATOM    542  HB3 ALA A  32      21.036  13.855  -4.548  1.00  0.00      PROA
ATOM    543  C   ALA A  32      22.713  14.716  -2.684  1.00  0.00      PROA
ATOM    544  O   ALA A  32      21.962  15.537  -2.171  1.00  0.00      PROA
ATOM    545  N   LEU A  33      23.381  13.734  -2.027  1.00  0.00      PROA
ATOM    546  HN  LEU A  33      24.001  13.129  -2.519  1.00  0.00      PROA
ATOM    547  CA  LEU A  33      23.247  13.466  -0.629  1.00  0.00      PROA
ATOM    548  HA  LEU A  33      22.188  13.379  -0.432  1.00  0.00      PROA
ATOM    549  CB  LEU A  33      23.977  12.186  -0.200  1.00  0.00      PROA
ATOM    550  HB1 LEU A  33      25.061  12.257  -0.435  1.00  0.00      PROA
ATOM    551  HB2 LEU A  33      23.568  11.341  -0.798  1.00  0.00      PROA
ATOM    552  CG  LEU A  33      23.818  11.835   1.291  1.00  0.00      PROA
ATOM    553  HG  LEU A  33      24.278  12.649   1.891  1.00  0.00      PROA
ATOM    554  CD1 LEU A  33      22.334  11.715   1.684  1.00  0.00      PROA
ATOM    555 HD11 LEU A  33      21.845  10.897   1.113  1.00  0.00      PROA
ATOM    556 HD12 LEU A  33      21.786  12.660   1.494  1.00  0.00      PROA
ATOM    557 HD13 LEU A  33      22.244  11.500   2.768  1.00  0.00      PROA
ATOM    558  CD2 LEU A  33      24.585  10.548   1.611  1.00  0.00      PROA
ATOM    559 HD21 LEU A  33      25.640  10.637   1.278  1.00  0.00      PROA
ATOM    560 HD22 LEU A  33      24.105   9.692   1.099  1.00  0.00      PROA
ATOM    561 HD23 LEU A  33      24.581  10.355   2.704  1.00  0.00      PROA
ATOM    562  C   LEU A  33      23.771  14.590   0.140  1.00  0.00      PROA
ATOM    563  O   LEU A  33      23.131  15.030   1.097  1.00  0.00      PROA
ATOM    564  N   LEU A  34      24.921  15.133  -0.344  1.00  0.00      PROA
ATOM    565  HN  LEU A  34      25.385  14.771  -1.151  1.00  0.00      PROA
ATOM    566  CA  LEU A  34      25.576  16.161   0.359  1.00  0.00      PROA
ATOM    567  HA  LEU A  34      25.783  15.770   1.346  1.00  0.00      PROA
ATOM    568  CB  LEU A  34      26.871  16.652  -0.281  1.00  0.00      PROA
ATOM    569  HB1 LEU A  34      26.675  17.076  -1.290  1.00  0.00      PROA
ATOM    570  HB2 LEU A  34      27.546  15.777  -0.418  1.00  0.00      PROA
ATOM    571  CG  LEU A  34      27.614  17.700   0.570  1.00  0.00      PROA
ATOM    572  HG  LEU A  34      26.957  18.590   0.685  1.00  0.00      PROA
ATOM    573  CD1 LEU A  34      27.954  17.163   1.972  1.00  0.00      PROA
ATOM    574 HD11 LEU A  34      28.534  16.220   1.895  1.00  0.00      PROA
ATOM    575 HD12 LEU A  34      27.034  16.972   2.563  1.00  0.00      PROA
ATOM    576 HD13 LEU A  34      28.565  17.907   2.525  1.00  0.00      PROA
ATOM    577  CD2 LEU A  34      28.877  18.163  -0.165  1.00  0.00      PROA
ATOM    578 HD21 LEU A  34      28.616  18.581  -1.161  1.00  0.00      PROA
ATOM    579 HD22 LEU A  34      29.575  17.311  -0.311  1.00  0.00      PROA
ATOM    580 HD23 LEU A  34      29.399  18.950   0.420  1.00  0.00      PROA
ATOM    581  C   LEU A  34      24.597  17.241   0.475  1.00  0.00      PROA
ATOM    582  O   LEU A  34      24.262  17.481   1.615  1.00  0.00      PROA
ATOM    583  N   CYS A  35      23.949  17.655  -0.648  1.00  0.00      PROA
ATOM    584  HN  CYS A  35      24.205  17.296  -1.545  1.00  0.00      PROA
ATOM    585  CA  CYS A  35      22.893  18.639  -0.650  1.00  0.00      PROA
ATOM    586  HA  CYS A  35      23.300  19.534  -0.200  1.00  0.00      PROA
ATOM    587  CB  CYS A  35      22.395  18.996  -2.063  1.00  0.00      PROA
ATOM    588  HB1 CYS A  35      21.537  19.702  -1.991  1.00  0.00      PROA
ATOM    589  HB2 CYS A  35      22.035  18.085  -2.586  1.00  0.00      PROA
ATOM    590  SG  CYS A  35      23.702  19.792  -3.032  1.00  0.00      PROA
ATOM    591  HG1 CYS A  35      24.408  18.683  -3.205  1.00  0.00      PROA
ATOM    592  C   CYS A  35      21.728  18.232   0.188  1.00  0.00      PROA
ATOM    593  O   CYS A  35      21.143  19.006   0.924  1.00  0.00      PROA
ATOM    594  N   LEU A  36      21.322  16.981   0.222  1.00  0.00      PROA
ATOM    595  HN  LEU A  36      21.696  16.221  -0.307  1.00  0.00      PROA
ATOM    596  CA  LEU A  36      20.243  16.790   1.147  1.00  0.00      PROA
ATOM    597  HA  LEU A  36      19.414  17.430   0.866  1.00  0.00      PROA
ATOM    598  CB  LEU A  36      19.698  15.388   1.065  1.00  0.00      PROA
ATOM    599  HB1 LEU A  36      20.500  14.632   1.212  1.00  0.00      PROA
ATOM    600  HB2 LEU A  36      19.305  15.248   0.030  1.00  0.00      PROA
ATOM    601  CG  LEU A  36      18.563  15.129   2.071  1.00  0.00      PROA
ATOM    602  HG  LEU A  36      17.904  16.021   2.139  1.00  0.00      PROA
ATOM    603  CD1 LEU A  36      17.754  13.975   1.528  1.00  0.00      PROA
ATOM    604 HD11 LEU A  36      18.423  13.102   1.400  1.00  0.00      PROA
ATOM    605 HD12 LEU A  36      17.334  14.267   0.552  1.00  0.00      PROA
ATOM    606 HD13 LEU A  36      16.932  13.691   2.207  1.00  0.00      PROA
ATOM    607  CD2 LEU A  36      19.032  14.741   3.483  1.00  0.00      PROA
ATOM    608 HD21 LEU A  36      19.230  15.592   4.156  1.00  0.00      PROA
ATOM    609 HD22 LEU A  36      19.935  14.098   3.422  1.00  0.00      PROA
ATOM    610 HD23 LEU A  36      18.236  14.149   3.987  1.00  0.00      PROA
ATOM    611  C   LEU A  36      20.592  17.083   2.599  1.00  0.00      PROA
ATOM    612  O   LEU A  36      19.795  17.676   3.326  1.00  0.00      PROA
ATOM    613  N   LEU A  37      21.788  16.614   3.010  1.00  0.00      PROA
ATOM    614  HN  LEU A  37      22.404  16.169   2.359  1.00  0.00      PROA
ATOM    615  CA  LEU A  37      22.242  16.613   4.373  1.00  0.00      PROA
ATOM    616  HA  LEU A  37      21.410  16.354   5.006  1.00  0.00      PROA
ATOM    617  CB  LEU A  37      23.412  15.635   4.582  1.00  0.00      PROA
ATOM    618  HB1 LEU A  37      23.844  15.764   5.601  1.00  0.00      PROA
ATOM    619  HB2 LEU A  37      24.213  15.856   3.840  1.00  0.00      PROA
ATOM    620  CG  LEU A  37      23.009  14.156   4.446  1.00  0.00      PROA
ATOM    621  HG  LEU A  37      22.559  13.999   3.442  1.00  0.00      PROA
ATOM    622  CD1 LEU A  37      24.257  13.267   4.556  1.00  0.00      PROA
ATOM    623 HD11 LEU A  37      24.716  13.371   5.563  1.00  0.00      PROA
ATOM    624 HD12 LEU A  37      25.012  13.560   3.797  1.00  0.00      PROA
ATOM    625 HD13 LEU A  37      23.989  12.200   4.401  1.00  0.00      PROA
ATOM    626  CD2 LEU A  37      21.970  13.757   5.508  1.00  0.00      PROA
ATOM    627 HD21 LEU A  37      21.039  14.350   5.415  1.00  0.00      PROA
ATOM    628 HD22 LEU A  37      22.382  13.912   6.527  1.00  0.00      PROA
ATOM    629 HD23 LEU A  37      21.705  12.684   5.398  1.00  0.00      PROA
ATOM    630  C   LEU A  37      22.705  17.964   4.750  1.00  0.00      PROA
ATOM    631  O   LEU A  37      22.676  18.424   5.892  1.00  0.00      PROA
ATOM    632  N   LEU A  38      23.108  18.770   3.787  1.00  0.00      PROA
ATOM    633  HN  LEU A  38      23.202  18.544   2.819  1.00  0.00      PROA
ATOM    634  CA  LEU A  38      23.522  20.028   4.312  1.00  0.00      PROA
ATOM    635  HA  LEU A  38      24.128  19.927   5.204  1.00  0.00      PROA
ATOM    636  CB  LEU A  38      24.415  20.801   3.383  1.00  0.00      PROA
ATOM    637  HB1 LEU A  38      24.646  21.800   3.822  1.00  0.00      PROA
ATOM    638  HB2 LEU A  38      23.896  20.969   2.411  1.00  0.00      PROA
ATOM    639  CG  LEU A  38      25.754  20.087   3.107  1.00  0.00      PROA
ATOM    640  HG  LEU A  38      25.563  19.129   2.591  1.00  0.00      PROA
ATOM    641  CD1 LEU A  38      26.572  20.955   2.148  1.00  0.00      PROA
ATOM    642 HD11 LEU A  38      26.777  21.947   2.603  1.00  0.00      PROA
ATOM    643 HD12 LEU A  38      26.020  21.109   1.196  1.00  0.00      PROA
ATOM    644 HD13 LEU A  38      27.544  20.470   1.917  1.00  0.00      PROA
ATOM    645  CD2 LEU A  38      26.548  19.749   4.383  1.00  0.00      PROA
ATOM    646 HD21 LEU A  38      26.014  18.994   4.997  1.00  0.00      PROA
ATOM    647 HD22 LEU A  38      26.705  20.663   4.994  1.00  0.00      PROA
ATOM    648 HD23 LEU A  38      27.541  19.331   4.116  1.00  0.00      PROA
ATOM    649  C   LEU A  38      22.296  20.757   4.707  1.00  0.00      PROA
ATOM    650  O   LEU A  38      22.255  21.254   5.829  1.00  0.00      PROA
ATOM    651  N   ILE A  39      21.251  20.570   3.862  1.00  0.00      PROA
ATOM    652  HN  ILE A  39      21.356  20.015   3.040  1.00  0.00      PROA
ATOM    653  CA  ILE A  39      19.983  21.198   4.005  1.00  0.00      PROA
ATOM    654  HA  ILE A  39      20.189  22.254   4.094  1.00  0.00      PROA
ATOM    655  CB  ILE A  39      19.060  20.998   2.827  1.00  0.00      PROA
ATOM    656  HB  ILE A  39      18.867  19.915   2.657  1.00  0.00      PROA
ATOM    657  CG2 ILE A  39      17.708  21.700   3.070  1.00  0.00      PROA
ATOM    658 HG21 ILE A  39      17.868  22.742   3.416  1.00  0.00      PROA
ATOM    659 HG22 ILE A  39      17.103  21.163   3.823  1.00  0.00      PROA
ATOM    660 HG23 ILE A  39      17.120  21.738   2.131  1.00  0.00      PROA
ATOM    661  CG1 ILE A  39      19.744  21.560   1.567  1.00  0.00      PROA
ATOM    662 HG11 ILE A  39      19.106  21.361   0.686  1.00  0.00      PROA
ATOM    663 HG12 ILE A  39      20.714  21.077   1.388  1.00  0.00      PROA
ATOM    664  CD  ILE A  39      20.135  23.032   1.651  1.00  0.00      PROA
ATOM    665  HD1 ILE A  39      20.955  23.178   2.379  1.00  0.00      PROA
ATOM    666  HD2 ILE A  39      19.279  23.672   1.944  1.00  0.00      PROA
ATOM    667  HD3 ILE A  39      20.517  23.380   0.668  1.00  0.00      PROA
ATOM    668  C   ILE A  39      19.299  20.859   5.245  1.00  0.00      PROA
ATOM    669  O   ILE A  39      18.779  21.802   5.822  1.00  0.00      PROA
ATOM    670  N   VAL A  40      19.320  19.580   5.695  1.00  0.00      PROA
ATOM    671  HN  VAL A  40      19.762  18.851   5.176  1.00  0.00      PROA
ATOM    672  CA  VAL A  40      18.686  19.196   6.929  1.00  0.00      PROA
ATOM    673  HA  VAL A  40      17.668  19.535   6.858  1.00  0.00      PROA
ATOM    674  CB  VAL A  40      18.740  17.706   7.211  1.00  0.00      PROA
ATOM    675  HB  VAL A  40      18.426  17.208   6.288  1.00  0.00      PROA
ATOM    676  CG1 VAL A  40      20.144  17.136   7.448  1.00  0.00      PROA
ATOM    677 HG11 VAL A  40      20.562  17.449   8.425  1.00  0.00      PROA
ATOM    678 HG12 VAL A  40      20.808  17.441   6.635  1.00  0.00      PROA
ATOM    679 HG13 VAL A  40      20.099  16.025   7.452  1.00  0.00      PROA
ATOM    680  CG2 VAL A  40      17.823  17.341   8.391  1.00  0.00      PROA
ATOM    681 HG21 VAL A  40      16.877  17.912   8.386  1.00  0.00      PROA
ATOM    682 HG22 VAL A  40      18.332  17.533   9.360  1.00  0.00      PROA
ATOM    683 HG23 VAL A  40      17.575  16.263   8.332  1.00  0.00      PROA
ATOM    684  C   VAL A  40      19.255  19.869   8.095  1.00  0.00      PROA
ATOM    685  O   VAL A  40      18.507  20.238   8.997  1.00  0.00      PROA
ATOM    686  N   LEU A  41      20.599  19.997   8.083  1.00  0.00      PROA
ATOM    687  HN  LEU A  41      21.144  19.683   7.308  1.00  0.00      PROA
ATOM    688  CA  LEU A  41      21.330  20.530   9.174  1.00  0.00      PROA
ATOM    689  HA  LEU A  41      20.964  20.069  10.081  1.00  0.00      PROA
ATOM    690  CB  LEU A  41      22.840  20.310   9.050  1.00  0.00      PROA
ATOM    691  HB1 LEU A  41      23.372  20.850   9.868  1.00  0.00      PROA
ATOM    692  HB2 LEU A  41      23.206  20.721   8.084  1.00  0.00      PROA
ATOM    693  CG  LEU A  41      23.254  18.831   9.137  1.00  0.00      PROA
ATOM    694  HG  LEU A  41      22.710  18.252   8.361  1.00  0.00      PROA
ATOM    695  CD1 LEU A  41      24.755  18.699   8.842  1.00  0.00      PROA
ATOM    696 HD11 LEU A  41      25.349  19.262   9.593  1.00  0.00      PROA
ATOM    697 HD12 LEU A  41      24.986  19.100   7.832  1.00  0.00      PROA
ATOM    698 HD13 LEU A  41      25.062  17.632   8.874  1.00  0.00      PROA
ATOM    699  CD2 LEU A  41      22.897  18.225  10.505  1.00  0.00      PROA
ATOM    700 HD21 LEU A  41      21.799  18.208  10.658  1.00  0.00      PROA
ATOM    701 HD22 LEU A  41      23.363  18.811  11.325  1.00  0.00      PROA
ATOM    702 HD23 LEU A  41      23.265  17.179  10.567  1.00  0.00      PROA
ATOM    703  C   LEU A  41      21.050  21.962   9.275  1.00  0.00      PROA
ATOM    704  O   LEU A  41      20.849  22.425  10.392  1.00  0.00      PROA
ATOM    705  N   ILE A  42      20.966  22.646   8.097  1.00  0.00      PROA
ATOM    706  HN  ILE A  42      21.144  22.186   7.228  1.00  0.00      PROA
ATOM    707  CA  ILE A  42      20.611  24.038   8.007  1.00  0.00      PROA
ATOM    708  HA  ILE A  42      21.295  24.597   8.631  1.00  0.00      PROA
ATOM    709  CB  ILE A  42      20.653  24.602   6.587  1.00  0.00      PROA
ATOM    710  HB  ILE A  42      20.089  23.930   5.903  1.00  0.00      PROA
ATOM    711  CG2 ILE A  42      19.999  26.005   6.519  1.00  0.00      PROA
ATOM    712 HG21 ILE A  42      20.484  26.692   7.243  1.00  0.00      PROA
ATOM    713 HG22 ILE A  42      18.912  25.969   6.733  1.00  0.00      PROA
ATOM    714 HG23 ILE A  42      20.106  26.438   5.503  1.00  0.00      PROA
ATOM    715  CG1 ILE A  42      22.116  24.651   6.100  1.00  0.00      PROA
ATOM    716 HG11 ILE A  42      22.613  23.679   6.303  1.00  0.00      PROA
ATOM    717 HG12 ILE A  42      22.664  25.426   6.679  1.00  0.00      PROA
ATOM    718  CD  ILE A  42      22.248  24.943   4.605  1.00  0.00      PROA
ATOM    719  HD1 ILE A  42      21.887  25.963   4.359  1.00  0.00      PROA
ATOM    720  HD2 ILE A  42      21.658  24.207   4.024  1.00  0.00      PROA
ATOM    721  HD3 ILE A  42      23.311  24.867   4.291  1.00  0.00      PROA
ATOM    722  C   ILE A  42      19.253  24.205   8.561  1.00  0.00      PROA
ATOM    723  O   ILE A  42      19.001  25.016   9.434  1.00  0.00      PROA
ATOM    724  N   HSD A  43      18.281  23.393   8.172  1.00  0.00      PROA
ATOM    725  HN  HSD A  43      18.351  22.661   7.495  1.00  0.00      PROA
ATOM    726  CA  HSD A  43      17.018  23.844   8.660  1.00  0.00      PROA
ATOM    727  HA  HSD A  43      16.927  24.921   8.553  1.00  0.00      PROA
ATOM    728  CB  HSD A  43      15.848  23.340   7.867  1.00  0.00      PROA
ATOM    729  HB1 HSD A  43      14.879  23.647   8.322  1.00  0.00      PROA
ATOM    730  HB2 HSD A  43      15.869  22.233   7.799  1.00  0.00      PROA
ATOM    731  ND1 HSD A  43      16.157  25.237   6.190  1.00  0.00      PROA
ATOM    732  HD1 HSD A  43      16.378  25.958   6.852  1.00  0.00      PROA
ATOM    733  CG  HSD A  43      15.891  23.914   6.491  1.00  0.00      PROA
ATOM    734  CE1 HSD A  43      16.082  25.357   4.848  1.00  0.00      PROA
ATOM    735  HE1 HSD A  43      16.248  26.296   4.321  1.00  0.00      PROA
ATOM    736  NE2 HSD A  43      15.785  24.212   4.273  1.00  0.00      PROA
ATOM    737  CD2 HSD A  43      15.672  23.303   5.305  1.00  0.00      PROA
ATOM    738  HD2 HSD A  43      15.379  22.288   5.090  1.00  0.00      PROA
ATOM    739  C   HSD A  43      16.857  23.580  10.098  1.00  0.00      PROA
ATOM    740  O   HSD A  43      16.285  24.450  10.743  1.00  0.00      PROA
ATOM    741  N   GLU A  44      17.524  22.514  10.604  1.00  0.00      PROA
ATOM    742  HN  GLU A  44      18.013  21.872  10.014  1.00  0.00      PROA
ATOM    743  CA  GLU A  44      17.601  22.248  12.006  1.00  0.00      PROA
ATOM    744  HA  GLU A  44      16.630  22.120  12.380  1.00  0.00      PROA
ATOM    745  CB  GLU A  44      18.343  20.950  12.329  1.00  0.00      PROA
ATOM    746  HB1 GLU A  44      18.571  20.882  13.419  1.00  0.00      PROA
ATOM    747  HB2 GLU A  44      19.312  20.960  11.783  1.00  0.00      PROA
ATOM    748  CG  GLU A  44      17.534  19.697  11.958  1.00  0.00      PROA
ATOM    749  HG1 GLU A  44      17.164  19.728  10.915  1.00  0.00      PROA
ATOM    750  HG2 GLU A  44      16.660  19.618  12.634  1.00  0.00      PROA
ATOM    751  CD  GLU A  44      18.354  18.442  12.163  1.00  0.00      PROA
ATOM    752  OE1 GLU A  44      19.599  18.501  12.028  1.00  0.00      PROA
ATOM    753  OE2 GLU A  44      17.731  17.399  12.470  1.00  0.00      PROA
ATOM    754  C   GLU A  44      18.137  23.361  12.823  1.00  0.00      PROA
ATOM    755  O   GLU A  44      17.491  23.666  13.822  1.00  0.00      PROA
ATOM    756  N   LEU A  45      19.261  23.989  12.384  1.00  0.00      PROA
ATOM    757  HN  LEU A  45      19.709  23.687  11.543  1.00  0.00      PROA
ATOM    758  CA  LEU A  45      19.938  25.055  13.095  1.00  0.00      PROA
ATOM    759  HA  LEU A  45      19.807  24.916  14.157  1.00  0.00      PROA
ATOM    760  CB  LEU A  45      21.434  25.152  12.734  1.00  0.00      PROA
ATOM    761  HB1 LEU A  45      21.900  26.011  13.269  1.00  0.00      PROA
ATOM    762  HB2 LEU A  45      21.539  25.332  11.639  1.00  0.00      PROA
ATOM    763  CG  LEU A  45      22.248  23.892  13.076  1.00  0.00      PROA
ATOM    764  HG  LEU A  45      21.814  23.017  12.545  1.00  0.00      PROA
ATOM    765  CD1 LEU A  45      23.698  24.052  12.596  1.00  0.00      PROA
ATOM    766 HD11 LEU A  45      24.183  24.910  13.109  1.00  0.00      PROA
ATOM    767 HD12 LEU A  45      23.724  24.231  11.500  1.00  0.00      PROA
ATOM    768 HD13 LEU A  45      24.281  23.132  12.816  1.00  0.00      PROA
ATOM    769  CD2 LEU A  45      22.199  23.583  14.572  1.00  0.00      PROA
ATOM    770 HD21 LEU A  45      21.159  23.359  14.891  1.00  0.00      PROA
ATOM    771 HD22 LEU A  45      22.582  24.450  15.151  1.00  0.00      PROA
ATOM    772 HD23 LEU A  45      22.828  22.697  14.806  1.00  0.00      PROA
ATOM    773  C   LEU A  45      19.333  26.350  12.716  1.00  0.00      PROA
ATOM    774  O   LEU A  45      19.374  27.370  13.384  1.00  0.00      PROA
ATOM    775  N   GLY A  46      18.605  26.423  11.631  1.00  0.00      PROA
ATOM    776  HN  GLY A  46      18.481  25.692  10.960  1.00  0.00      PROA
ATOM    777  CA  GLY A  46      17.924  27.667  11.477  1.00  0.00      PROA
ATOM    778  HA1 GLY A  46      17.374  27.591  10.555  1.00  0.00      PROA
ATOM    779  HA2 GLY A  46      18.598  28.516  11.494  1.00  0.00      PROA
ATOM    780  C   GLY A  46      16.915  27.752  12.578  1.00  0.00      PROA
ATOM    781  O   GLY A  46      16.830  28.729  13.314  1.00  0.00      PROA
ATOM    782  N   HSD A  47      16.194  26.661  12.823  1.00  0.00      PROA
ATOM    783  HN  HSD A  47      16.242  25.794  12.329  1.00  0.00      PROA
ATOM    784  CA  HSD A  47      15.217  26.891  13.840  1.00  0.00      PROA
ATOM    785  HA  HSD A  47      14.722  27.840  13.658  1.00  0.00      PROA
ATOM    786  CB  HSD A  47      14.063  25.922  13.786  1.00  0.00      PROA
ATOM    787  HB1 HSD A  47      13.363  26.092  14.635  1.00  0.00      PROA
ATOM    788  HB2 HSD A  47      14.422  24.872  13.843  1.00  0.00      PROA
ATOM    789  ND1 HSD A  47      13.729  25.778  11.280  1.00  0.00      PROA
ATOM    790  HD1 HSD A  47      14.609  25.340  11.077  1.00  0.00      PROA
ATOM    791  CG  HSD A  47      13.289  26.157  12.529  1.00  0.00      PROA
ATOM    792  CE1 HSD A  47      12.762  26.105  10.409  1.00  0.00      PROA
ATOM    793  HE1 HSD A  47      12.846  25.916   9.340  1.00  0.00      PROA
ATOM    794  NE2 HSD A  47      11.721  26.651  11.010  1.00  0.00      PROA
ATOM    795  CD2 HSD A  47      12.056  26.692  12.345  1.00  0.00      PROA
ATOM    796  HD2 HSD A  47      11.355  27.092  13.066  1.00  0.00      PROA
ATOM    797  C   HSD A  47      15.802  26.985  15.210  1.00  0.00      PROA
ATOM    798  O   HSD A  47      15.444  27.914  15.929  1.00  0.00      PROA
ATOM    799  N   ALA A  48      16.771  26.096  15.515  1.00  0.00      PROA
ATOM    800  HN  ALA A  48      17.055  25.397  14.860  1.00  0.00      PROA
ATOM    801  CA  ALA A  48      17.404  26.030  16.796  1.00  0.00      PROA
ATOM    802  HA  ALA A  48      16.633  26.103  17.546  1.00  0.00      PROA
ATOM    803  CB  ALA A  48      18.147  24.699  16.951  1.00  0.00      PROA
ATOM    804  HB1 ALA A  48      18.978  24.613  16.219  1.00  0.00      PROA
ATOM    805  HB2 ALA A  48      17.447  23.855  16.766  1.00  0.00      PROA
ATOM    806  HB3 ALA A  48      18.556  24.577  17.974  1.00  0.00      PROA
ATOM    807  C   ALA A  48      18.400  27.104  17.074  1.00  0.00      PROA
ATOM    808  O   ALA A  48      18.658  27.347  18.246  1.00  0.00      PROA
ATOM    809  N   ALA A  49      18.987  27.753  16.035  1.00  0.00      PROA
ATOM    810  HN  ALA A  49      18.794  27.504  15.086  1.00  0.00      PROA
ATOM    811  CA  ALA A  49      19.895  28.871  16.198  1.00  0.00      PROA
ATOM    812  HA  ALA A  49      20.581  28.639  16.996  1.00  0.00      PROA
ATOM    813  CB  ALA A  49      20.687  29.285  14.944  1.00  0.00      PROA
ATOM    814  HB1 ALA A  49      20.020  29.603  14.115  1.00  0.00      PROA
ATOM    815  HB2 ALA A  49      21.310  28.435  14.594  1.00  0.00      PROA
ATOM    816  HB3 ALA A  49      21.375  30.125  15.178  1.00  0.00      PROA
ATOM    817  C   ALA A  49      19.045  30.012  16.552  1.00  0.00      PROA
ATOM    818  O   ALA A  49      19.312  30.880  17.381  1.00  0.00      PROA
ATOM    819  N   LEU A  50      17.848  30.049  15.998  1.00  0.00      PROA
ATOM    820  HN  LEU A  50      17.463  29.420  15.325  1.00  0.00      PROA
ATOM    821  CA  LEU A  50      17.121  31.164  16.488  1.00  0.00      PROA
ATOM    822  HA  LEU A  50      17.717  32.070  16.519  1.00  0.00      PROA
ATOM    823  CB  LEU A  50      16.034  31.633  15.573  1.00  0.00      PROA
ATOM    824  HB1 LEU A  50      15.308  32.261  16.144  1.00  0.00      PROA
ATOM    825  HB2 LEU A  50      15.479  30.768  15.147  1.00  0.00      PROA
ATOM    826  CG  LEU A  50      16.577  32.533  14.440  1.00  0.00      PROA
ATOM    827  HG  LEU A  50      17.098  33.404  14.902  1.00  0.00      PROA
ATOM    828  CD1 LEU A  50      17.575  31.847  13.489  1.00  0.00      PROA
ATOM    829 HD11 LEU A  50      17.086  31.015  12.951  1.00  0.00      PROA
ATOM    830 HD12 LEU A  50      18.478  31.484  14.017  1.00  0.00      PROA
ATOM    831 HD13 LEU A  50      17.915  32.579  12.725  1.00  0.00      PROA
ATOM    832  CD2 LEU A  50      15.375  33.069  13.666  1.00  0.00      PROA
ATOM    833 HD21 LEU A  50      14.742  33.709  14.318  1.00  0.00      PROA
ATOM    834 HD22 LEU A  50      14.755  32.217  13.318  1.00  0.00      PROA
ATOM    835 HD23 LEU A  50      15.700  33.669  12.790  1.00  0.00      PROA
ATOM    836  C   LEU A  50      16.747  30.855  17.900  1.00  0.00      PROA
ATOM    837  O   LEU A  50      17.007  31.644  18.786  1.00  0.00      PROA
ATOM    838  N   ALA A  51      16.451  29.598  18.221  1.00  0.00      PROA
ATOM    839  HN  ALA A  51      16.350  28.843  17.576  1.00  0.00      PROA
ATOM    840  CA  ALA A  51      16.080  29.436  19.593  1.00  0.00      PROA
ATOM    841  HA  ALA A  51      15.242  30.100  19.769  1.00  0.00      PROA
ATOM    842  CB  ALA A  51      15.502  28.062  19.850  1.00  0.00      PROA
ATOM    843  HB1 ALA A  51      16.281  27.284  19.696  1.00  0.00      PROA
ATOM    844  HB2 ALA A  51      14.667  27.858  19.145  1.00  0.00      PROA
ATOM    845  HB3 ALA A  51      15.110  27.966  20.883  1.00  0.00      PROA
ATOM    846  C   ALA A  51      17.161  29.848  20.604  1.00  0.00      PROA
ATOM    847  O   ALA A  51      16.815  30.617  21.491  1.00  0.00      PROA
ATOM    848  N   VAL A  52      18.470  29.547  20.350  1.00  0.00      PROA
ATOM    849  HN  VAL A  52      18.706  29.005  19.545  1.00  0.00      PROA
ATOM    850  CA  VAL A  52      19.607  29.913  21.199  1.00  0.00      PROA
ATOM    851  HA  VAL A  52      19.350  29.597  22.201  1.00  0.00      PROA
ATOM    852  CB  VAL A  52      20.875  29.182  20.765  1.00  0.00      PROA
ATOM    853  HB  VAL A  52      20.597  28.121  20.573  1.00  0.00      PROA
ATOM    854  CG1 VAL A  52      21.486  29.738  19.466  1.00  0.00      PROA
ATOM    855 HG11 VAL A  52      21.881  30.766  19.585  1.00  0.00      PROA
ATOM    856 HG12 VAL A  52      20.735  29.717  18.672  1.00  0.00      PROA
ATOM    857 HG13 VAL A  52      22.333  29.092  19.148  1.00  0.00      PROA
ATOM    858  CG2 VAL A  52      21.926  29.198  21.891  1.00  0.00      PROA
ATOM    859 HG21 VAL A  52      21.467  28.918  22.862  1.00  0.00      PROA
ATOM    860 HG22 VAL A  52      22.405  30.193  21.994  1.00  0.00      PROA
ATOM    861 HG23 VAL A  52      22.730  28.466  21.662  1.00  0.00      PROA
ATOM    862  C   VAL A  52      19.986  31.371  21.260  1.00  0.00      PROA
ATOM    863  O   VAL A  52      20.632  31.827  22.206  1.00  0.00      PROA
ATOM    864  N   PHE A  53      19.599  32.162  20.250  1.00  0.00      PROA
ATOM    865  HN  PHE A  53      19.073  31.811  19.476  1.00  0.00      PROA
ATOM    866  CA  PHE A  53      19.936  33.561  20.214  1.00  0.00      PROA
ATOM    867  HA  PHE A  53      20.962  33.692  20.523  1.00  0.00      PROA
ATOM    868  CB  PHE A  53      19.695  34.161  18.808  1.00  0.00      PROA
ATOM    869  HB1 PHE A  53      19.846  35.262  18.821  1.00  0.00      PROA
ATOM    870  HB2 PHE A  53      18.652  33.947  18.485  1.00  0.00      PROA
ATOM    871  CG  PHE A  53      20.644  33.615  17.770  1.00  0.00      PROA
ATOM    872  CD1 PHE A  53      21.945  33.191  18.099  1.00  0.00      PROA
ATOM    873  HD1 PHE A  53      22.311  33.231  19.112  1.00  0.00      PROA
ATOM    874  CE1 PHE A  53      22.814  32.714  17.117  1.00  0.00      PROA
ATOM    875  HE1 PHE A  53      23.808  32.389  17.387  1.00  0.00      PROA
ATOM    876  CZ  PHE A  53      22.401  32.665  15.785  1.00  0.00      PROA
ATOM    877  HZ  PHE A  53      23.073  32.296  15.024  1.00  0.00      PROA
ATOM    878  CD2 PHE A  53      20.248  33.569  16.421  1.00  0.00      PROA
ATOM    879  HD2 PHE A  53      19.258  33.902  16.144  1.00  0.00      PROA
ATOM    880  CE2 PHE A  53      21.116  33.090  15.436  1.00  0.00      PROA
ATOM    881  HE2 PHE A  53      20.794  33.052  14.406  1.00  0.00      PROA
ATOM    882  C   PHE A  53      19.106  34.300  21.228  1.00  0.00      PROA
ATOM    883  O   PHE A  53      19.404  35.436  21.588  1.00  0.00      PROA
ATOM    884  N   PHE A  54      18.054  33.621  21.716  1.00  0.00      PROA
ATOM    885  HN  PHE A  54      17.885  32.689  21.399  1.00  0.00      PROA
ATOM    886  CA  PHE A  54      17.104  34.086  22.674  1.00  0.00      PROA
ATOM    887  HA  PHE A  54      17.323  35.109  22.951  1.00  0.00      PROA
ATOM    888  CB  PHE A  54      15.655  33.964  22.136  1.00  0.00      PROA
ATOM    889  HB1 PHE A  54      14.916  34.312  22.888  1.00  0.00      PROA
ATOM    890  HB2 PHE A  54      15.417  32.906  21.888  1.00  0.00      PROA
ATOM    891  CG  PHE A  54      15.478  34.798  20.892  1.00  0.00      PROA
ATOM    892  CD1 PHE A  54      15.563  34.219  19.623  1.00  0.00      PROA
ATOM    893  HD1 PHE A  54      15.658  33.160  19.580  1.00  0.00      PROA
ATOM    894  CE1 PHE A  54      15.404  34.973  18.458  1.00  0.00      PROA
ATOM    895  HE1 PHE A  54      15.476  34.500  17.490  1.00  0.00      PROA
ATOM    896  CZ  PHE A  54      15.077  36.328  18.561  1.00  0.00      PROA
ATOM    897  HZ  PHE A  54      14.923  36.916  17.668  1.00  0.00      PROA
ATOM    898  CD2 PHE A  54      15.157  36.159  20.976  1.00  0.00      PROA
ATOM    899  HD2 PHE A  54      15.093  36.637  21.941  1.00  0.00      PROA
ATOM    900  CE2 PHE A  54      14.936  36.916  19.822  1.00  0.00      PROA
ATOM    901  HE2 PHE A  54      14.685  37.964  19.905  1.00  0.00      PROA
ATOM    902  C   PHE A  54      17.259  33.212  23.890  1.00  0.00      PROA
ATOM    903  O   PHE A  54      18.054  32.276  23.933  1.00  0.00      PROA
ATOM    904  N   SER A  55      16.485  33.516  24.938  1.00  0.00      PROA
ATOM    905  HN  SER A  55      15.857  34.291  24.906  1.00  0.00      PROA
ATOM    906  CA  SER A  55      16.411  32.723  26.138  1.00  0.00      PROA
ATOM    907  HA  SER A  55      17.401  32.704  26.571  1.00  0.00      PROA
ATOM    908  CB  SER A  55      15.455  33.418  27.118  1.00  0.00      PROA
ATOM    909  HB1 SER A  55      15.816  34.457  27.286  1.00  0.00      PROA
ATOM    910  HB2 SER A  55      15.448  32.911  28.104  1.00  0.00      PROA
ATOM    911  OG  SER A  55      14.139  33.503  26.576  1.00  0.00      PROA
ATOM    912  HG1 SER A  55      13.821  32.599  26.510  1.00  0.00      PROA
ATOM    913  C   SER A  55      15.932  31.290  26.011  1.00  0.00      PROA
ATOM    914  O   SER A  55      15.812  30.600  27.020  1.00  0.00      PROA
ATOM    915  N   TRP A  56      15.621  30.766  24.816  1.00  0.00      PROA
ATOM    916  HN  TRP A  56      15.756  31.238  23.948  1.00  0.00      PROA
ATOM    917  CA  TRP A  56      14.985  29.477  24.793  1.00  0.00      PROA
ATOM    918  HA  TRP A  56      14.267  29.404  25.601  1.00  0.00      PROA
ATOM    919  CB  TRP A  56      14.246  29.166  23.480  1.00  0.00      PROA
ATOM    920  HB1 TRP A  56      13.824  28.138  23.520  1.00  0.00      PROA
ATOM    921  HB2 TRP A  56      14.967  29.202  22.638  1.00  0.00      PROA
ATOM    922  CG  TRP A  56      13.141  30.125  23.176  1.00  0.00      PROA
ATOM    923  CD1 TRP A  56      12.948  31.385  23.681  1.00  0.00      PROA
ATOM    924  HD1 TRP A  56      13.543  31.915  24.402  1.00  0.00      PROA
ATOM    925  NE1 TRP A  56      11.838  31.930  23.144  1.00  0.00      PROA
ATOM    926  HE1 TRP A  56      11.563  32.864  23.275  1.00  0.00      PROA
ATOM    927  CE2 TRP A  56      11.251  31.060  22.309  1.00  0.00      PROA
ATOM    928  CD2 TRP A  56      12.044  29.895  22.280  1.00  0.00      PROA
ATOM    929  CE3 TRP A  56      11.670  28.831  21.462  1.00  0.00      PROA
ATOM    930  HE3 TRP A  56      12.273  27.940  21.409  1.00  0.00      PROA
ATOM    931  CZ3 TRP A  56      10.506  28.953  20.706  1.00  0.00      PROA
ATOM    932  HZ3 TRP A  56      10.188  28.156  20.051  1.00  0.00      PROA
ATOM    933  CZ2 TRP A  56      10.097  31.181  21.581  1.00  0.00      PROA
ATOM    934  HZ2 TRP A  56       9.462  32.051  21.640  1.00  0.00      PROA
ATOM    935  CH2 TRP A  56       9.754  30.113  20.784  1.00  0.00      PROA
ATOM    936  HH2 TRP A  56       8.865  30.222  20.229  1.00  0.00      PROA
ATOM    937  C   TRP A  56      16.069  28.489  25.017  1.00  0.00      PROA
ATOM    938  O   TRP A  56      17.223  28.737  24.672  1.00  0.00      PROA
ATOM    939  N   ARG A  57      15.731  27.353  25.627  1.00  0.00      PROA
ATOM    940  HN  ARG A  57      14.823  27.175  25.997  1.00  0.00      PROA
ATOM    941  CA  ARG A  57      16.634  26.246  25.531  1.00  0.00      PROA
ATOM    942  HA  ARG A  57      17.555  26.504  25.024  1.00  0.00      PROA
ATOM    943  CB  ARG A  57      17.031  25.652  26.887  1.00  0.00      PROA
ATOM    944  HB1 ARG A  57      17.464  24.639  26.722  1.00  0.00      PROA
ATOM    945  HB2 ARG A  57      16.151  25.562  27.560  1.00  0.00      PROA
ATOM    946  CG  ARG A  57      18.183  26.374  27.583  1.00  0.00      PROA
ATOM    947  HG1 ARG A  57      19.072  26.388  26.912  1.00  0.00      PROA
ATOM    948  HG2 ARG A  57      18.451  25.777  28.487  1.00  0.00      PROA
ATOM    949  CD  ARG A  57      17.828  27.786  28.003  1.00  0.00      PROA
ATOM    950  HD1 ARG A  57      16.893  27.805  28.601  1.00  0.00      PROA
ATOM    951  HD2 ARG A  57      17.728  28.449  27.122  1.00  0.00      PROA
ATOM    952  NE  ARG A  57      18.937  28.309  28.839  1.00  0.00      PROA
ATOM    953  HE  ARG A  57      19.687  27.696  29.095  1.00  0.00      PROA
ATOM    954  CZ  ARG A  57      18.951  29.581  29.284  1.00  0.00      PROA
ATOM    955  NH1 ARG A  57      17.957  30.439  28.992  1.00  0.00      PROA
ATOM    956 HH11 ARG A  57      17.194  30.141  28.416  1.00  0.00      PROA
ATOM    957 HH12 ARG A  57      17.989  31.372  29.343  1.00  0.00      PROA
ATOM    958  NH2 ARG A  57      19.985  29.996  30.037  1.00  0.00      PROA
ATOM    959 HH21 ARG A  57      20.704  29.346  30.279  1.00  0.00      PROA
ATOM    960 HH22 ARG A  57      20.002  30.928  30.392  1.00  0.00      PROA
ATOM    961  C   ARG A  57      16.014  25.162  24.734  1.00  0.00      PROA
ATOM    962  O   ARG A  57      15.137  24.449  25.216  1.00  0.00      PROA
ATOM    963  N   ILE A  58      16.483  24.897  23.502  1.00  0.00      PROA
ATOM    964  HN  ILE A  58      17.196  25.401  23.023  1.00  0.00      PROA
ATOM    965  CA  ILE A  58      15.966  23.672  22.952  1.00  0.00      PROA
ATOM    966  HA  ILE A  58      14.896  23.661  23.090  1.00  0.00      PROA
ATOM    967  CB  ILE A  58      16.108  23.484  21.476  1.00  0.00      PROA
ATOM    968  HB  ILE A  58      17.154  23.667  21.189  1.00  0.00      PROA
ATOM    969  CG2 ILE A  58      15.768  22.045  21.029  1.00  0.00      PROA
ATOM    970 HG21 ILE A  58      14.748  21.732  21.284  1.00  0.00      PROA
ATOM    971 HG22 ILE A  58      16.501  21.317  21.432  1.00  0.00      PROA
ATOM    972 HG23 ILE A  58      15.855  21.966  19.928  1.00  0.00      PROA
ATOM    973  CG1 ILE A  58      15.273  24.549  20.754  1.00  0.00      PROA
ATOM    974 HG11 ILE A  58      15.648  25.550  21.062  1.00  0.00      PROA
ATOM    975 HG12 ILE A  58      14.217  24.491  21.070  1.00  0.00      PROA
ATOM    976  CD  ILE A  58      15.380  24.444  19.237  1.00  0.00      PROA
ATOM    977  HD1 ILE A  58      14.840  23.551  18.859  1.00  0.00      PROA
ATOM    978  HD2 ILE A  58      16.443  24.365  18.940  1.00  0.00      PROA
ATOM    979  HD3 ILE A  58      14.931  25.339  18.755  1.00  0.00      PROA
ATOM    980  C   ILE A  58      16.541  22.519  23.691  1.00  0.00      PROA
ATOM    981  O   ILE A  58      17.747  22.357  23.816  1.00  0.00      PROA
ATOM    982  N   LYS A  59      15.626  21.715  24.230  1.00  0.00      PROA
ATOM    983  HN  LYS A  59      14.648  21.892  24.143  1.00  0.00      PROA
ATOM    984  CA  LYS A  59      16.007  20.532  24.904  1.00  0.00      PROA
ATOM    985  HA  LYS A  59      16.918  20.702  25.461  1.00  0.00      PROA
ATOM    986  CB  LYS A  59      14.921  20.064  25.883  1.00  0.00      PROA
ATOM    987  HB1 LYS A  59      14.675  20.891  26.577  1.00  0.00      PROA
ATOM    988  HB2 LYS A  59      15.316  19.222  26.495  1.00  0.00      PROA
ATOM    989  CG  LYS A  59      13.608  19.638  25.239  1.00  0.00      PROA
ATOM    990  HG1 LYS A  59      13.750  18.740  24.601  1.00  0.00      PROA
ATOM    991  HG2 LYS A  59      13.204  20.453  24.608  1.00  0.00      PROA
ATOM    992  CD  LYS A  59      12.554  19.291  26.283  1.00  0.00      PROA
ATOM    993  HD1 LYS A  59      12.336  20.197  26.892  1.00  0.00      PROA
ATOM    994  HD2 LYS A  59      12.960  18.505  26.960  1.00  0.00      PROA
ATOM    995  CE  LYS A  59      11.281  18.788  25.609  1.00  0.00      PROA
ATOM    996  HE1 LYS A  59      11.485  17.862  25.029  1.00  0.00      PROA
ATOM    997  HE2 LYS A  59      10.868  19.566  24.930  1.00  0.00      PROA
ATOM    998  NZ  LYS A  59      10.247  18.473  26.612  1.00  0.00      PROA
ATOM    999  HZ1 LYS A  59      10.013  19.334  27.146  1.00  0.00      PROA
ATOM   1000  HZ2 LYS A  59      10.605  17.746  27.263  1.00  0.00      PROA
ATOM   1001  HZ3 LYS A  59       9.392  18.121  26.133  1.00  0.00      PROA
ATOM   1002  C   LYS A  59      16.312  19.499  23.878  1.00  0.00      PROA
ATOM   1003  O   LYS A  59      17.331  18.840  24.022  1.00  0.00      PROA
ATOM   1004  N   ARG A  60      15.506  19.339  22.795  1.00  0.00      PROA
ATOM   1005  HN  ARG A  60      14.701  19.901  22.620  1.00  0.00      PROA
ATOM   1006  CA  ARG A  60      15.791  18.244  21.888  1.00  0.00      PROA
ATOM   1007  HA  ARG A  60      16.846  18.020  21.937  1.00  0.00      PROA
ATOM   1008  CB  ARG A  60      15.035  16.983  22.338  1.00  0.00      PROA
ATOM   1009  HB1 ARG A  60      15.184  16.172  21.591  1.00  0.00      PROA
ATOM   1010  HB2 ARG A  60      13.948  17.199  22.379  1.00  0.00      PROA
ATOM   1011  CG  ARG A  60      15.464  16.415  23.700  1.00  0.00      PROA
ATOM   1012  HG1 ARG A  60      14.777  15.563  23.916  1.00  0.00      PROA
ATOM   1013  HG2 ARG A  60      15.312  17.147  24.516  1.00  0.00      PROA
ATOM   1014  CD  ARG A  60      16.898  15.885  23.681  1.00  0.00      PROA
ATOM   1015  HD1 ARG A  60      17.681  16.644  23.508  1.00  0.00      PROA
ATOM   1016  HD2 ARG A  60      17.025  15.145  22.871  1.00  0.00      PROA
ATOM   1017  NE  ARG A  60      17.171  15.179  24.963  1.00  0.00      PROA
ATOM   1018  HE  ARG A  60      17.077  14.186  24.989  1.00  0.00      PROA
ATOM   1019  CZ  ARG A  60      17.527  15.812  26.100  1.00  0.00      PROA
ATOM   1020  NH1 ARG A  60      17.629  17.149  26.172  1.00  0.00      PROA
ATOM   1021 HH11 ARG A  60      17.455  17.708  25.357  1.00  0.00      PROA
ATOM   1022 HH12 ARG A  60      17.915  17.591  27.024  1.00  0.00      PROA
ATOM   1023  NH2 ARG A  60      17.806  15.075  27.191  1.00  0.00      PROA
ATOM   1024 HH21 ARG A  60      17.681  14.086  27.173  1.00  0.00      PROA
ATOM   1025 HH22 ARG A  60      18.042  15.535  28.047  1.00  0.00      PROA
ATOM   1026  C   ARG A  60      15.543  18.422  20.394  1.00  0.00      PROA
ATOM   1027  O   ARG A  60      14.502  18.852  19.890  1.00  0.00      PROA
ATOM   1028  N   VAL A  61      16.517  17.972  19.587  1.00  0.00      PROA
ATOM   1029  HN  VAL A  61      17.390  17.616  19.913  1.00  0.00      PROA
ATOM   1030  CA  VAL A  61      16.264  17.960  18.165  1.00  0.00      PROA
ATOM   1031  HA  VAL A  61      15.234  18.172  17.920  1.00  0.00      PROA
ATOM   1032  CB  VAL A  61      17.112  18.966  17.411  1.00  0.00      PROA
ATOM   1033  HB  VAL A  61      18.187  18.731  17.512  1.00  0.00      PROA
ATOM   1034  CG1 VAL A  61      16.754  18.935  15.916  1.00  0.00      PROA
ATOM   1035 HG11 VAL A  61      15.669  19.124  15.781  1.00  0.00      PROA
ATOM   1036 HG12 VAL A  61      17.008  17.961  15.449  1.00  0.00      PROA
ATOM   1037 HG13 VAL A  61      17.316  19.725  15.373  1.00  0.00      PROA
ATOM   1038  CG2 VAL A  61      16.903  20.374  17.998  1.00  0.00      PROA
ATOM   1039 HG21 VAL A  61      17.287  20.432  19.038  1.00  0.00      PROA
ATOM   1040 HG22 VAL A  61      15.826  20.640  17.990  1.00  0.00      PROA
ATOM   1041 HG23 VAL A  61      17.453  21.124  17.391  1.00  0.00      PROA
ATOM   1042  C   VAL A  61      16.529  16.577  17.666  1.00  0.00      PROA
ATOM   1043  O   VAL A  61      17.634  16.059  17.725  1.00  0.00      PROA
ATOM   1044  N   PHE A  62      15.557  15.882  17.097  1.00  0.00      PROA
ATOM   1045  HN  PHE A  62      14.625  16.201  16.931  1.00  0.00      PROA
ATOM   1046  CA  PHE A  62      15.980  14.564  16.682  1.00  0.00      PROA
ATOM   1047  HA  PHE A  62      16.963  14.246  16.993  1.00  0.00      PROA
ATOM   1048  CB  PHE A  62      15.170  13.464  17.338  1.00  0.00      PROA
ATOM   1049  HB1 PHE A  62      15.511  12.463  16.998  1.00  0.00      PROA
ATOM   1050  HB2 PHE A  62      14.090  13.562  17.111  1.00  0.00      PROA
ATOM   1051  CG  PHE A  62      15.365  13.492  18.825  1.00  0.00      PROA
ATOM   1052  CD1 PHE A  62      14.270  13.718  19.665  1.00  0.00      PROA
ATOM   1053  HD1 PHE A  62      13.296  13.922  19.241  1.00  0.00      PROA
ATOM   1054  CE1 PHE A  62      14.417  13.657  21.048  1.00  0.00      PROA
ATOM   1055  HE1 PHE A  62      13.560  13.846  21.675  1.00  0.00      PROA
ATOM   1056  CZ  PHE A  62      15.668  13.374  21.605  1.00  0.00      PROA
ATOM   1057  HZ  PHE A  62      15.798  13.319  22.673  1.00  0.00      PROA
ATOM   1058  CD2 PHE A  62      16.619  13.218  19.395  1.00  0.00      PROA
ATOM   1059  HD2 PHE A  62      17.454  13.013  18.747  1.00  0.00      PROA
ATOM   1060  CE2 PHE A  62      16.776  13.172  20.781  1.00  0.00      PROA
ATOM   1061  HE2 PHE A  62      17.744  12.965  21.211  1.00  0.00      PROA
ATOM   1062  C   PHE A  62      16.078  14.416  15.214  1.00  0.00      PROA
ATOM   1063  O   PHE A  62      15.142  14.636  14.456  1.00  0.00      PROA
ATOM   1064  N   LEU A  63      17.258  14.005  14.731  1.00  0.00      PROA
ATOM   1065  HN  LEU A  63      18.078  13.844  15.279  1.00  0.00      PROA
ATOM   1066  CA  LEU A  63      17.318  13.736  13.327  1.00  0.00      PROA
ATOM   1067  HA  LEU A  63      16.582  14.338  12.817  1.00  0.00      PROA
ATOM   1068  CB  LEU A  63      18.604  14.215  12.695  1.00  0.00      PROA
ATOM   1069  HB1 LEU A  63      19.468  13.676  13.141  1.00  0.00      PROA
ATOM   1070  HB2 LEU A  63      18.748  15.289  12.931  1.00  0.00      PROA
ATOM   1071  CG  LEU A  63      18.641  14.017  11.170  1.00  0.00      PROA
ATOM   1072  HG  LEU A  63      18.692  12.927  10.949  1.00  0.00      PROA
ATOM   1073  CD1 LEU A  63      17.394  14.562  10.447  1.00  0.00      PROA
ATOM   1074 HD11 LEU A  63      17.265  15.644  10.656  1.00  0.00      PROA
ATOM   1075 HD12 LEU A  63      16.470  14.030  10.746  1.00  0.00      PROA
ATOM   1076 HD13 LEU A  63      17.510  14.416   9.353  1.00  0.00      PROA
ATOM   1077  CD2 LEU A  63      19.917  14.659  10.619  1.00  0.00      PROA
ATOM   1078 HD21 LEU A  63      20.817  14.204  11.082  1.00  0.00      PROA
ATOM   1079 HD22 LEU A  63      19.923  15.750  10.829  1.00  0.00      PROA
ATOM   1080 HD23 LEU A  63      19.978  14.515   9.519  1.00  0.00      PROA
ATOM   1081  C   LEU A  63      17.048  12.297  12.966  1.00  0.00      PROA
ATOM   1082  O   LEU A  63      17.877  11.390  13.026  1.00  0.00      PROA
ATOM   1083  N   LEU A  64      15.806  12.125  12.522  1.00  0.00      PROA
ATOM   1084  HN  LEU A  64      15.213  12.923  12.456  1.00  0.00      PROA
ATOM   1085  CA  LEU A  64      15.135  10.906  12.160  1.00  0.00      PROA
ATOM   1086  HA  LEU A  64      15.569  10.106  12.736  1.00  0.00      PROA
ATOM   1087  CB  LEU A  64      13.625  11.102  12.454  1.00  0.00      PROA
ATOM   1088  HB1 LEU A  64      12.955  10.504  11.806  1.00  0.00      PROA
ATOM   1089  HB2 LEU A  64      13.366  12.168  12.260  1.00  0.00      PROA
ATOM   1090  CG  LEU A  64      13.230  10.832  13.911  1.00  0.00      PROA
ATOM   1091  HG  LEU A  64      12.119  10.928  13.980  1.00  0.00      PROA
ATOM   1092  CD1 LEU A  64      13.612   9.427  14.367  1.00  0.00      PROA
ATOM   1093 HD11 LEU A  64      14.708   9.276  14.323  1.00  0.00      PROA
ATOM   1094 HD12 LEU A  64      13.096   8.651  13.766  1.00  0.00      PROA
ATOM   1095 HD13 LEU A  64      13.318   9.293  15.424  1.00  0.00      PROA
ATOM   1096  CD2 LEU A  64      13.835  11.877  14.841  1.00  0.00      PROA
ATOM   1097 HD21 LEU A  64      13.568  12.889  14.478  1.00  0.00      PROA
ATOM   1098 HD22 LEU A  64      14.937  11.772  14.899  1.00  0.00      PROA
ATOM   1099 HD23 LEU A  64      13.441  11.775  15.867  1.00  0.00      PROA
ATOM   1100  C   LEU A  64      15.329  10.538  10.712  1.00  0.00      PROA
ATOM   1101  O   LEU A  64      15.858  11.360   9.959  1.00  0.00      PROA
ATOM   1102  N   PRO A  65      14.895   9.337  10.227  1.00  0.00      PROA
ATOM   1103  CD  PRO A  65      14.310   8.228  10.997  1.00  0.00      PROA
ATOM   1104  HD1 PRO A  65      13.521   8.557  11.696  1.00  0.00      PROA
ATOM   1105  HD2 PRO A  65      15.118   7.718  11.555  1.00  0.00      PROA
ATOM   1106  CA  PRO A  65      15.194   8.907   8.859  1.00  0.00      PROA
ATOM   1107  HA  PRO A  65      16.243   9.014   8.696  1.00  0.00      PROA
ATOM   1108  CB  PRO A  65      14.630   7.477   8.739  1.00  0.00      PROA
ATOM   1109  HB1 PRO A  65      15.462   6.749   8.820  1.00  0.00      PROA
ATOM   1110  HB2 PRO A  65      14.102   7.278   7.783  1.00  0.00      PROA
ATOM   1111  CG  PRO A  65      13.692   7.320   9.936  1.00  0.00      PROA
ATOM   1112  HG1 PRO A  65      12.682   7.697   9.684  1.00  0.00      PROA
ATOM   1113  HG2 PRO A  65      13.624   6.267  10.271  1.00  0.00      PROA
ATOM   1114  C   PRO A  65      14.494   9.818   7.922  1.00  0.00      PROA
ATOM   1115  O   PRO A  65      14.938  10.081   6.809  1.00  0.00      PROA
ATOM   1116  N   PHE A  66      13.400  10.276   8.495  1.00  0.00      PROA
ATOM   1117  HN  PHE A  66      13.235   9.959   9.425  1.00  0.00      PROA
ATOM   1118  CA  PHE A  66      12.386  11.133   8.078  1.00  0.00      PROA
ATOM   1119  HA  PHE A  66      12.512  11.362   7.030  1.00  0.00      PROA
ATOM   1120  CB  PHE A  66      11.027  10.497   8.436  1.00  0.00      PROA
ATOM   1121  HB1 PHE A  66      10.165  11.158   8.226  1.00  0.00      PROA
ATOM   1122  HB2 PHE A  66      10.999  10.260   9.525  1.00  0.00      PROA
ATOM   1123  CG  PHE A  66      10.823   9.221   7.668  1.00  0.00      PROA
ATOM   1124  CD1 PHE A  66      10.503   8.031   8.338  1.00  0.00      PROA
ATOM   1125  HD1 PHE A  66      10.414   8.024   9.414  1.00  0.00      PROA
ATOM   1126  CE1 PHE A  66      10.295   6.848   7.625  1.00  0.00      PROA
ATOM   1127  HE1 PHE A  66      10.034   5.937   8.136  1.00  0.00      PROA
ATOM   1128  CZ  PHE A  66      10.372   6.846   6.232  1.00  0.00      PROA
ATOM   1129  HZ  PHE A  66      10.194   5.933   5.682  1.00  0.00      PROA
ATOM   1130  CD2 PHE A  66      10.908   9.202   6.266  1.00  0.00      PROA
ATOM   1131  HD2 PHE A  66      11.171  10.093   5.719  1.00  0.00      PROA
ATOM   1132  CE2 PHE A  66      10.675   8.026   5.551  1.00  0.00      PROA
ATOM   1133  HE2 PHE A  66      10.746   8.026   4.473  1.00  0.00      PROA
ATOM   1134  C   PHE A  66      12.531  12.367   8.892  1.00  0.00      PROA
ATOM   1135  O   PHE A  66      13.187  12.409   9.929  1.00  0.00      PROA
ATOM   1136  N   GLY A  67      11.854  13.401   8.378  1.00  0.00      PROA
ATOM   1137  HN  GLY A  67      11.295  13.238   7.569  1.00  0.00      PROA
ATOM   1138  CA  GLY A  67      11.862  14.767   8.774  1.00  0.00      PROA
ATOM   1139  HA1 GLY A  67      10.919  15.184   8.449  1.00  0.00      PROA
ATOM   1140  HA2 GLY A  67      12.710  15.230   8.289  1.00  0.00      PROA
ATOM   1141  C   GLY A  67      11.939  14.933  10.223  1.00  0.00      PROA
ATOM   1142  O   GLY A  67      11.133  14.392  10.988  1.00  0.00      PROA
ATOM   1143  N   GLY A  68      12.999  15.703  10.499  1.00  0.00      PROA
ATOM   1144  HN  GLY A  68      13.517  16.058   9.726  1.00  0.00      PROA
ATOM   1145  CA  GLY A  68      13.571  16.082  11.730  1.00  0.00      PROA
ATOM   1146  HA1 GLY A  68      14.309  16.841  11.511  1.00  0.00      PROA
ATOM   1147  HA2 GLY A  68      14.002  15.187  12.157  1.00  0.00      PROA
ATOM   1148  C   GLY A  68      12.601  16.657  12.658  1.00  0.00      PROA
ATOM   1149  O   GLY A  68      11.766  17.491  12.320  1.00  0.00      PROA
ATOM   1150  N   THR A  69      12.774  16.190  13.885  1.00  0.00      PROA
ATOM   1151  HN  THR A  69      13.542  15.586  14.096  1.00  0.00      PROA
ATOM   1152  CA  THR A  69      11.878  16.433  14.956  1.00  0.00      PROA
ATOM   1153  HA  THR A  69      10.898  16.680  14.571  1.00  0.00      PROA
ATOM   1154  CB  THR A  69      11.787  15.221  15.848  1.00  0.00      PROA
ATOM   1155  HB  THR A  69      12.801  14.936  16.199  1.00  0.00      PROA
ATOM   1156  OG1 THR A  69      11.269  14.122  15.115  1.00  0.00      PROA
ATOM   1157  HG1 THR A  69      11.806  14.049  14.323  1.00  0.00      PROA
ATOM   1158  CG2 THR A  69      10.892  15.482  17.068  1.00  0.00      PROA
ATOM   1159 HG21 THR A  69       9.881  15.816  16.754  1.00  0.00      PROA
ATOM   1160 HG22 THR A  69      11.326  16.235  17.757  1.00  0.00      PROA
ATOM   1161 HG23 THR A  69      10.805  14.544  17.655  1.00  0.00      PROA
ATOM   1162  C   THR A  69      12.346  17.573  15.768  1.00  0.00      PROA
ATOM   1163  O   THR A  69      13.518  17.722  16.102  1.00  0.00      PROA
ATOM   1164  N   VAL A  70      11.416  18.415  16.196  1.00  0.00      PROA
ATOM   1165  HN  VAL A  70      10.454  18.411  15.934  1.00  0.00      PROA
ATOM   1166  CA  VAL A  70      11.853  19.229  17.288  1.00  0.00      PROA
ATOM   1167  HA  VAL A  70      12.745  18.850  17.770  1.00  0.00      PROA
ATOM   1168  CB  VAL A  70      12.221  20.598  16.803  1.00  0.00      PROA
ATOM   1169  HB  VAL A  70      12.934  20.472  15.956  1.00  0.00      PROA
ATOM   1170  CG1 VAL A  70      10.984  21.354  16.305  1.00  0.00      PROA
ATOM   1171 HG11 VAL A  70      10.285  21.582  17.136  1.00  0.00      PROA
ATOM   1172 HG12 VAL A  70      10.433  20.783  15.531  1.00  0.00      PROA
ATOM   1173 HG13 VAL A  70      11.315  22.325  15.879  1.00  0.00      PROA
ATOM   1174  CG2 VAL A  70      12.945  21.375  17.904  1.00  0.00      PROA
ATOM   1175 HG21 VAL A  70      13.596  20.727  18.521  1.00  0.00      PROA
ATOM   1176 HG22 VAL A  70      12.205  21.893  18.532  1.00  0.00      PROA
ATOM   1177 HG23 VAL A  70      13.579  22.163  17.443  1.00  0.00      PROA
ATOM   1178  C   VAL A  70      10.876  19.229  18.409  1.00  0.00      PROA
ATOM   1179  O   VAL A  70       9.678  19.381  18.214  1.00  0.00      PROA
ATOM   1180  N   GLU A  71      11.413  19.067  19.637  1.00  0.00      PROA
ATOM   1181  HN  GLU A  71      12.388  18.891  19.757  1.00  0.00      PROA
ATOM   1182  CA  GLU A  71      10.659  19.224  20.857  1.00  0.00      PROA
ATOM   1183  HA  GLU A  71       9.621  18.993  20.676  1.00  0.00      PROA
ATOM   1184  CB  GLU A  71      11.214  18.250  21.916  1.00  0.00      PROA
ATOM   1185  HB1 GLU A  71      10.730  18.439  22.899  1.00  0.00      PROA
ATOM   1186  HB2 GLU A  71      12.299  18.456  22.038  1.00  0.00      PROA
ATOM   1187  CG  GLU A  71      11.019  16.761  21.577  1.00  0.00      PROA
ATOM   1188  HG1 GLU A  71      11.543  16.147  22.343  1.00  0.00      PROA
ATOM   1189  HG2 GLU A  71      11.457  16.518  20.586  1.00  0.00      PROA
ATOM   1190  CD  GLU A  71       9.542  16.394  21.607  1.00  0.00      PROA
ATOM   1191  OE1 GLU A  71       8.861  16.719  22.609  1.00  0.00      PROA
ATOM   1192  OE2 GLU A  71       9.073  15.772  20.630  1.00  0.00      PROA
ATOM   1193  C   GLU A  71      10.748  20.637  21.455  1.00  0.00      PROA
ATOM   1194  O   GLU A  71      10.141  20.925  22.483  1.00  0.00      PROA
ATOM   1195  N   VAL A  72      11.544  21.541  20.821  1.00  0.00      PROA
ATOM   1196  HN  VAL A  72      11.978  21.200  19.992  1.00  0.00      PROA
ATOM   1197  CA  VAL A  72      11.957  22.916  21.077  1.00  0.00      PROA
ATOM   1198  HA  VAL A  72      12.821  23.071  20.453  1.00  0.00      PROA
ATOM   1199  CB  VAL A  72      10.927  24.013  20.780  1.00  0.00      PROA
ATOM   1200  HB  VAL A  72      10.092  24.040  21.518  1.00  0.00      PROA
ATOM   1201  CG1 VAL A  72      11.614  25.392  20.700  1.00  0.00      PROA
ATOM   1202 HG11 VAL A  72      12.298  25.428  19.825  1.00  0.00      PROA
ATOM   1203 HG12 VAL A  72      12.211  25.618  21.604  1.00  0.00      PROA
ATOM   1204 HG13 VAL A  72      10.843  26.177  20.572  1.00  0.00      PROA
ATOM   1205  CG2 VAL A  72      10.223  23.712  19.452  1.00  0.00      PROA
ATOM   1206 HG21 VAL A  72       9.711  22.727  19.471  1.00  0.00      PROA
ATOM   1207 HG22 VAL A  72      10.945  23.729  18.609  1.00  0.00      PROA
ATOM   1208 HG23 VAL A  72       9.444  24.482  19.274  1.00  0.00      PROA
ATOM   1209  C   VAL A  72      12.389  22.885  22.481  1.00  0.00      PROA
ATOM   1210  O   VAL A  72      13.152  22.008  22.837  1.00  0.00      PROA
ATOM   1211  N   GLU A  73      11.676  23.658  23.288  1.00  0.00      PROA
ATOM   1212  HN  GLU A  73      10.888  24.141  22.920  1.00  0.00      PROA
ATOM   1213  CA  GLU A  73      12.018  24.094  24.573  1.00  0.00      PROA
ATOM   1214  HA  GLU A  73      12.949  23.643  24.877  1.00  0.00      PROA
ATOM   1215  CB  GLU A  73      12.108  25.637  24.517  1.00  0.00      PROA
ATOM   1216  HB1 GLU A  73      12.897  25.901  23.776  1.00  0.00      PROA
ATOM   1217  HB2 GLU A  73      12.481  26.035  25.483  1.00  0.00      PROA
ATOM   1218  CG  GLU A  73      10.794  26.320  24.062  1.00  0.00      PROA
ATOM   1219  HG1 GLU A  73       9.912  25.841  24.507  1.00  0.00      PROA
ATOM   1220  HG2 GLU A  73      10.665  26.230  22.968  1.00  0.00      PROA
ATOM   1221  CD  GLU A  73      10.785  27.794  24.411  1.00  0.00      PROA
ATOM   1222  OE1 GLU A  73      11.766  28.250  25.040  1.00  0.00      PROA
ATOM   1223  OE2 GLU A  73       9.799  28.483  24.049  1.00  0.00      PROA
ATOM   1224  C   GLU A  73      10.982  23.728  25.554  1.00  0.00      PROA
ATOM   1225  O   GLU A  73      10.036  22.966  25.338  1.00  0.00      PROA
ATOM   1226  N   GLU A  74      11.193  24.359  26.708  1.00  0.00      PROA
ATOM   1227  HN  GLU A  74      12.006  24.925  26.824  1.00  0.00      PROA
ATOM   1228  CA  GLU A  74      10.318  24.381  27.812  1.00  0.00      PROA
ATOM   1229  HA  GLU A  74      10.299  23.393  28.250  1.00  0.00      PROA
ATOM   1230  CB  GLU A  74      10.841  25.407  28.824  1.00  0.00      PROA
ATOM   1231  HB1 GLU A  74      10.886  26.422  28.368  1.00  0.00      PROA
ATOM   1232  HB2 GLU A  74      11.887  25.123  29.087  1.00  0.00      PROA
ATOM   1233  CG  GLU A  74      10.005  25.426  30.102  1.00  0.00      PROA
ATOM   1234  HG1 GLU A  74      10.058  24.417  30.561  1.00  0.00      PROA
ATOM   1235  HG2 GLU A  74       8.942  25.674  29.907  1.00  0.00      PROA
ATOM   1236  CD  GLU A  74      10.576  26.438  31.069  1.00  0.00      PROA
ATOM   1237  OE1 GLU A  74      10.622  27.636  30.706  1.00  0.00      PROA
ATOM   1238  OE2 GLU A  74      10.977  26.023  32.178  1.00  0.00      PROA
ATOM   1239  C   GLU A  74       8.938  24.750  27.368  1.00  0.00      PROA
ATOM   1240  O   GLU A  74       8.057  23.919  27.547  1.00  0.00      PROA
ATOM   1241  N   HSD A  75       8.840  25.949  26.719  1.00  0.00      PROA
ATOM   1242  HN  HSD A  75       9.691  26.456  26.606  1.00  0.00      PROA
ATOM   1243  CA  HSD A  75       7.718  26.677  26.151  1.00  0.00      PROA
ATOM   1244  HA  HSD A  75       8.146  27.597  25.781  1.00  0.00      PROA
ATOM   1245  CB  HSD A  75       7.040  25.952  24.973  1.00  0.00      PROA
ATOM   1246  HB1 HSD A  75       6.351  25.158  25.326  1.00  0.00      PROA
ATOM   1247  HB2 HSD A  75       7.819  25.440  24.368  1.00  0.00      PROA
ATOM   1248  ND1 HSD A  75       6.995  27.792  23.240  1.00  0.00      PROA
ATOM   1249  HD1 HSD A  75       7.987  27.958  23.239  1.00  0.00      PROA
ATOM   1250  CG  HSD A  75       6.328  26.898  24.051  1.00  0.00      PROA
ATOM   1251  CE1 HSD A  75       6.060  28.440  22.512  1.00  0.00      PROA
ATOM   1252  HE1 HSD A  75       6.309  29.208  21.780  1.00  0.00      PROA
ATOM   1253  NE2 HSD A  75       4.841  28.020  22.796  1.00  0.00      PROA
ATOM   1254  CD2 HSD A  75       5.010  27.047  23.764  1.00  0.00      PROA
ATOM   1255  HD2 HSD A  75       4.146  26.540  24.172  1.00  0.00      PROA
ATOM   1256  C   HSD A  75       6.705  27.056  27.194  1.00  0.00      PROA
ATOM   1257  O   HSD A  75       5.501  27.118  26.931  1.00  0.00      PROA
ATOM   1258  N   GLY A  76       7.223  27.312  28.416  1.00  0.00      PROA
ATOM   1259  HN  GLY A  76       8.212  27.282  28.544  1.00  0.00      PROA
ATOM   1260  CA  GLY A  76       6.479  27.502  29.633  1.00  0.00      PROA
ATOM   1261  HA1 GLY A  76       7.225  27.533  30.409  1.00  0.00      PROA
ATOM   1262  HA2 GLY A  76       5.769  26.692  29.730  1.00  0.00      PROA
ATOM   1263  C   GLY A  76       5.739  28.802  29.631  1.00  0.00      PROA
ATOM   1264  O   GLY A  76       4.768  28.972  30.370  1.00  0.00      PROA
ATOM   1265  N   ASN A  77       6.265  29.721  28.789  1.00  0.00      PROA
ATOM   1266  HN  ASN A  77       7.106  29.476  28.314  1.00  0.00      PROA
ATOM   1267  CA  ASN A  77       5.735  30.989  28.374  1.00  0.00      PROA
ATOM   1268  HA  ASN A  77       5.038  30.793  27.579  1.00  0.00      PROA
ATOM   1269  CB  ASN A  77       5.052  31.809  29.500  1.00  0.00      PROA
ATOM   1270  HB1 ASN A  77       5.786  32.132  30.263  1.00  0.00      PROA
ATOM   1271  HB2 ASN A  77       4.302  31.189  30.027  1.00  0.00      PROA
ATOM   1272  CG  ASN A  77       4.339  33.053  28.960  1.00  0.00      PROA
ATOM   1273  OD1 ASN A  77       4.901  33.909  28.274  1.00  0.00      PROA
ATOM   1274  ND2 ASN A  77       3.027  33.159  29.296  1.00  0.00      PROA
ATOM   1275 HD21 ASN A  77       2.501  33.949  28.982  1.00  0.00      PROA
ATOM   1276 HD22 ASN A  77       2.587  32.458  29.856  1.00  0.00      PROA
ATOM   1277  C   ASN A  77       6.869  31.796  27.794  1.00  0.00      PROA
ATOM   1278  O   ASN A  77       7.209  32.848  28.320  1.00  0.00      PROA
ATOM   1279  N   ARG A  78       7.528  31.400  26.696  1.00  0.00      PROA
ATOM   1280  HN  ARG A  78       7.348  30.566  26.180  1.00  0.00      PROA
ATOM   1281  CA  ARG A  78       8.478  32.362  26.168  1.00  0.00      PROA
ATOM   1282  HA  ARG A  78       8.986  32.882  26.965  1.00  0.00      PROA
ATOM   1283  CB  ARG A  78       9.580  31.718  25.353  1.00  0.00      PROA
ATOM   1284  HB1 ARG A  78      10.229  32.528  24.953  1.00  0.00      PROA
ATOM   1285  HB2 ARG A  78       9.147  31.157  24.493  1.00  0.00      PROA
ATOM   1286  CG  ARG A  78      10.461  30.771  26.168  1.00  0.00      PROA
ATOM   1287  HG1 ARG A  78      11.200  30.385  25.441  1.00  0.00      PROA
ATOM   1288  HG2 ARG A  78       9.870  29.924  26.576  1.00  0.00      PROA
ATOM   1289  CD  ARG A  78      11.255  31.483  27.251  1.00  0.00      PROA
ATOM   1290  HD1 ARG A  78      10.579  31.904  28.027  1.00  0.00      PROA
ATOM   1291  HD2 ARG A  78      11.859  32.295  26.793  1.00  0.00      PROA
ATOM   1292  NE  ARG A  78      12.156  30.496  27.911  1.00  0.00      PROA
ATOM   1293  HE  ARG A  78      12.047  29.524  27.707  1.00  0.00      PROA
ATOM   1294  CZ  ARG A  78      13.046  30.871  28.850  1.00  0.00      PROA
ATOM   1295  NH1 ARG A  78      13.220  32.175  29.126  1.00  0.00      PROA
ATOM   1296 HH11 ARG A  78      12.679  32.860  28.644  1.00  0.00      PROA
ATOM   1297 HH12 ARG A  78      13.815  32.439  29.882  1.00  0.00      PROA
ATOM   1298  NH2 ARG A  78      13.770  29.947  29.509  1.00  0.00      PROA
ATOM   1299 HH21 ARG A  78      13.628  28.972  29.336  1.00  0.00      PROA
ATOM   1300 HH22 ARG A  78      14.383  30.222  30.247  1.00  0.00      PROA
ATOM   1301  C   ARG A  78       7.746  33.372  25.327  1.00  0.00      PROA
ATOM   1302  O   ARG A  78       6.706  32.992  24.781  1.00  0.00      PROA
ATOM   1303  N   PRO A  79       8.165  34.645  25.174  1.00  0.00      PROA
ATOM   1304  CD  PRO A  79       9.280  35.326  25.850  1.00  0.00      PROA
ATOM   1305  HD1 PRO A  79      10.235  34.983  25.419  1.00  0.00      PROA
ATOM   1306  HD2 PRO A  79       9.264  35.106  26.939  1.00  0.00      PROA
ATOM   1307  CA  PRO A  79       7.395  35.583  24.389  1.00  0.00      PROA
ATOM   1308  HA  PRO A  79       6.457  35.747  24.903  1.00  0.00      PROA
ATOM   1309  CB  PRO A  79       8.247  36.845  24.294  1.00  0.00      PROA
ATOM   1310  HB1 PRO A  79       7.631  37.761  24.189  1.00  0.00      PROA
ATOM   1311  HB2 PRO A  79       8.976  36.794  23.452  1.00  0.00      PROA
ATOM   1312  CG  PRO A  79       9.040  36.824  25.596  1.00  0.00      PROA
ATOM   1313  HG1 PRO A  79       9.987  37.395  25.529  1.00  0.00      PROA
ATOM   1314  HG2 PRO A  79       8.414  37.236  26.418  1.00  0.00      PROA
ATOM   1315  C   PRO A  79       7.111  35.056  23.033  1.00  0.00      PROA
ATOM   1316  O   PRO A  79       8.042  34.563  22.403  1.00  0.00      PROA
ATOM   1317  N   LEU A  80       5.843  35.198  22.609  1.00  0.00      PROA
ATOM   1318  HN  LEU A  80       5.171  35.617  23.214  1.00  0.00      PROA
ATOM   1319  CA  LEU A  80       5.300  34.775  21.354  1.00  0.00      PROA
ATOM   1320  HA  LEU A  80       5.501  33.719  21.245  1.00  0.00      PROA
ATOM   1321  CB  LEU A  80       3.785  35.059  21.328  1.00  0.00      PROA
ATOM   1322  HB1 LEU A  80       3.350  34.578  22.233  1.00  0.00      PROA
ATOM   1323  HB2 LEU A  80       3.334  34.564  20.449  1.00  0.00      PROA
ATOM   1324  CG  LEU A  80       3.367  36.547  21.304  1.00  0.00      PROA
ATOM   1325  HG  LEU A  80       4.099  37.154  21.882  1.00  0.00      PROA
ATOM   1326  CD1 LEU A  80       3.268  37.111  19.873  1.00  0.00      PROA
ATOM   1327 HD11 LEU A  80       2.562  36.499  19.272  1.00  0.00      PROA
ATOM   1328 HD12 LEU A  80       4.234  37.146  19.340  1.00  0.00      PROA
ATOM   1329 HD13 LEU A  80       2.875  38.150  19.908  1.00  0.00      PROA
ATOM   1330  CD2 LEU A  80       2.010  36.706  21.987  1.00  0.00      PROA
ATOM   1331 HD21 LEU A  80       2.056  36.354  23.040  1.00  0.00      PROA
ATOM   1332 HD22 LEU A  80       1.249  36.107  21.441  1.00  0.00      PROA
ATOM   1333 HD23 LEU A  80       1.698  37.772  21.979  1.00  0.00      PROA
ATOM   1334  C   LEU A  80       5.969  35.519  20.248  1.00  0.00      PROA
ATOM   1335  O   LEU A  80       6.051  35.103  19.096  1.00  0.00      PROA
ATOM   1336  N   LYS A  81       6.567  36.673  20.518  1.00  0.00      PROA
ATOM   1337  HN  LYS A  81       6.608  37.128  21.403  1.00  0.00      PROA
ATOM   1338  CA  LYS A  81       7.180  37.245  19.360  1.00  0.00      PROA
ATOM   1339  HA  LYS A  81       6.476  37.278  18.536  1.00  0.00      PROA
ATOM   1340  CB  LYS A  81       7.547  38.693  19.573  1.00  0.00      PROA
ATOM   1341  HB1 LYS A  81       8.119  39.080  18.696  1.00  0.00      PROA
ATOM   1342  HB2 LYS A  81       8.198  38.793  20.472  1.00  0.00      PROA
ATOM   1343  CG  LYS A  81       6.313  39.579  19.736  1.00  0.00      PROA
ATOM   1344  HG1 LYS A  81       5.731  39.267  20.631  1.00  0.00      PROA
ATOM   1345  HG2 LYS A  81       5.659  39.475  18.842  1.00  0.00      PROA
ATOM   1346  CD  LYS A  81       6.739  41.038  19.891  1.00  0.00      PROA
ATOM   1347  HD1 LYS A  81       7.323  41.339  18.992  1.00  0.00      PROA
ATOM   1348  HD2 LYS A  81       7.409  41.117  20.778  1.00  0.00      PROA
ATOM   1349  CE  LYS A  81       5.544  41.972  20.064  1.00  0.00      PROA
ATOM   1350  HE1 LYS A  81       4.953  41.689  20.961  1.00  0.00      PROA
ATOM   1351  HE2 LYS A  81       4.888  41.940  19.168  1.00  0.00      PROA
ATOM   1352  NZ  LYS A  81       5.997  43.369  20.246  1.00  0.00      PROA
ATOM   1353  HZ1 LYS A  81       6.541  43.669  19.412  1.00  0.00      PROA
ATOM   1354  HZ2 LYS A  81       6.600  43.432  21.091  1.00  0.00      PROA
ATOM   1355  HZ3 LYS A  81       5.172  43.992  20.362  1.00  0.00      PROA
ATOM   1356  C   LYS A  81       8.391  36.471  18.902  1.00  0.00      PROA
ATOM   1357  O   LYS A  81       8.682  36.499  17.712  1.00  0.00      PROA
ATOM   1358  N   GLU A  82       9.052  35.753  19.852  1.00  0.00      PROA
ATOM   1359  HN  GLU A  82       8.736  35.760  20.799  1.00  0.00      PROA
ATOM   1360  CA  GLU A  82      10.205  34.928  19.629  1.00  0.00      PROA
ATOM   1361  HA  GLU A  82      10.871  35.434  18.943  1.00  0.00      PROA
ATOM   1362  CB  GLU A  82      10.954  34.565  20.920  1.00  0.00      PROA
ATOM   1363  HB1 GLU A  82      11.787  33.855  20.702  1.00  0.00      PROA
ATOM   1364  HB2 GLU A  82      10.260  34.069  21.628  1.00  0.00      PROA
ATOM   1365  CG  GLU A  82      11.554  35.811  21.575  1.00  0.00      PROA
ATOM   1366  HG1 GLU A  82      10.763  36.573  21.746  1.00  0.00      PROA
ATOM   1367  HG2 GLU A  82      12.321  36.254  20.906  1.00  0.00      PROA
ATOM   1368  CD  GLU A  82      12.168  35.476  22.923  1.00  0.00      PROA
ATOM   1369  OE1 GLU A  82      11.642  34.575  23.613  1.00  0.00      PROA
ATOM   1370  OE2 GLU A  82      13.159  36.139  23.304  1.00  0.00      PROA
ATOM   1371  C   GLU A  82       9.775  33.675  19.032  1.00  0.00      PROA
ATOM   1372  O   GLU A  82      10.489  33.086  18.228  1.00  0.00      PROA
ATOM   1373  N   GLU A  83       8.546  33.226  19.320  1.00  0.00      PROA
ATOM   1374  HN  GLU A  83       7.899  33.647  19.951  1.00  0.00      PROA
ATOM   1375  CA  GLU A  83       8.184  32.080  18.554  1.00  0.00      PROA
ATOM   1376  HA  GLU A  83       8.975  31.346  18.596  1.00  0.00      PROA
ATOM   1377  CB  GLU A  83       6.930  31.398  19.041  1.00  0.00      PROA
ATOM   1378  HB1 GLU A  83       6.117  32.148  18.996  1.00  0.00      PROA
ATOM   1379  HB2 GLU A  83       7.010  31.129  20.117  1.00  0.00      PROA
ATOM   1380  CG  GLU A  83       6.574  30.159  18.205  1.00  0.00      PROA
ATOM   1381  HG1 GLU A  83       6.553  30.370  17.119  1.00  0.00      PROA
ATOM   1382  HG2 GLU A  83       5.552  29.852  18.485  1.00  0.00      PROA
ATOM   1383  CD  GLU A  83       7.478  28.971  18.499  1.00  0.00      PROA
ATOM   1384  OE1 GLU A  83       7.534  28.551  19.679  1.00  0.00      PROA
ATOM   1385  OE2 GLU A  83       8.083  28.426  17.549  1.00  0.00      PROA
ATOM   1386  C   GLU A  83       8.060  32.463  17.127  1.00  0.00      PROA
ATOM   1387  O   GLU A  83       8.709  31.826  16.302  1.00  0.00      PROA
ATOM   1388  N   PHE A  84       7.384  33.623  16.911  1.00  0.00      PROA
ATOM   1389  HN  PHE A  84       7.005  34.133  17.681  1.00  0.00      PROA
ATOM   1390  CA  PHE A  84       7.053  34.152  15.627  1.00  0.00      PROA
ATOM   1391  HA  PHE A  84       6.424  33.414  15.154  1.00  0.00      PROA
ATOM   1392  CB  PHE A  84       6.268  35.481  15.698  1.00  0.00      PROA
ATOM   1393  HB1 PHE A  84       6.830  36.254  16.255  1.00  0.00      PROA
ATOM   1394  HB2 PHE A  84       5.309  35.309  16.235  1.00  0.00      PROA
ATOM   1395  CG  PHE A  84       5.930  36.025  14.334  1.00  0.00      PROA
ATOM   1396  CD1 PHE A  84       5.224  35.230  13.421  1.00  0.00      PROA
ATOM   1397  HD1 PHE A  84       4.938  34.228  13.694  1.00  0.00      PROA
ATOM   1398  CE1 PHE A  84       4.880  35.723  12.161  1.00  0.00      PROA
ATOM   1399  HE1 PHE A  84       4.334  35.101  11.467  1.00  0.00      PROA
ATOM   1400  CZ  PHE A  84       5.253  37.021  11.798  1.00  0.00      PROA
ATOM   1401  HZ  PHE A  84       4.992  37.404  10.822  1.00  0.00      PROA
ATOM   1402  CD2 PHE A  84       6.309  37.322  13.957  1.00  0.00      PROA
ATOM   1403  HD2 PHE A  84       6.860  37.944  14.647  1.00  0.00      PROA
ATOM   1404  CE2 PHE A  84       5.971  37.819  12.695  1.00  0.00      PROA
ATOM   1405  HE2 PHE A  84       6.263  38.819  12.412  1.00  0.00      PROA
ATOM   1406  C   PHE A  84       8.264  34.328  14.800  1.00  0.00      PROA
ATOM   1407  O   PHE A  84       8.205  33.971  13.634  1.00  0.00      PROA
ATOM   1408  N   ALA A  85       9.364  34.813  15.412  1.00  0.00      PROA
ATOM   1409  HN  ALA A  85       9.337  35.085  16.372  1.00  0.00      PROA
ATOM   1410  CA  ALA A  85      10.617  34.994  14.749  1.00  0.00      PROA
ATOM   1411  HA  ALA A  85      10.452  35.673  13.924  1.00  0.00      PROA
ATOM   1412  CB  ALA A  85      11.665  35.598  15.689  1.00  0.00      PROA
ATOM   1413  HB1 ALA A  85      11.867  34.927  16.553  1.00  0.00      PROA
ATOM   1414  HB2 ALA A  85      11.295  36.565  16.091  1.00  0.00      PROA
ATOM   1415  HB3 ALA A  85      12.622  35.793  15.158  1.00  0.00      PROA
ATOM   1416  C   ALA A  85      11.204  33.738  14.212  1.00  0.00      PROA
ATOM   1417  O   ALA A  85      11.829  33.792  13.158  1.00  0.00      PROA
ATOM   1418  N   VAL A  86      11.086  32.625  14.974  1.00  0.00      PROA
ATOM   1419  HN  VAL A  86      10.552  32.632  15.819  1.00  0.00      PROA
ATOM   1420  CA  VAL A  86      11.763  31.394  14.682  1.00  0.00      PROA
ATOM   1421  HA  VAL A  86      12.783  31.616  14.398  1.00  0.00      PROA
ATOM   1422  CB  VAL A  86      11.764  30.415  15.846  1.00  0.00      PROA
ATOM   1423  HB  VAL A  86      10.729  30.253  16.226  1.00  0.00      PROA
ATOM   1424  CG1 VAL A  86      12.356  29.053  15.423  1.00  0.00      PROA
ATOM   1425 HG11 VAL A  86      13.332  29.200  14.915  1.00  0.00      PROA
ATOM   1426 HG12 VAL A  86      11.673  28.503  14.746  1.00  0.00      PROA
ATOM   1427 HG13 VAL A  86      12.522  28.420  16.321  1.00  0.00      PROA
ATOM   1428  CG2 VAL A  86      12.596  31.016  16.988  1.00  0.00      PROA
ATOM   1429 HG21 VAL A  86      12.358  32.081  17.171  1.00  0.00      PROA
ATOM   1430 HG22 VAL A  86      13.675  30.945  16.747  1.00  0.00      PROA
ATOM   1431 HG23 VAL A  86      12.422  30.449  17.928  1.00  0.00      PROA
ATOM   1432  C   VAL A  86      11.091  30.762  13.552  1.00  0.00      PROA
ATOM   1433  O   VAL A  86      11.769  30.349  12.610  1.00  0.00      PROA
ATOM   1434  N   ILE A  87       9.735  30.723  13.662  1.00  0.00      PROA
ATOM   1435  HN  ILE A  87       9.274  31.147  14.441  1.00  0.00      PROA
ATOM   1436  CA  ILE A  87       8.889  29.975  12.781  1.00  0.00      PROA
ATOM   1437  HA  ILE A  87       9.275  28.965  12.750  1.00  0.00      PROA
ATOM   1438  CB  ILE A  87       7.429  29.912  13.202  1.00  0.00      PROA
ATOM   1439  HB  ILE A  87       6.898  29.233  12.503  1.00  0.00      PROA
ATOM   1440  CG2 ILE A  87       7.352  29.282  14.600  1.00  0.00      PROA
ATOM   1441 HG21 ILE A  87       7.996  29.800  15.332  1.00  0.00      PROA
ATOM   1442 HG22 ILE A  87       7.678  28.229  14.534  1.00  0.00      PROA
ATOM   1443 HG23 ILE A  87       6.319  29.293  14.990  1.00  0.00      PROA
ATOM   1444  CG1 ILE A  87       6.713  31.272  13.151  1.00  0.00      PROA
ATOM   1445 HG11 ILE A  87       6.806  31.743  12.153  1.00  0.00      PROA
ATOM   1446 HG12 ILE A  87       7.187  31.913  13.913  1.00  0.00      PROA
ATOM   1447  CD  ILE A  87       5.216  31.203  13.434  1.00  0.00      PROA
ATOM   1448  HD1 ILE A  87       5.022  31.017  14.511  1.00  0.00      PROA
ATOM   1449  HD2 ILE A  87       4.745  30.386  12.849  1.00  0.00      PROA
ATOM   1450  HD3 ILE A  87       4.721  32.154  13.151  1.00  0.00      PROA
ATOM   1451  C   ILE A  87       9.016  30.548  11.419  1.00  0.00      PROA
ATOM   1452  O   ILE A  87       9.045  29.822  10.436  1.00  0.00      PROA
ATOM   1453  N   ILE A  88       9.161  31.881  11.320  1.00  0.00      PROA
ATOM   1454  HN  ILE A  88       9.153  32.496  12.106  1.00  0.00      PROA
ATOM   1455  CA  ILE A  88       9.254  32.462  10.021  1.00  0.00      PROA
ATOM   1456  HA  ILE A  88       8.556  31.982   9.362  1.00  0.00      PROA
ATOM   1457  CB  ILE A  88       8.927  33.931   9.990  1.00  0.00      PROA
ATOM   1458  HB  ILE A  88       8.990  34.300   8.937  1.00  0.00      PROA
ATOM   1459  CG2 ILE A  88       7.460  34.100  10.434  1.00  0.00      PROA
ATOM   1460 HG21 ILE A  88       7.302  33.798  11.483  1.00  0.00      PROA
ATOM   1461 HG22 ILE A  88       6.796  33.476   9.797  1.00  0.00      PROA
ATOM   1462 HG23 ILE A  88       7.138  35.156  10.323  1.00  0.00      PROA
ATOM   1463  CG1 ILE A  88       9.913  34.757  10.837  1.00  0.00      PROA
ATOM   1464 HG11 ILE A  88      10.964  34.560  10.535  1.00  0.00      PROA
ATOM   1465 HG12 ILE A  88       9.806  34.473  11.899  1.00  0.00      PROA
ATOM   1466  CD  ILE A  88       9.703  36.261  10.708  1.00  0.00      PROA
ATOM   1467  HD1 ILE A  88       8.709  36.559  11.102  1.00  0.00      PROA
ATOM   1468  HD2 ILE A  88       9.774  36.575   9.645  1.00  0.00      PROA
ATOM   1469  HD3 ILE A  88      10.479  36.807  11.287  1.00  0.00      PROA
ATOM   1470  C   ILE A  88      10.600  32.235   9.449  1.00  0.00      PROA
ATOM   1471  O   ILE A  88      10.738  32.186   8.234  1.00  0.00      PROA
ATOM   1472  N   ALA A  89      11.635  32.006  10.279  1.00  0.00      PROA
ATOM   1473  HN  ALA A  89      11.555  31.984  11.274  1.00  0.00      PROA
ATOM   1474  CA  ALA A  89      12.922  31.798   9.703  1.00  0.00      PROA
ATOM   1475  HA  ALA A  89      13.167  32.688   9.136  1.00  0.00      PROA
ATOM   1476  CB  ALA A  89      14.016  31.611  10.739  1.00  0.00      PROA
ATOM   1477  HB1 ALA A  89      13.862  30.700  11.354  1.00  0.00      PROA
ATOM   1478  HB2 ALA A  89      14.012  32.497  11.406  1.00  0.00      PROA
ATOM   1479  HB3 ALA A  89      15.019  31.547  10.262  1.00  0.00      PROA
ATOM   1480  C   ALA A  89      12.942  30.647   8.769  1.00  0.00      PROA
ATOM   1481  O   ALA A  89      13.444  30.845   7.669  1.00  0.00      PROA
ATOM   1482  N   GLY A  90      12.294  29.512   9.146  1.00  0.00      PROA
ATOM   1483  HN  GLY A  90      11.828  29.451  10.027  1.00  0.00      PROA
ATOM   1484  CA  GLY A  90      12.341  28.316   8.352  1.00  0.00      PROA
ATOM   1485  HA1 GLY A  90      11.633  27.631   8.768  1.00  0.00      PROA
ATOM   1486  HA2 GLY A  90      13.357  27.947   8.392  1.00  0.00      PROA
ATOM   1487  C   GLY A  90      11.970  28.491   6.940  1.00  0.00      PROA
ATOM   1488  O   GLY A  90      12.835  28.317   6.097  1.00  0.00      PROA
ATOM   1489  N   PRO A  91      10.752  28.869   6.598  1.00  0.00      PROA
ATOM   1490  CD  PRO A  91       9.627  29.043   7.522  1.00  0.00      PROA
ATOM   1491  HD1 PRO A  91       9.639  30.085   7.895  1.00  0.00      PROA
ATOM   1492  HD2 PRO A  91       9.642  28.343   8.381  1.00  0.00      PROA
ATOM   1493  CA  PRO A  91      10.304  28.833   5.225  1.00  0.00      PROA
ATOM   1494  HA  PRO A  91      10.421  27.832   4.837  1.00  0.00      PROA
ATOM   1495  CB  PRO A  91       8.859  29.314   5.292  1.00  0.00      PROA
ATOM   1496  HB1 PRO A  91       8.240  28.897   4.470  1.00  0.00      PROA
ATOM   1497  HB2 PRO A  91       8.779  30.427   5.275  1.00  0.00      PROA
ATOM   1498  CG  PRO A  91       8.390  28.842   6.659  1.00  0.00      PROA
ATOM   1499  HG1 PRO A  91       7.519  29.429   7.011  1.00  0.00      PROA
ATOM   1500  HG2 PRO A  91       8.105  27.770   6.620  1.00  0.00      PROA
ATOM   1501  C   PRO A  91      11.066  29.759   4.370  1.00  0.00      PROA
ATOM   1502  O   PRO A  91      11.077  29.533   3.164  1.00  0.00      PROA
ATOM   1503  N   LEU A  92      11.616  30.821   5.008  1.00  0.00      PROA
ATOM   1504  HN  LEU A  92      11.497  30.940   5.992  1.00  0.00      PROA
ATOM   1505  CA  LEU A  92      12.412  31.823   4.387  1.00  0.00      PROA
ATOM   1506  HA  LEU A  92      11.891  32.159   3.502  1.00  0.00      PROA
ATOM   1507  CB  LEU A  92      12.743  33.013   5.292  1.00  0.00      PROA
ATOM   1508  HB1 LEU A  92      13.440  33.701   4.761  1.00  0.00      PROA
ATOM   1509  HB2 LEU A  92      13.252  32.687   6.219  1.00  0.00      PROA
ATOM   1510  CG  LEU A  92      11.515  33.851   5.671  1.00  0.00      PROA
ATOM   1511  HG  LEU A  92      10.728  33.188   6.087  1.00  0.00      PROA
ATOM   1512  CD1 LEU A  92      11.906  34.880   6.744  1.00  0.00      PROA
ATOM   1513 HD11 LEU A  92      12.679  35.574   6.351  1.00  0.00      PROA
ATOM   1514 HD12 LEU A  92      12.312  34.370   7.643  1.00  0.00      PROA
ATOM   1515 HD13 LEU A  92      11.018  35.474   7.050  1.00  0.00      PROA
ATOM   1516  CD2 LEU A  92      10.914  34.530   4.433  1.00  0.00      PROA
ATOM   1517 HD21 LEU A  92      10.539  33.781   3.706  1.00  0.00      PROA
ATOM   1518 HD22 LEU A  92      11.675  35.165   3.931  1.00  0.00      PROA
ATOM   1519 HD23 LEU A  92      10.060  35.176   4.730  1.00  0.00      PROA
ATOM   1520  C   LEU A  92      13.668  31.234   3.952  1.00  0.00      PROA
ATOM   1521  O   LEU A  92      14.082  31.546   2.846  1.00  0.00      PROA
ATOM   1522  N   GLN A  93      14.243  30.348   4.805  1.00  0.00      PROA
ATOM   1523  HN  GLN A  93      13.840  30.175   5.703  1.00  0.00      PROA
ATOM   1524  CA  GLN A  93      15.407  29.564   4.497  1.00  0.00      PROA
ATOM   1525  HA  GLN A  93      16.164  30.233   4.115  1.00  0.00      PROA
ATOM   1526  CB  GLN A  93      15.991  28.794   5.702  1.00  0.00      PROA
ATOM   1527  HB1 GLN A  93      16.835  28.158   5.344  1.00  0.00      PROA
ATOM   1528  HB2 GLN A  93      15.229  28.122   6.143  1.00  0.00      PROA
ATOM   1529  CG  GLN A  93      16.543  29.745   6.773  1.00  0.00      PROA
ATOM   1530  HG1 GLN A  93      15.745  30.388   7.188  1.00  0.00      PROA
ATOM   1531  HG2 GLN A  93      17.303  30.405   6.300  1.00  0.00      PROA
ATOM   1532  CD  GLN A  93      17.183  28.953   7.914  1.00  0.00      PROA
ATOM   1533  OE1 GLN A  93      16.826  27.801   8.181  1.00  0.00      PROA
ATOM   1534  NE2 GLN A  93      18.162  29.605   8.602  1.00  0.00      PROA
ATOM   1535 HE21 GLN A  93      18.631  29.138   9.350  1.00  0.00      PROA
ATOM   1536 HE22 GLN A  93      18.413  30.539   8.351  1.00  0.00      PROA
ATOM   1537  C   GLN A  93      15.056  28.625   3.411  1.00  0.00      PROA
ATOM   1538  O   GLN A  93      15.816  28.318   2.498  1.00  0.00      PROA
ATOM   1539  N   HSD A  94      13.824  28.141   3.368  1.00  0.00      PROA
ATOM   1540  HN  HSD A  94      13.083  28.354   4.000  1.00  0.00      PROA
ATOM   1541  CA  HSD A  94      13.669  27.200   2.309  1.00  0.00      PROA
ATOM   1542  HA  HSD A  94      14.490  26.488   2.323  1.00  0.00      PROA
ATOM   1543  CB  HSD A  94      12.486  26.280   2.465  1.00  0.00      PROA
ATOM   1544  HB1 HSD A  94      12.408  25.594   1.591  1.00  0.00      PROA
ATOM   1545  HB2 HSD A  94      11.542  26.864   2.530  1.00  0.00      PROA
ATOM   1546  ND1 HSD A  94      12.708  25.955   4.969  1.00  0.00      PROA
ATOM   1547  HD1 HSD A  94      12.842  26.927   5.184  1.00  0.00      PROA
ATOM   1548  CG  HSD A  94      12.636  25.435   3.700  1.00  0.00      PROA
ATOM   1549  CE1 HSD A  94      12.768  24.932   5.836  1.00  0.00      PROA
ATOM   1550  HE1 HSD A  94      12.882  25.057   6.912  1.00  0.00      PROA
ATOM   1551  NE2 HSD A  94      12.724  23.780   5.212  1.00  0.00      PROA
ATOM   1552  CD2 HSD A  94      12.656  24.091   3.865  1.00  0.00      PROA
ATOM   1553  HD2 HSD A  94      12.611  23.300   3.127  1.00  0.00      PROA
ATOM   1554  C   HSD A  94      13.736  27.923   0.999  1.00  0.00      PROA
ATOM   1555  O   HSD A  94      14.513  27.482   0.159  1.00  0.00      PROA
ATOM   1556  N   ILE A  95      13.132  29.140   0.960  1.00  0.00      PROA
ATOM   1557  HN  ILE A  95      12.608  29.481   1.738  1.00  0.00      PROA
ATOM   1558  CA  ILE A  95      13.142  29.986  -0.198  1.00  0.00      PROA
ATOM   1559  HA  ILE A  95      12.736  29.401  -1.012  1.00  0.00      PROA
ATOM   1560  CB  ILE A  95      12.258  31.210  -0.035  1.00  0.00      PROA
ATOM   1561  HB  ILE A  95      12.511  31.735   0.912  1.00  0.00      PROA
ATOM   1562  CG2 ILE A  95      12.458  32.205  -1.204  1.00  0.00      PROA
ATOM   1563 HG21 ILE A  95      12.318  31.692  -2.179  1.00  0.00      PROA
ATOM   1564 HG22 ILE A  95      13.461  32.678  -1.183  1.00  0.00      PROA
ATOM   1565 HG23 ILE A  95      11.722  33.033  -1.142  1.00  0.00      PROA
ATOM   1566  CG1 ILE A  95      10.788  30.752   0.051  1.00  0.00      PROA
ATOM   1567 HG11 ILE A  95      10.681  29.906   0.761  1.00  0.00      PROA
ATOM   1568 HG12 ILE A  95      10.471  30.376  -0.947  1.00  0.00      PROA
ATOM   1569  CD  ILE A  95       9.839  31.862   0.500  1.00  0.00      PROA
ATOM   1570  HD1 ILE A  95       9.802  32.687  -0.241  1.00  0.00      PROA
ATOM   1571  HD2 ILE A  95      10.163  32.275   1.479  1.00  0.00      PROA
ATOM   1572  HD3 ILE A  95       8.810  31.459   0.616  1.00  0.00      PROA
ATOM   1573  C   ILE A  95      14.494  30.416  -0.622  1.00  0.00      PROA
ATOM   1574  O   ILE A  95      14.781  30.279  -1.806  1.00  0.00      PROA
ATOM   1575  N   TRP A  96      15.327  30.897   0.332  1.00  0.00      PROA
ATOM   1576  HN  TRP A  96      15.027  30.959   1.283  1.00  0.00      PROA
ATOM   1577  CA  TRP A  96      16.625  31.446   0.064  1.00  0.00      PROA
ATOM   1578  HA  TRP A  96      16.508  32.218  -0.684  1.00  0.00      PROA
ATOM   1579  CB  TRP A  96      17.319  32.010   1.316  1.00  0.00      PROA
ATOM   1580  HB1 TRP A  96      18.376  32.285   1.103  1.00  0.00      PROA
ATOM   1581  HB2 TRP A  96      17.322  31.233   2.113  1.00  0.00      PROA
ATOM   1582  CG  TRP A  96      16.642  33.229   1.835  1.00  0.00      PROA
ATOM   1583  CD1 TRP A  96      16.058  34.220   1.088  1.00  0.00      PROA
ATOM   1584  HD1 TRP A  96      16.012  34.246   0.010  1.00  0.00      PROA
ATOM   1585  NE1 TRP A  96      15.548  35.178   1.917  1.00  0.00      PROA
ATOM   1586  HE1 TRP A  96      15.083  35.987   1.633  1.00  0.00      PROA
ATOM   1587  CE2 TRP A  96      15.792  34.836   3.216  1.00  0.00      PROA
ATOM   1588  CD2 TRP A  96      16.486  33.607   3.209  1.00  0.00      PROA
ATOM   1589  CE3 TRP A  96      16.866  33.024   4.417  1.00  0.00      PROA
ATOM   1590  HE3 TRP A  96      17.404  32.089   4.446  1.00  0.00      PROA
ATOM   1591  CZ3 TRP A  96      16.540  33.674   5.609  1.00  0.00      PROA
ATOM   1592  HZ3 TRP A  96      16.823  33.229   6.553  1.00  0.00      PROA
ATOM   1593  CZ2 TRP A  96      15.479  35.489   4.398  1.00  0.00      PROA
ATOM   1594  HZ2 TRP A  96      14.949  36.429   4.408  1.00  0.00      PROA
ATOM   1595  CH2 TRP A  96      15.861  34.887   5.598  1.00  0.00      PROA
ATOM   1596  HH2 TRP A  96      15.620  35.370   6.535  1.00  0.00      PROA
ATOM   1597  C   TRP A  96      17.515  30.444  -0.505  1.00  0.00      PROA
ATOM   1598  O   TRP A  96      18.303  30.778  -1.384  1.00  0.00      PROA
ATOM   1599  N   LEU A  97      17.397  29.211   0.031  1.00  0.00      PROA
ATOM   1600  HN  LEU A  97      16.732  29.011   0.749  1.00  0.00      PROA
ATOM   1601  CA  LEU A  97      18.232  28.133  -0.359  1.00  0.00      PROA
ATOM   1602  HA  LEU A  97      19.245  28.502  -0.408  1.00  0.00      PROA
ATOM   1603  CB  LEU A  97      18.156  26.917   0.569  1.00  0.00      PROA
ATOM   1604  HB1 LEU A  97      18.519  26.042  -0.002  1.00  0.00      PROA
ATOM   1605  HB2 LEU A  97      17.116  26.724   0.901  1.00  0.00      PROA
ATOM   1606  CG  LEU A  97      19.127  26.985   1.759  1.00  0.00      PROA
ATOM   1607  HG  LEU A  97      18.959  26.073   2.380  1.00  0.00      PROA
ATOM   1608  CD1 LEU A  97      20.583  26.927   1.261  1.00  0.00      PROA
ATOM   1609 HD11 LEU A  97      20.858  27.846   0.705  1.00  0.00      PROA
ATOM   1610 HD12 LEU A  97      20.734  26.049   0.598  1.00  0.00      PROA
ATOM   1611 HD13 LEU A  97      21.275  26.832   2.125  1.00  0.00      PROA
ATOM   1612  CD2 LEU A  97      18.914  28.206   2.662  1.00  0.00      PROA
ATOM   1613 HD21 LEU A  97      17.970  28.130   3.226  1.00  0.00      PROA
ATOM   1614 HD22 LEU A  97      18.946  29.158   2.095  1.00  0.00      PROA
ATOM   1615 HD23 LEU A  97      19.729  28.245   3.418  1.00  0.00      PROA
ATOM   1616  C   LEU A  97      17.877  27.723  -1.710  1.00  0.00      PROA
ATOM   1617  O   LEU A  97      18.791  27.473  -2.487  1.00  0.00      PROA
ATOM   1618  N   GLN A  98      16.551  27.726  -2.010  1.00  0.00      PROA
ATOM   1619  HN  GLN A  98      15.859  27.972  -1.332  1.00  0.00      PROA
ATOM   1620  CA  GLN A  98      16.069  27.342  -3.299  1.00  0.00      PROA
ATOM   1621  HA  GLN A  98      16.420  26.337  -3.491  1.00  0.00      PROA
ATOM   1622  CB  GLN A  98      14.539  27.367  -3.434  1.00  0.00      PROA
ATOM   1623  HB1 GLN A  98      14.148  28.390  -3.250  1.00  0.00      PROA
ATOM   1624  HB2 GLN A  98      14.111  26.705  -2.649  1.00  0.00      PROA
ATOM   1625  CG  GLN A  98      14.073  26.879  -4.815  1.00  0.00      PROA
ATOM   1626  HG1 GLN A  98      14.510  25.876  -5.014  1.00  0.00      PROA
ATOM   1627  HG2 GLN A  98      14.411  27.575  -5.611  1.00  0.00      PROA
ATOM   1628  CD  GLN A  98      12.549  26.827  -4.865  1.00  0.00      PROA
ATOM   1629  OE1 GLN A  98      11.860  27.735  -4.389  1.00  0.00      PROA
ATOM   1630  NE2 GLN A  98      12.012  25.739  -5.480  1.00  0.00      PROA
ATOM   1631 HE21 GLN A  98      11.019  25.657  -5.552  1.00  0.00      PROA
ATOM   1632 HE22 GLN A  98      12.606  25.021  -5.848  1.00  0.00      PROA
ATOM   1633  C   GLN A  98      16.646  28.239  -4.316  1.00  0.00      PROA
ATOM   1634  O   GLN A  98      17.144  27.730  -5.315  1.00  0.00      PROA
ATOM   1635  N   PHE A  99      16.675  29.565  -4.002  1.00  0.00      PROA
ATOM   1636  HN  PHE A  99      16.282  29.898  -3.146  1.00  0.00      PROA
ATOM   1637  CA  PHE A  99      17.211  30.562  -4.873  1.00  0.00      PROA
ATOM   1638  HA  PHE A  99      16.657  30.514  -5.801  1.00  0.00      PROA
ATOM   1639  CB  PHE A  99      17.118  31.988  -4.287  1.00  0.00      PROA
ATOM   1640  HB1 PHE A  99      17.643  32.069  -3.316  1.00  0.00      PROA
ATOM   1641  HB2 PHE A  99      16.049  32.240  -4.110  1.00  0.00      PROA
ATOM   1642  CG  PHE A  99      17.692  33.016  -5.228  1.00  0.00      PROA
ATOM   1643  CD1 PHE A  99      16.954  33.423  -6.347  1.00  0.00      PROA
ATOM   1644  HD1 PHE A  99      15.981  32.992  -6.535  1.00  0.00      PROA
ATOM   1645  CE1 PHE A  99      17.464  34.388  -7.220  1.00  0.00      PROA
ATOM   1646  HE1 PHE A  99      16.889  34.696  -8.081  1.00  0.00      PROA
ATOM   1647  CZ  PHE A  99      18.721  34.951  -6.980  1.00  0.00      PROA
ATOM   1648  HZ  PHE A  99      19.118  35.693  -7.658  1.00  0.00      PROA
ATOM   1649  CD2 PHE A  99      18.957  33.580  -4.999  1.00  0.00      PROA
ATOM   1650  HD2 PHE A  99      19.538  33.270  -4.143  1.00  0.00      PROA
ATOM   1651  CE2 PHE A  99      19.469  34.546  -5.870  1.00  0.00      PROA
ATOM   1652  HE2 PHE A  99      20.442  34.978  -5.689  1.00  0.00      PROA
ATOM   1653  C   PHE A  99      18.620  30.247  -5.154  1.00  0.00      PROA
ATOM   1654  O   PHE A  99      18.968  30.209  -6.330  1.00  0.00      PROA
ATOM   1655  N   ALA A 100      19.387  29.916  -4.082  1.00  0.00      PROA
ATOM   1656  HN  ALA A 100      19.008  29.905  -3.158  1.00  0.00      PROA
ATOM   1657  CA  ALA A 100      20.780  29.639  -4.185  1.00  0.00      PROA
ATOM   1658  HA  ALA A 100      21.252  30.525  -4.588  1.00  0.00      PROA
ATOM   1659  CB  ALA A 100      21.445  29.295  -2.848  1.00  0.00      PROA
ATOM   1660  HB1 ALA A 100      21.057  28.349  -2.419  1.00  0.00      PROA
ATOM   1661  HB2 ALA A 100      21.257  30.108  -2.114  1.00  0.00      PROA
ATOM   1662  HB3 ALA A 100      22.546  29.193  -2.971  1.00  0.00      PROA
ATOM   1663  C   ALA A 100      21.005  28.527  -5.125  1.00  0.00      PROA
ATOM   1664  O   ALA A 100      21.925  28.660  -5.918  1.00  0.00      PROA
ATOM   1665  N   ALA A 101      20.132  27.481  -5.080  1.00  0.00      PROA
ATOM   1666  HN  ALA A 101      19.383  27.471  -4.418  1.00  0.00      PROA
ATOM   1667  CA  ALA A 101      20.240  26.317  -5.905  1.00  0.00      PROA
ATOM   1668  HA  ALA A 101      21.221  25.909  -5.719  1.00  0.00      PROA
ATOM   1669  CB  ALA A 101      19.171  25.258  -5.601  1.00  0.00      PROA
ATOM   1670  HB1 ALA A 101      18.150  25.611  -5.840  1.00  0.00      PROA
ATOM   1671  HB2 ALA A 101      19.192  25.029  -4.517  1.00  0.00      PROA
ATOM   1672  HB3 ALA A 101      19.364  24.318  -6.159  1.00  0.00      PROA
ATOM   1673  C   ALA A 101      20.162  26.675  -7.331  1.00  0.00      PROA
ATOM   1674  O   ALA A 101      20.980  26.179  -8.100  1.00  0.00      PROA
ATOM   1675  N   TRP A 102      19.222  27.591  -7.674  1.00  0.00      PROA
ATOM   1676  HN  TRP A 102      18.602  27.978  -6.993  1.00  0.00      PROA
ATOM   1677  CA  TRP A 102      19.070  28.073  -9.015  1.00  0.00      PROA
ATOM   1678  HA  TRP A 102      18.961  27.207  -9.656  1.00  0.00      PROA
ATOM   1679  CB  TRP A 102      17.853  28.988  -9.212  1.00  0.00      PROA
ATOM   1680  HB1 TRP A 102      17.901  29.487 -10.206  1.00  0.00      PROA
ATOM   1681  HB2 TRP A 102      17.837  29.791  -8.447  1.00  0.00      PROA
ATOM   1682  CG  TRP A 102      16.572  28.227  -9.167  1.00  0.00      PROA
ATOM   1683  CD1 TRP A 102      15.655  28.202  -8.154  1.00  0.00      PROA
ATOM   1684  HD1 TRP A 102      15.738  28.762  -7.234  1.00  0.00      PROA
ATOM   1685  NE1 TRP A 102      14.609  27.391  -8.500  1.00  0.00      PROA
ATOM   1686  HE1 TRP A 102      13.811  27.231  -7.961  1.00  0.00      PROA
ATOM   1687  CE2 TRP A 102      14.822  26.876  -9.747  1.00  0.00      PROA
ATOM   1688  CD2 TRP A 102      16.062  27.371 -10.202  1.00  0.00      PROA
ATOM   1689  CE3 TRP A 102      16.531  26.994 -11.461  1.00  0.00      PROA
ATOM   1690  HE3 TRP A 102      17.473  27.361 -11.842  1.00  0.00      PROA
ATOM   1691  CZ3 TRP A 102      15.753  26.136 -12.239  1.00  0.00      PROA
ATOM   1692  HZ3 TRP A 102      16.104  25.850 -13.220  1.00  0.00      PROA
ATOM   1693  CZ2 TRP A 102      14.049  26.018 -10.518  1.00  0.00      PROA
ATOM   1694  HZ2 TRP A 102      13.103  25.635 -10.168  1.00  0.00      PROA
ATOM   1695  CH2 TRP A 102      14.536  25.652 -11.772  1.00  0.00      PROA
ATOM   1696  HH2 TRP A 102      13.954  24.985 -12.394  1.00  0.00      PROA
ATOM   1697  C   TRP A 102      20.288  28.773  -9.456  1.00  0.00      PROA
ATOM   1698  O   TRP A 102      20.752  28.540 -10.570  1.00  0.00      PROA
ATOM   1699  N   MET A 103      20.869  29.591  -8.550  1.00  0.00      PROA
ATOM   1700  HN  MET A 103      20.483  29.744  -7.642  1.00  0.00      PROA
ATOM   1701  CA  MET A 103      22.075  30.275  -8.873  1.00  0.00      PROA
ATOM   1702  HA  MET A 103      21.926  30.764  -9.825  1.00  0.00      PROA
ATOM   1703  CB  MET A 103      22.453  31.354  -7.853  1.00  0.00      PROA
ATOM   1704  HB1 MET A 103      23.423  31.818  -8.146  1.00  0.00      PROA
ATOM   1705  HB2 MET A 103      22.584  30.906  -6.846  1.00  0.00      PROA
ATOM   1706  CG  MET A 103      21.394  32.467  -7.769  1.00  0.00      PROA
ATOM   1707  HG1 MET A 103      21.753  33.199  -7.012  1.00  0.00      PROA
ATOM   1708  HG2 MET A 103      20.439  32.052  -7.384  1.00  0.00      PROA
ATOM   1709  SD  MET A 103      21.115  33.335  -9.344  1.00  0.00      PROA
ATOM   1710  CE  MET A 103      19.622  32.484  -9.931  1.00  0.00      PROA
ATOM   1711  HE1 MET A 103      18.856  32.414  -9.129  1.00  0.00      PROA
ATOM   1712  HE2 MET A 103      19.849  31.458 -10.286  1.00  0.00      PROA
ATOM   1713  HE3 MET A 103      19.172  33.032 -10.786  1.00  0.00      PROA
ATOM   1714  C   MET A 103      23.131  29.265  -9.111  1.00  0.00      PROA
ATOM   1715  O   MET A 103      23.803  29.269 -10.125  1.00  0.00      PROA
ATOM   1716  N   LEU A 104      23.216  28.209  -8.316  1.00  0.00      PROA
ATOM   1717  HN  LEU A 104      22.653  28.056  -7.504  1.00  0.00      PROA
ATOM   1718  CA  LEU A 104      24.284  27.307  -8.631  1.00  0.00      PROA
ATOM   1719  HA  LEU A 104      25.182  27.907  -8.660  1.00  0.00      PROA
ATOM   1720  CB  LEU A 104      24.462  26.279  -7.525  1.00  0.00      PROA
ATOM   1721  HB1 LEU A 104      23.622  25.548  -7.538  1.00  0.00      PROA
ATOM   1722  HB2 LEU A 104      24.422  26.807  -6.544  1.00  0.00      PROA
ATOM   1723  CG  LEU A 104      25.803  25.535  -7.603  1.00  0.00      PROA
ATOM   1724  HG  LEU A 104      25.831  24.975  -8.562  1.00  0.00      PROA
ATOM   1725  CD1 LEU A 104      27.000  26.506  -7.544  1.00  0.00      PROA
ATOM   1726 HD11 LEU A 104      26.902  27.184  -6.669  1.00  0.00      PROA
ATOM   1727 HD12 LEU A 104      27.069  27.117  -8.467  1.00  0.00      PROA
ATOM   1728 HD13 LEU A 104      27.949  25.946  -7.441  1.00  0.00      PROA
ATOM   1729  CD2 LEU A 104      25.872  24.499  -6.477  1.00  0.00      PROA
ATOM   1730 HD21 LEU A 104      25.040  23.768  -6.571  1.00  0.00      PROA
ATOM   1731 HD22 LEU A 104      25.786  24.999  -5.489  1.00  0.00      PROA
ATOM   1732 HD23 LEU A 104      26.833  23.949  -6.503  1.00  0.00      PROA
ATOM   1733  C   LEU A 104      24.124  26.666 -10.018  1.00  0.00      PROA
ATOM   1734  O   LEU A 104      25.035  26.618 -10.842  1.00  0.00      PROA
ATOM   1735  N   ALA A 105      22.894  26.312 -10.395  1.00  0.00      PROA
ATOM   1736  HN  ALA A 105      22.099  26.393  -9.796  1.00  0.00      PROA
ATOM   1737  CA  ALA A 105      22.694  25.766 -11.714  1.00  0.00      PROA
ATOM   1738  HA  ALA A 105      23.283  24.860 -11.769  1.00  0.00      PROA
ATOM   1739  CB  ALA A 105      21.234  25.367 -11.904  1.00  0.00      PROA
ATOM   1740  HB1 ALA A 105      20.574  26.260 -11.932  1.00  0.00      PROA
ATOM   1741  HB2 ALA A 105      20.914  24.739 -11.047  1.00  0.00      PROA
ATOM   1742  HB3 ALA A 105      21.090  24.787 -12.841  1.00  0.00      PROA
ATOM   1743  C   ALA A 105      23.118  26.656 -12.878  1.00  0.00      PROA
ATOM   1744  O   ALA A 105      23.593  26.162 -13.895  1.00  0.00      PROA
ATOM   1745  N   GLU A 106      22.966  27.986 -12.762  1.00  0.00      PROA
ATOM   1746  HN  GLU A 106      22.594  28.399 -11.932  1.00  0.00      PROA
ATOM   1747  CA  GLU A 106      23.287  28.894 -13.836  1.00  0.00      PROA
ATOM   1748  HA  GLU A 106      22.855  28.500 -14.746  1.00  0.00      PROA
ATOM   1749  CB  GLU A 106      22.611  30.246 -13.547  1.00  0.00      PROA
ATOM   1750  HB1 GLU A 106      22.950  31.002 -14.293  1.00  0.00      PROA
ATOM   1751  HB2 GLU A 106      22.919  30.595 -12.536  1.00  0.00      PROA
ATOM   1752  CG  GLU A 106      21.073  30.163 -13.626  1.00  0.00      PROA
ATOM   1753  HG1 GLU A 106      20.679  29.419 -12.904  1.00  0.00      PROA
ATOM   1754  HG2 GLU A 106      20.778  29.843 -14.649  1.00  0.00      PROA
ATOM   1755  CD  GLU A 106      20.431  31.513 -13.333  1.00  0.00      PROA
ATOM   1756  OE1 GLU A 106      21.166  32.474 -13.002  1.00  0.00      PROA
ATOM   1757  OE2 GLU A 106      19.183  31.600 -13.440  1.00  0.00      PROA
ATOM   1758  C   GLU A 106      24.781  29.112 -14.104  1.00  0.00      PROA
ATOM   1759  O   GLU A 106      25.134  29.389 -15.252  1.00  0.00      PROA
ATOM   1760  N   VAL A 107      25.622  28.942 -13.026  1.00  0.00      PROA
ATOM   1761  HN  VAL A 107      25.176  28.567 -12.216  1.00  0.00      PROA
ATOM   1762  CA  VAL A 107      27.006  29.315 -12.697  1.00  0.00      PROA
ATOM   1763  HA  VAL A 107      27.370  29.952 -13.490  1.00  0.00      PROA
ATOM   1764  CB  VAL A 107      26.946  30.111 -11.381  1.00  0.00      PROA
ATOM   1765  HB  VAL A 107      26.375  29.525 -10.623  1.00  0.00      PROA
ATOM   1766  CG1 VAL A 107      28.334  30.416 -10.772  1.00  0.00      PROA
ATOM   1767 HG11 VAL A 107      29.017  30.831 -11.543  1.00  0.00      PROA
ATOM   1768 HG12 VAL A 107      28.794  29.521 -10.311  1.00  0.00      PROA
ATOM   1769 HG13 VAL A 107      28.226  31.172  -9.965  1.00  0.00      PROA
ATOM   1770  CG2 VAL A 107      26.183  31.426 -11.626  1.00  0.00      PROA
ATOM   1771 HG21 VAL A 107      25.135  31.240 -11.936  1.00  0.00      PROA
ATOM   1772 HG22 VAL A 107      26.687  32.025 -12.415  1.00  0.00      PROA
ATOM   1773 HG23 VAL A 107      26.155  32.029 -10.694  1.00  0.00      PROA
ATOM   1774  C   VAL A 107      28.082  28.222 -12.448  1.00  0.00      PROA
ATOM   1775  O   VAL A 107      29.169  28.344 -13.020  1.00  0.00      PROA
ATOM   1776  N   SER A 108      27.898  27.191 -11.550  1.00  0.00      PROA
ATOM   1777  HN  SER A 108      27.035  27.021 -11.075  1.00  0.00      PROA
ATOM   1778  CA  SER A 108      29.047  26.325 -11.224  1.00  0.00      PROA
ATOM   1779  HA  SER A 108      29.476  26.025 -12.171  1.00  0.00      PROA
ATOM   1780  CB  SER A 108      30.129  27.113 -10.438  1.00  0.00      PROA
ATOM   1781  HB1 SER A 108      29.757  27.365  -9.421  1.00  0.00      PROA
ATOM   1782  HB2 SER A 108      30.371  28.067 -10.946  1.00  0.00      PROA
ATOM   1783  OG  SER A 108      31.361  26.413 -10.327  1.00  0.00      PROA
ATOM   1784  HG1 SER A 108      31.232  25.750  -9.644  1.00  0.00      PROA
ATOM   1785  C   SER A 108      28.784  25.013 -10.463  1.00  0.00      PROA
ATOM   1786  O   SER A 108      27.675  24.701 -10.055  1.00  0.00      PROA
ATOM   1787  N   VAL A 109      29.853  24.180 -10.282  1.00  0.00      PROA
ATOM   1788  HN  VAL A 109      30.700  24.386 -10.767  1.00  0.00      PROA
ATOM   1789  CA  VAL A 109      29.993  23.107  -9.294  1.00  0.00      PROA
ATOM   1790  HA  VAL A 109      31.047  22.872  -9.275  1.00  0.00      PROA
ATOM   1791  CB  VAL A 109      29.590  23.528  -7.882  1.00  0.00      PROA
ATOM   1792  HB  VAL A 109      28.547  23.910  -7.872  1.00  0.00      PROA
ATOM   1793  CG1 VAL A 109      29.638  22.343  -6.894  1.00  0.00      PROA
ATOM   1794 HG11 VAL A 109      30.637  21.858  -6.922  1.00  0.00      PROA
ATOM   1795 HG12 VAL A 109      28.865  21.581  -7.096  1.00  0.00      PROA
ATOM   1796 HG13 VAL A 109      29.466  22.715  -5.861  1.00  0.00      PROA
ATOM   1797  CG2 VAL A 109      30.520  24.652  -7.398  1.00  0.00      PROA
ATOM   1798 HG21 VAL A 109      30.386  25.573  -7.998  1.00  0.00      PROA
ATOM   1799 HG22 VAL A 109      31.582  24.334  -7.456  1.00  0.00      PROA
ATOM   1800 HG23 VAL A 109      30.289  24.906  -6.341  1.00  0.00      PROA
ATOM   1801  C   VAL A 109      29.280  21.811  -9.608  1.00  0.00      PROA
ATOM   1802  O   VAL A 109      29.867  20.728  -9.680  1.00  0.00      PROA
ATOM   1803  N   ILE A 110      27.950  21.923  -9.712  1.00  0.00      PROA
ATOM   1804  HN  ILE A 110      27.524  22.825  -9.647  1.00  0.00      PROA
ATOM   1805  CA  ILE A 110      27.041  20.848  -9.953  1.00  0.00      PROA
ATOM   1806  HA  ILE A 110      27.527  19.904  -9.750  1.00  0.00      PROA
ATOM   1807  CB  ILE A 110      25.766  20.971  -9.131  1.00  0.00      PROA
ATOM   1808  HB  ILE A 110      25.238  21.923  -9.380  1.00  0.00      PROA
ATOM   1809  CG2 ILE A 110      24.832  19.794  -9.458  1.00  0.00      PROA
ATOM   1810 HG21 ILE A 110      25.368  18.826  -9.373  1.00  0.00      PROA
ATOM   1811 HG22 ILE A 110      24.419  19.869 -10.484  1.00  0.00      PROA
ATOM   1812 HG23 ILE A 110      23.985  19.781  -8.740  1.00  0.00      PROA
ATOM   1813  CG1 ILE A 110      26.074  21.009  -7.619  1.00  0.00      PROA
ATOM   1814 HG11 ILE A 110      25.110  21.115  -7.071  1.00  0.00      PROA
ATOM   1815 HG12 ILE A 110      26.679  21.908  -7.387  1.00  0.00      PROA
ATOM   1816  CD  ILE A 110      26.798  19.765  -7.105  1.00  0.00      PROA
ATOM   1817  HD1 ILE A 110      27.780  19.644  -7.607  1.00  0.00      PROA
ATOM   1818  HD2 ILE A 110      26.194  18.848  -7.269  1.00  0.00      PROA
ATOM   1819  HD3 ILE A 110      26.982  19.860  -6.012  1.00  0.00      PROA
ATOM   1820  C   ILE A 110      26.693  20.898 -11.404  1.00  0.00      PROA
ATOM   1821  O   ILE A 110      26.324  21.943 -11.936  1.00  0.00      PROA
ATOM   1822  N   HSE A 111      26.772  19.738 -12.078  1.00  0.00      PROA
ATOM   1823  HN  HSE A 111      27.035  18.894 -11.617  1.00  0.00      PROA
ATOM   1824  CA  HSE A 111      26.621  19.627 -13.512  1.00  0.00      PROA
ATOM   1825  HA  HSE A 111      27.191  20.424 -13.969  1.00  0.00      PROA
ATOM   1826  CB  HSE A 111      27.180  18.281 -14.002  1.00  0.00      PROA
ATOM   1827  HB1 HSE A 111      27.009  18.115 -15.088  1.00  0.00      PROA
ATOM   1828  HB2 HSE A 111      26.736  17.429 -13.442  1.00  0.00      PROA
ATOM   1829  ND1 HSE A 111      29.303  17.969 -12.706  1.00  0.00      PROA
ATOM   1830  CG  HSE A 111      28.664  18.261 -13.898  1.00  0.00      PROA
ATOM   1831  CE1 HSE A 111      30.589  18.012 -12.992  1.00  0.00      PROA
ATOM   1832  HE1 HSE A 111      31.395  17.838 -12.281  1.00  0.00      PROA
ATOM   1833  NE2 HSE A 111      30.808  18.301 -14.295  1.00  0.00      PROA
ATOM   1834  HE2 HSE A 111      31.693  18.389 -14.755  1.00  0.00      PROA
ATOM   1835  CD2 HSE A 111      29.575  18.455 -14.884  1.00  0.00      PROA
ATOM   1836  HD2 HSE A 111      29.432  18.688 -15.930  1.00  0.00      PROA
ATOM   1837  C   HSE A 111      25.234  19.717 -14.044  1.00  0.00      PROA
ATOM   1838  O   HSE A 111      24.822  18.870 -14.842  1.00  0.00      PROA
ATOM   1839  N   GLN A 112      24.425  20.715 -13.601  1.00  0.00      PROA
ATOM   1840  HN  GLN A 112      24.775  21.424 -12.991  1.00  0.00      PROA
ATOM   1841  CA  GLN A 112      23.003  20.710 -13.837  1.00  0.00      PROA
ATOM   1842  HA  GLN A 112      22.618  21.369 -13.086  1.00  0.00      PROA
ATOM   1843  CB  GLN A 112      22.557  21.247 -15.204  1.00  0.00      PROA
ATOM   1844  HB1 GLN A 112      21.456  21.134 -15.307  1.00  0.00      PROA
ATOM   1845  HB2 GLN A 112      23.012  20.653 -16.027  1.00  0.00      PROA
ATOM   1846  CG  GLN A 112      22.850  22.747 -15.387  1.00  0.00      PROA
ATOM   1847  HG1 GLN A 112      22.572  23.301 -14.466  1.00  0.00      PROA
ATOM   1848  HG2 GLN A 112      22.229  23.135 -16.225  1.00  0.00      PROA
ATOM   1849  CD  GLN A 112      24.317  22.981 -15.757  1.00  0.00      PROA
ATOM   1850  OE1 GLN A 112      24.902  22.228 -16.542  1.00  0.00      PROA
ATOM   1851  NE2 GLN A 112      24.922  24.061 -15.196  1.00  0.00      PROA
ATOM   1852 HE21 GLN A 112      24.401  24.684 -14.609  1.00  0.00      PROA
ATOM   1853 HE22 GLN A 112      25.880  24.252 -15.406  1.00  0.00      PROA
ATOM   1854  C   GLN A 112      22.568  19.307 -13.563  1.00  0.00      PROA
ATOM   1855  O   GLN A 112      23.036  18.791 -12.550  1.00  0.00      PROA
ATOM   1856  N   HSD A 113      21.879  18.594 -14.497  1.00  0.00      PROA
ATOM   1857  HN  HSD A 113      21.535  19.001 -15.339  1.00  0.00      PROA
ATOM   1858  CA  HSD A 113      21.773  17.154 -14.364  1.00  0.00      PROA
ATOM   1859  HA  HSD A 113      21.197  16.795 -15.205  1.00  0.00      PROA
ATOM   1860  CB  HSD A 113      23.110  16.367 -14.254  1.00  0.00      PROA
ATOM   1861  HB1 HSD A 113      23.771  16.710 -13.436  1.00  0.00      PROA
ATOM   1862  HB2 HSD A 113      23.675  16.537 -15.197  1.00  0.00      PROA
ATOM   1863  ND1 HSD A 113      22.500  14.103 -15.151  1.00  0.00      PROA
ATOM   1864  HD1 HSD A 113      22.275  14.422 -16.073  1.00  0.00      PROA
ATOM   1865  CG  HSD A 113      22.912  14.892 -14.102  1.00  0.00      PROA
ATOM   1866  CE1 HSD A 113      22.472  12.831 -14.700  1.00  0.00      PROA
ATOM   1867  HE1 HSD A 113      22.178  11.985 -15.320  1.00  0.00      PROA
ATOM   1868  NE2 HSD A 113      22.844  12.749 -13.437  1.00  0.00      PROA
ATOM   1869  CD2 HSD A 113      23.130  14.048 -13.060  1.00  0.00      PROA
ATOM   1870  HD2 HSD A 113      23.492  14.254 -12.062  1.00  0.00      PROA
ATOM   1871  C   HSD A 113      20.967  17.021 -13.161  1.00  0.00      PROA
ATOM   1872  O   HSD A 113      19.790  17.371 -13.185  1.00  0.00      PROA
ATOM   1873  N   THR A 114      21.628  16.737 -12.019  1.00  0.00      PROA
ATOM   1874  HN  THR A 114      22.601  16.533 -11.949  1.00  0.00      PROA
ATOM   1875  CA  THR A 114      20.909  17.002 -10.872  1.00  0.00      PROA
ATOM   1876  HA  THR A 114      20.070  16.319 -10.923  1.00  0.00      PROA
ATOM   1877  CB  THR A 114      21.535  16.677  -9.482  1.00  0.00      PROA
ATOM   1878  HB  THR A 114      20.869  16.822  -8.602  1.00  0.00      PROA
ATOM   1879  OG1 THR A 114      22.684  17.466  -9.225  1.00  0.00      PROA
ATOM   1880  HG1 THR A 114      22.397  18.381  -9.278  1.00  0.00      PROA
ATOM   1881  CG2 THR A 114      21.865  15.182  -9.387  1.00  0.00      PROA
ATOM   1882 HG21 THR A 114      22.630  14.900 -10.139  1.00  0.00      PROA
ATOM   1883 HG22 THR A 114      20.955  14.569  -9.561  1.00  0.00      PROA
ATOM   1884 HG23 THR A 114      22.265  14.935  -8.380  1.00  0.00      PROA
ATOM   1885  C   THR A 114      20.323  18.366 -10.803  1.00  0.00      PROA
ATOM   1886  O   THR A 114      19.801  18.309  -9.821  1.00  0.00      PROA
ATOM   1887  N   PHE A 115      20.112  19.500 -11.517  1.00  0.00      PROA
ATOM   1888  HN  PHE A 115      19.994  19.374 -12.498  1.00  0.00      PROA
ATOM   1889  CA  PHE A 115      20.492  20.879 -11.217  1.00  0.00      PROA
ATOM   1890  HA  PHE A 115      21.157  21.170 -11.993  1.00  0.00      PROA
ATOM   1891  CB  PHE A 115      19.408  21.987 -11.146  1.00  0.00      PROA
ATOM   1892  HB1 PHE A 115      19.853  22.965 -10.879  1.00  0.00      PROA
ATOM   1893  HB2 PHE A 115      18.654  21.725 -10.370  1.00  0.00      PROA
ATOM   1894  CG  PHE A 115      18.664  22.191 -12.430  1.00  0.00      PROA
ATOM   1895  CD1 PHE A 115      19.129  21.715 -13.665  1.00  0.00      PROA
ATOM   1896  HD1 PHE A 115      20.063  21.190 -13.739  1.00  0.00      PROA
ATOM   1897  CE1 PHE A 115      18.371  21.877 -14.826  1.00  0.00      PROA
ATOM   1898  HE1 PHE A 115      18.737  21.496 -15.768  1.00  0.00      PROA
ATOM   1899  CZ  PHE A 115      17.132  22.518 -14.764  1.00  0.00      PROA
ATOM   1900  HZ  PHE A 115      16.539  22.635 -15.660  1.00  0.00      PROA
ATOM   1901  CD2 PHE A 115      17.435  22.867 -12.394  1.00  0.00      PROA
ATOM   1902  HD2 PHE A 115      17.081  23.287 -11.471  1.00  0.00      PROA
ATOM   1903  CE2 PHE A 115      16.663  23.013 -13.546  1.00  0.00      PROA
ATOM   1904  HE2 PHE A 115      15.706  23.510 -13.501  1.00  0.00      PROA
ATOM   1905  C   PHE A 115      21.292  20.948  -9.998  1.00  0.00      PROA
ATOM   1906  O   PHE A 115      22.453  21.326  -9.979  1.00  0.00      PROA
ATOM   1907  N   GLU A 116      20.579  20.548  -8.966  1.00  0.00      PROA
ATOM   1908  HN  GLU A 116      19.609  20.418  -9.124  1.00  0.00      PROA
ATOM   1909  CA  GLU A 116      21.023  20.144  -7.713  1.00  0.00      PROA
ATOM   1910  HA  GLU A 116      21.940  19.577  -7.782  1.00  0.00      PROA
ATOM   1911  CB  GLU A 116      21.156  21.444  -6.945  1.00  0.00      PROA
ATOM   1912  HB1 GLU A 116      20.166  21.939  -6.817  1.00  0.00      PROA
ATOM   1913  HB2 GLU A 116      21.787  22.135  -7.557  1.00  0.00      PROA
ATOM   1914  CG  GLU A 116      21.853  21.253  -5.610  1.00  0.00      PROA
ATOM   1915  HG1 GLU A 116      22.839  20.763  -5.770  1.00  0.00      PROA
ATOM   1916  HG2 GLU A 116      21.260  20.623  -4.916  1.00  0.00      PROA
ATOM   1917  CD  GLU A 116      22.077  22.599  -4.957  1.00  0.00      PROA
ATOM   1918  OE1 GLU A 116      21.758  23.638  -5.577  1.00  0.00      PROA
ATOM   1919  OE2 GLU A 116      22.572  22.605  -3.808  1.00  0.00      PROA
ATOM   1920  C   GLU A 116      19.904  19.316  -7.110  1.00  0.00      PROA
ATOM   1921  O   GLU A 116      20.019  18.844  -5.995  1.00  0.00      PROA
ATOM   1922  N   LEU A 117      18.749  19.213  -7.839  1.00  0.00      PROA
ATOM   1923  HN  LEU A 117      18.780  19.638  -8.734  1.00  0.00      PROA
ATOM   1924  CA  LEU A 117      17.466  18.531  -7.762  1.00  0.00      PROA
ATOM   1925  HA  LEU A 117      16.963  18.789  -8.680  1.00  0.00      PROA
ATOM   1926  CB  LEU A 117      17.503  16.990  -7.655  1.00  0.00      PROA
ATOM   1927  HB1 LEU A 117      16.495  16.614  -7.362  1.00  0.00      PROA
ATOM   1928  HB2 LEU A 117      18.219  16.707  -6.852  1.00  0.00      PROA
ATOM   1929  CG  LEU A 117      17.856  16.215  -8.943  1.00  0.00      PROA
ATOM   1930  HG  LEU A 117      18.873  16.453  -9.232  1.00  0.00      PROA
ATOM   1931  CD1 LEU A 117      17.982  14.715  -8.681  1.00  0.00      PROA
ATOM   1932 HD11 LEU A 117      16.981  14.254  -8.579  1.00  0.00      PROA
ATOM   1933 HD12 LEU A 117      18.565  14.551  -7.753  1.00  0.00      PROA
ATOM   1934 HD13 LEU A 117      18.499  14.211  -9.525  1.00  0.00      PROA
ATOM   1935  CD2 LEU A 117      16.889  16.505 -10.101  1.00  0.00      PROA
ATOM   1936 HD21 LEU A 117      16.953  17.569 -10.409  1.00  0.00      PROA
ATOM   1937 HD22 LEU A 117      15.844  16.277  -9.802  1.00  0.00      PROA
ATOM   1938 HD23 LEU A 117      17.147  15.878 -10.981  1.00  0.00      PROA
ATOM   1939  C   LEU A 117      16.619  19.113  -6.692  1.00  0.00      PROA
ATOM   1940  O   LEU A 117      15.399  19.071  -6.754  1.00  0.00      PROA
ATOM   1941  N   PHE A 118      17.344  19.794  -5.802  1.00  0.00      PROA
ATOM   1942  HN  PHE A 118      18.330  19.692  -5.910  1.00  0.00      PROA
ATOM   1943  CA  PHE A 118      17.083  20.655  -4.717  1.00  0.00      PROA
ATOM   1944  HA  PHE A 118      16.379  20.173  -4.054  1.00  0.00      PROA
ATOM   1945  CB  PHE A 118      18.454  20.946  -4.053  1.00  0.00      PROA
ATOM   1946  HB1 PHE A 118      19.142  21.394  -4.801  1.00  0.00      PROA
ATOM   1947  HB2 PHE A 118      18.904  19.996  -3.692  1.00  0.00      PROA
ATOM   1948  CG  PHE A 118      18.356  21.865  -2.880  1.00  0.00      PROA
ATOM   1949  CD1 PHE A 118      17.419  21.600  -1.877  1.00  0.00      PROA
ATOM   1950  HD1 PHE A 118      16.783  20.731  -1.945  1.00  0.00      PROA
ATOM   1951  CE1 PHE A 118      17.292  22.458  -0.790  1.00  0.00      PROA
ATOM   1952  HE1 PHE A 118      16.568  22.264  -0.015  1.00  0.00      PROA
ATOM   1953  CZ  PHE A 118      18.105  23.578  -0.690  1.00  0.00      PROA
ATOM   1954  HZ  PHE A 118      17.985  24.183   0.190  1.00  0.00      PROA
ATOM   1955  CD2 PHE A 118      19.178  22.995  -2.769  1.00  0.00      PROA
ATOM   1956  HD2 PHE A 118      19.909  23.204  -3.531  1.00  0.00      PROA
ATOM   1957  CE2 PHE A 118      19.057  23.856  -1.676  1.00  0.00      PROA
ATOM   1958  HE2 PHE A 118      19.696  24.722  -1.594  1.00  0.00      PROA
ATOM   1959  C   PHE A 118      16.513  21.934  -5.229  1.00  0.00      PROA
ATOM   1960  O   PHE A 118      15.951  22.714  -4.467  1.00  0.00      PROA
ATOM   1961  N   THR A 119      16.605  22.218  -6.546  1.00  0.00      PROA
ATOM   1962  HN  THR A 119      17.100  21.655  -7.202  1.00  0.00      PROA
ATOM   1963  CA  THR A 119      15.779  23.285  -7.055  1.00  0.00      PROA
ATOM   1964  HA  THR A 119      15.860  24.146  -6.403  1.00  0.00      PROA
ATOM   1965  CB  THR A 119      16.151  23.742  -8.453  1.00  0.00      PROA
ATOM   1966  HB  THR A 119      15.477  24.565  -8.761  1.00  0.00      PROA
ATOM   1967  OG1 THR A 119      16.015  22.696  -9.404  1.00  0.00      PROA
ATOM   1968  HG1 THR A 119      15.080  22.474  -9.434  1.00  0.00      PROA
ATOM   1969  CG2 THR A 119      17.599  24.264  -8.476  1.00  0.00      PROA
ATOM   1970 HG21 THR A 119      18.321  23.502  -8.116  1.00  0.00      PROA
ATOM   1971 HG22 THR A 119      17.672  25.173  -7.849  1.00  0.00      PROA
ATOM   1972 HG23 THR A 119      17.886  24.552  -9.511  1.00  0.00      PROA
ATOM   1973  C   THR A 119      14.363  22.761  -6.993  1.00  0.00      PROA
ATOM   1974  O   THR A 119      13.386  23.429  -6.687  1.00  0.00      PROA
ATOM   1975  N   PHE A 120      14.181  21.467  -7.192  1.00  0.00      PROA
ATOM   1976  HN  PHE A 120      14.903  20.793  -7.332  1.00  0.00      PROA
ATOM   1977  CA  PHE A 120      12.823  21.086  -7.414  1.00  0.00      PROA
ATOM   1978  HA  PHE A 120      12.246  21.873  -7.886  1.00  0.00      PROA
ATOM   1979  CB  PHE A 120      12.711  19.877  -8.346  1.00  0.00      PROA
ATOM   1980  HB1 PHE A 120      11.642  19.635  -8.539  1.00  0.00      PROA
ATOM   1981  HB2 PHE A 120      13.191  18.973  -7.916  1.00  0.00      PROA
ATOM   1982  CG  PHE A 120      13.345  20.183  -9.677  1.00  0.00      PROA
ATOM   1983  CD1 PHE A 120      14.389  19.381 -10.161  1.00  0.00      PROA
ATOM   1984  HD1 PHE A 120      14.759  18.564  -9.559  1.00  0.00      PROA
ATOM   1985  CE1 PHE A 120      14.940  19.613 -11.424  1.00  0.00      PROA
ATOM   1986  HE1 PHE A 120      15.740  18.988 -11.792  1.00  0.00      PROA
ATOM   1987  CZ  PHE A 120      14.449  20.652 -12.219  1.00  0.00      PROA
ATOM   1988  HZ  PHE A 120      14.868  20.824 -13.200  1.00  0.00      PROA
ATOM   1989  CD2 PHE A 120      12.863  21.228 -10.484  1.00  0.00      PROA
ATOM   1990  HD2 PHE A 120      12.047  21.846 -10.138  1.00  0.00      PROA
ATOM   1991  CE2 PHE A 120      13.413  21.464 -11.748  1.00  0.00      PROA
ATOM   1992  HE2 PHE A 120      13.033  22.267 -12.363  1.00  0.00      PROA
ATOM   1993  C   PHE A 120      12.203  20.802  -6.092  1.00  0.00      PROA
ATOM   1994  O   PHE A 120      11.212  21.439  -5.738  1.00  0.00      PROA
ATOM   1995  N   TYR A 121      12.862  19.869  -5.367  1.00  0.00      PROA
ATOM   1996  HN  TYR A 121      13.695  19.478  -5.756  1.00  0.00      PROA
ATOM   1997  CA  TYR A 121      12.523  19.308  -4.086  1.00  0.00      PROA
ATOM   1998  HA  TYR A 121      11.447  19.226  -4.001  1.00  0.00      PROA
ATOM   1999  CB  TYR A 121      13.236  17.959  -3.828  1.00  0.00      PROA
ATOM   2000  HB1 TYR A 121      12.991  17.583  -2.818  1.00  0.00      PROA
ATOM   2001  HB2 TYR A 121      14.339  18.080  -3.902  1.00  0.00      PROA
ATOM   2002  CG  TYR A 121      12.809  16.921  -4.830  1.00  0.00      PROA
ATOM   2003  CD1 TYR A 121      13.575  16.662  -5.974  1.00  0.00      PROA
ATOM   2004  HD1 TYR A 121      14.515  17.147  -6.104  1.00  0.00      PROA
ATOM   2005  CE1 TYR A 121      13.186  15.704  -6.909  1.00  0.00      PROA
ATOM   2006  HE1 TYR A 121      13.795  15.523  -7.784  1.00  0.00      PROA
ATOM   2007  CZ  TYR A 121      12.047  14.939  -6.665  1.00  0.00      PROA
ATOM   2008  OH  TYR A 121      11.670  13.926  -7.558  1.00  0.00      PROA
ATOM   2009  HH  TYR A 121      12.355  13.834  -8.233  1.00  0.00      PROA
ATOM   2010  CD2 TYR A 121      11.664  16.144  -4.604  1.00  0.00      PROA
ATOM   2011  HD2 TYR A 121      11.059  16.306  -3.728  1.00  0.00      PROA
ATOM   2012  CE2 TYR A 121      11.288  15.155  -5.514  1.00  0.00      PROA
ATOM   2013  HE2 TYR A 121      10.404  14.569  -5.339  1.00  0.00      PROA
ATOM   2014  C   TYR A 121      13.027  20.342  -3.155  1.00  0.00      PROA
ATOM   2015  O   TYR A 121      13.900  21.086  -3.567  1.00  0.00      PROA
ATOM   2016  N   ASN A 122      12.438  20.513  -1.958  1.00  0.00      PROA
ATOM   2017  HN  ASN A 122      11.771  19.865  -1.602  1.00  0.00      PROA
ATOM   2018  CA  ASN A 122      12.562  21.763  -1.247  1.00  0.00      PROA
ATOM   2019  HA  ASN A 122      12.453  21.528  -0.198  1.00  0.00      PROA
ATOM   2020  CB  ASN A 122      13.865  22.583  -1.497  1.00  0.00      PROA
ATOM   2021  HB1 ASN A 122      13.828  23.088  -2.489  1.00  0.00      PROA
ATOM   2022  HB2 ASN A 122      14.712  21.861  -1.480  1.00  0.00      PROA
ATOM   2023  CG  ASN A 122      14.188  23.611  -0.444  1.00  0.00      PROA
ATOM   2024  OD1 ASN A 122      13.914  23.416   0.740  1.00  0.00      PROA
ATOM   2025  ND2 ASN A 122      14.805  24.733  -0.905  1.00  0.00      PROA
ATOM   2026 HD21 ASN A 122      15.012  25.480  -0.273  1.00  0.00      PROA
ATOM   2027 HD22 ASN A 122      15.039  24.811  -1.874  1.00  0.00      PROA
ATOM   2028  C   ASN A 122      11.338  22.466  -1.727  1.00  0.00      PROA
ATOM   2029  O   ASN A 122      10.544  22.964  -0.947  1.00  0.00      PROA
ATOM   2030  N   LEU A 123      10.968  22.433  -3.018  1.00  0.00      PROA
ATOM   2031  HN  LEU A 123      11.473  22.037  -3.784  1.00  0.00      PROA
ATOM   2032  CA  LEU A 123       9.690  23.045  -3.223  1.00  0.00      PROA
ATOM   2033  HA  LEU A 123       9.736  24.014  -2.751  1.00  0.00      PROA
ATOM   2034  CB  LEU A 123       9.369  23.384  -4.661  1.00  0.00      PROA
ATOM   2035  HB1 LEU A 123       9.072  22.464  -5.214  1.00  0.00      PROA
ATOM   2036  HB2 LEU A 123      10.278  23.792  -5.151  1.00  0.00      PROA
ATOM   2037  CG  LEU A 123       8.238  24.413  -4.806  1.00  0.00      PROA
ATOM   2038  HG  LEU A 123       7.326  23.980  -4.345  1.00  0.00      PROA
ATOM   2039  CD1 LEU A 123       8.519  25.747  -4.092  1.00  0.00      PROA
ATOM   2040 HD11 LEU A 123       9.470  26.192  -4.447  1.00  0.00      PROA
ATOM   2041 HD12 LEU A 123       8.572  25.611  -2.995  1.00  0.00      PROA
ATOM   2042 HD13 LEU A 123       7.698  26.467  -4.301  1.00  0.00      PROA
ATOM   2043  CD2 LEU A 123       7.964  24.641  -6.296  1.00  0.00      PROA
ATOM   2044 HD21 LEU A 123       7.701  23.683  -6.794  1.00  0.00      PROA
ATOM   2045 HD22 LEU A 123       8.861  25.064  -6.795  1.00  0.00      PROA
ATOM   2046 HD23 LEU A 123       7.119  25.350  -6.430  1.00  0.00      PROA
ATOM   2047  C   LEU A 123       8.576  22.253  -2.541  1.00  0.00      PROA
ATOM   2048  O   LEU A 123       7.762  22.883  -1.884  1.00  0.00      PROA
ATOM   2049  N   SER A 124       8.659  20.890  -2.535  1.00  0.00      PROA
ATOM   2050  HN  SER A 124       9.370  20.427  -3.058  1.00  0.00      PROA
ATOM   2051  CA  SER A 124       7.741  20.012  -1.813  1.00  0.00      PROA
ATOM   2052  HA  SER A 124       6.738  20.386  -1.957  1.00  0.00      PROA
ATOM   2053  CB  SER A 124       7.823  18.554  -2.295  1.00  0.00      PROA
ATOM   2054  HB1 SER A 124       7.184  17.861  -1.706  1.00  0.00      PROA
ATOM   2055  HB2 SER A 124       8.867  18.197  -2.258  1.00  0.00      PROA
ATOM   2056  OG  SER A 124       7.385  18.459  -3.634  1.00  0.00      PROA
ATOM   2057  HG1 SER A 124       6.458  18.709  -3.635  1.00  0.00      PROA
ATOM   2058  C   SER A 124       7.981  19.906  -0.338  1.00  0.00      PROA
ATOM   2059  O   SER A 124       7.256  19.207   0.368  1.00  0.00      PROA
ATOM   2060  N   ILE A 125       9.026  20.554   0.189  1.00  0.00      PROA
ATOM   2061  HN  ILE A 125       9.669  21.088  -0.355  1.00  0.00      PROA
ATOM   2062  CA  ILE A 125       9.111  20.656   1.611  1.00  0.00      PROA
ATOM   2063  HA  ILE A 125       8.667  19.801   2.101  1.00  0.00      PROA
ATOM   2064  CB  ILE A 125      10.524  20.806   2.114  1.00  0.00      PROA
ATOM   2065  HB  ILE A 125      11.018  21.673   1.614  1.00  0.00      PROA
ATOM   2066  CG2 ILE A 125      10.522  21.070   3.629  1.00  0.00      PROA
ATOM   2067 HG21 ILE A 125       9.925  20.313   4.177  1.00  0.00      PROA
ATOM   2068 HG22 ILE A 125      10.108  22.075   3.850  1.00  0.00      PROA
ATOM   2069 HG23 ILE A 125      11.566  21.049   4.006  1.00  0.00      PROA
ATOM   2070  CG1 ILE A 125      11.349  19.549   1.789  1.00  0.00      PROA
ATOM   2071 HG11 ILE A 125      12.366  19.761   2.181  1.00  0.00      PROA
ATOM   2072 HG12 ILE A 125      11.434  19.433   0.690  1.00  0.00      PROA
ATOM   2073  CD  ILE A 125      10.818  18.262   2.426  1.00  0.00      PROA
ATOM   2074  HD1 ILE A 125       9.848  17.965   1.975  1.00  0.00      PROA
ATOM   2075  HD2 ILE A 125      10.680  18.376   3.520  1.00  0.00      PROA
ATOM   2076  HD3 ILE A 125      11.545  17.442   2.280  1.00  0.00      PROA
ATOM   2077  C   ILE A 125       8.271  21.841   1.925  1.00  0.00      PROA
ATOM   2078  O   ILE A 125       7.411  21.727   2.787  1.00  0.00      PROA
ATOM   2079  N   LEU A 126       8.453  22.943   1.141  1.00  0.00      PROA
ATOM   2080  HN  LEU A 126       9.140  22.923   0.416  1.00  0.00      PROA
ATOM   2081  CA  LEU A 126       7.752  24.214   1.235  1.00  0.00      PROA
ATOM   2082  HA  LEU A 126       7.923  24.579   2.225  1.00  0.00      PROA
ATOM   2083  CB  LEU A 126       8.294  25.241   0.209  1.00  0.00      PROA
ATOM   2084  HB1 LEU A 126       8.062  24.922  -0.825  1.00  0.00      PROA
ATOM   2085  HB2 LEU A 126       9.403  25.263   0.303  1.00  0.00      PROA
ATOM   2086  CG  LEU A 126       7.779  26.686   0.360  1.00  0.00      PROA
ATOM   2087  HG  LEU A 126       6.667  26.686   0.291  1.00  0.00      PROA
ATOM   2088  CD1 LEU A 126       8.175  27.280   1.716  1.00  0.00      PROA
ATOM   2089 HD11 LEU A 126       9.272  27.212   1.872  1.00  0.00      PROA
ATOM   2090 HD12 LEU A 126       7.655  26.748   2.527  1.00  0.00      PROA
ATOM   2091 HD13 LEU A 126       7.878  28.350   1.769  1.00  0.00      PROA
ATOM   2092  CD2 LEU A 126       8.311  27.571  -0.777  1.00  0.00      PROA
ATOM   2093 HD21 LEU A 126       7.910  27.231  -1.752  1.00  0.00      PROA
ATOM   2094 HD22 LEU A 126       9.421  27.539  -0.811  1.00  0.00      PROA
ATOM   2095 HD23 LEU A 126       7.994  28.625  -0.625  1.00  0.00      PROA
ATOM   2096  C   LEU A 126       6.269  24.029   1.058  1.00  0.00      PROA
ATOM   2097  O   LEU A 126       5.409  24.595   1.730  1.00  0.00      PROA
ATOM   2098  N   PHE A 127       5.875  23.122   0.171  1.00  0.00      PROA
ATOM   2099  HN  PHE A 127       6.502  22.628  -0.429  1.00  0.00      PROA
ATOM   2100  CA  PHE A 127       4.464  22.917   0.016  1.00  0.00      PROA
ATOM   2101  HA  PHE A 127       3.995  23.872  -0.160  1.00  0.00      PROA
ATOM   2102  CB  PHE A 127       4.128  21.943  -1.119  1.00  0.00      PROA
ATOM   2103  HB1 PHE A 127       3.044  21.696  -1.129  1.00  0.00      PROA
ATOM   2104  HB2 PHE A 127       4.708  21.001  -0.994  1.00  0.00      PROA
ATOM   2105  CG  PHE A 127       4.427  22.535  -2.466  1.00  0.00      PROA
ATOM   2106  CD1 PHE A 127       4.349  23.918  -2.721  1.00  0.00      PROA
ATOM   2107  HD1 PHE A 127       4.092  24.631  -1.956  1.00  0.00      PROA
ATOM   2108  CE1 PHE A 127       4.576  24.422  -4.001  1.00  0.00      PROA
ATOM   2109  HE1 PHE A 127       4.510  25.485  -4.185  1.00  0.00      PROA
ATOM   2110  CZ  PHE A 127       4.870  23.550  -5.050  1.00  0.00      PROA
ATOM   2111  HZ  PHE A 127       5.037  23.938  -6.045  1.00  0.00      PROA
ATOM   2112  CD2 PHE A 127       4.732  21.673  -3.530  1.00  0.00      PROA
ATOM   2113  HD2 PHE A 127       4.781  20.607  -3.360  1.00  0.00      PROA
ATOM   2114  CE2 PHE A 127       4.960  22.176  -4.813  1.00  0.00      PROA
ATOM   2115  HE2 PHE A 127       5.193  21.502  -5.625  1.00  0.00      PROA
ATOM   2116  C   PHE A 127       3.824  22.432   1.273  1.00  0.00      PROA
ATOM   2117  O   PHE A 127       2.678  22.757   1.550  1.00  0.00      PROA
ATOM   2118  N   VAL A 128       4.582  21.661   2.062  1.00  0.00      PROA
ATOM   2119  HN  VAL A 128       5.529  21.447   1.834  1.00  0.00      PROA
ATOM   2120  CA  VAL A 128       4.084  21.081   3.257  1.00  0.00      PROA
ATOM   2121  HA  VAL A 128       3.080  20.729   3.066  1.00  0.00      PROA
ATOM   2122  CB  VAL A 128       4.915  19.883   3.663  1.00  0.00      PROA
ATOM   2123  HB  VAL A 128       5.981  20.155   3.802  1.00  0.00      PROA
ATOM   2124  CG1 VAL A 128       4.411  19.315   4.999  1.00  0.00      PROA
ATOM   2125 HG11 VAL A 128       3.316  19.132   4.961  1.00  0.00      PROA
ATOM   2126 HG12 VAL A 128       4.637  20.008   5.834  1.00  0.00      PROA
ATOM   2127 HG13 VAL A 128       4.916  18.355   5.225  1.00  0.00      PROA
ATOM   2128  CG2 VAL A 128       4.825  18.830   2.543  1.00  0.00      PROA
ATOM   2129 HG21 VAL A 128       5.157  19.233   1.567  1.00  0.00      PROA
ATOM   2130 HG22 VAL A 128       3.777  18.478   2.433  1.00  0.00      PROA
ATOM   2131 HG23 VAL A 128       5.463  17.956   2.790  1.00  0.00      PROA
ATOM   2132  C   VAL A 128       4.007  22.091   4.352  1.00  0.00      PROA
ATOM   2133  O   VAL A 128       2.996  22.134   5.037  1.00  0.00      PROA
ATOM   2134  N   ASN A 129       5.017  22.975   4.515  1.00  0.00      PROA
ATOM   2135  HN  ASN A 129       5.803  22.997   3.901  1.00  0.00      PROA
ATOM   2136  CA  ASN A 129       5.058  23.837   5.684  1.00  0.00      PROA
ATOM   2137  HA  ASN A 129       4.757  23.256   6.546  1.00  0.00      PROA
ATOM   2138  CB  ASN A 129       6.490  24.351   5.930  1.00  0.00      PROA
ATOM   2139  HB1 ASN A 129       7.153  23.458   5.954  1.00  0.00      PROA
ATOM   2140  HB2 ASN A 129       6.551  24.857   6.917  1.00  0.00      PROA
ATOM   2141  CG  ASN A 129       6.976  25.343   4.865  1.00  0.00      PROA
ATOM   2142  OD1 ASN A 129       6.234  26.162   4.325  1.00  0.00      PROA
ATOM   2143  ND2 ASN A 129       8.289  25.254   4.533  1.00  0.00      PROA
ATOM   2144 HD21 ASN A 129       8.635  25.836   3.797  1.00  0.00      PROA
ATOM   2145 HD22 ASN A 129       8.826  24.473   4.853  1.00  0.00      PROA
ATOM   2146  C   ASN A 129       4.137  25.026   5.574  1.00  0.00      PROA
ATOM   2147  O   ASN A 129       4.112  25.882   6.462  1.00  0.00      PROA
ATOM   2148  N   LEU A 130       3.388  25.109   4.459  1.00  0.00      PROA
ATOM   2149  HN  LEU A 130       3.478  24.438   3.727  1.00  0.00      PROA
ATOM   2150  CA  LEU A 130       2.414  26.149   4.249  1.00  0.00      PROA
ATOM   2151  HA  LEU A 130       2.574  26.967   4.936  1.00  0.00      PROA
ATOM   2152  CB  LEU A 130       2.489  26.653   2.800  1.00  0.00      PROA
ATOM   2153  HB1 LEU A 130       1.681  27.397   2.608  1.00  0.00      PROA
ATOM   2154  HB2 LEU A 130       2.335  25.795   2.105  1.00  0.00      PROA
ATOM   2155  CG  LEU A 130       3.819  27.333   2.425  1.00  0.00      PROA
ATOM   2156  HG  LEU A 130       4.647  26.621   2.584  1.00  0.00      PROA
ATOM   2157  CD1 LEU A 130       3.814  27.695   0.932  1.00  0.00      PROA
ATOM   2158 HD11 LEU A 130       2.991  28.407   0.709  1.00  0.00      PROA
ATOM   2159 HD12 LEU A 130       3.673  26.783   0.314  1.00  0.00      PROA
ATOM   2160 HD13 LEU A 130       4.778  28.168   0.647  1.00  0.00      PROA
ATOM   2161  CD2 LEU A 130       4.107  28.558   3.305  1.00  0.00      PROA
ATOM   2162 HD21 LEU A 130       4.217  28.264   4.370  1.00  0.00      PROA
ATOM   2163 HD22 LEU A 130       3.283  29.298   3.222  1.00  0.00      PROA
ATOM   2164 HD23 LEU A 130       5.053  29.045   2.984  1.00  0.00      PROA
ATOM   2165  C   LEU A 130       1.000  25.651   4.454  1.00  0.00      PROA
ATOM   2166  O   LEU A 130       0.062  26.438   4.529  1.00  0.00      PROA
ATOM   2167  N   LEU A 131       0.831  24.322   4.583  1.00  0.00      PROA
ATOM   2168  HN  LEU A 131       1.609  23.711   4.458  1.00  0.00      PROA
ATOM   2169  CA  LEU A 131      -0.362  23.655   5.041  1.00  0.00      PROA
ATOM   2170  HA  LEU A 131      -1.198  24.055   4.487  1.00  0.00      PROA
ATOM   2171  CB  LEU A 131      -0.248  22.130   4.834  1.00  0.00      PROA
ATOM   2172  HB1 LEU A 131      -1.160  21.608   5.207  1.00  0.00      PROA
ATOM   2173  HB2 LEU A 131       0.617  21.734   5.405  1.00  0.00      PROA
ATOM   2174  CG  LEU A 131      -0.092  21.744   3.358  1.00  0.00      PROA
ATOM   2175  HG  LEU A 131       0.783  22.278   2.937  1.00  0.00      PROA
ATOM   2176  CD1 LEU A 131       0.189  20.241   3.231  1.00  0.00      PROA
ATOM   2177 HD11 LEU A 131      -0.609  19.653   3.725  1.00  0.00      PROA
ATOM   2178 HD12 LEU A 131       1.149  19.986   3.728  1.00  0.00      PROA
ATOM   2179 HD13 LEU A 131       0.253  19.943   2.163  1.00  0.00      PROA
ATOM   2180  CD2 LEU A 131      -1.333  22.162   2.556  1.00  0.00      PROA
ATOM   2181 HD21 LEU A 131      -1.464  23.264   2.557  1.00  0.00      PROA
ATOM   2182 HD22 LEU A 131      -2.244  21.693   2.981  1.00  0.00      PROA
ATOM   2183 HD23 LEU A 131      -1.231  21.833   1.500  1.00  0.00      PROA
ATOM   2184  C   LEU A 131      -0.683  23.808   6.483  1.00  0.00      PROA
ATOM   2185  O   LEU A 131      -1.836  23.553   6.835  1.00  0.00      PROA
ATOM   2186  N   PRO A 132       0.199  24.142   7.382  1.00  0.00      PROA
ATOM   2187  CD  PRO A 132       1.616  24.365   7.234  1.00  0.00      PROA
ATOM   2188  HD1 PRO A 132       1.760  25.442   7.001  1.00  0.00      PROA
ATOM   2189  HD2 PRO A 132       2.059  23.681   6.490  1.00  0.00      PROA
ATOM   2190  CA  PRO A 132      -0.078  23.778   8.706  1.00  0.00      PROA
ATOM   2191  HA  PRO A 132      -0.163  22.712   8.690  1.00  0.00      PROA
ATOM   2192  CB  PRO A 132       1.125  24.211   9.470  1.00  0.00      PROA
ATOM   2193  HB1 PRO A 132       1.281  23.599  10.374  1.00  0.00      PROA
ATOM   2194  HB2 PRO A 132       1.067  25.288   9.704  1.00  0.00      PROA
ATOM   2195  CG  PRO A 132       2.255  24.008   8.508  1.00  0.00      PROA
ATOM   2196  HG1 PRO A 132       3.148  24.643   8.607  1.00  0.00      PROA
ATOM   2197  HG2 PRO A 132       2.570  22.953   8.485  1.00  0.00      PROA
ATOM   2198  C   PRO A 132      -1.294  24.286   9.355  1.00  0.00      PROA
ATOM   2199  O   PRO A 132      -1.752  25.409   9.177  1.00  0.00      PROA
ATOM   2200  N   ILE A 133      -1.759  23.393  10.193  1.00  0.00      PROA
ATOM   2201  HN  ILE A 133      -1.430  22.454  10.167  1.00  0.00      PROA
ATOM   2202  CA  ILE A 133      -2.603  23.703  11.276  1.00  0.00      PROA
ATOM   2203  HA  ILE A 133      -3.157  24.615  11.095  1.00  0.00      PROA
ATOM   2204  CB  ILE A 133      -3.541  22.516  11.497  1.00  0.00      PROA
ATOM   2205  HB  ILE A 133      -4.265  22.820  12.277  1.00  0.00      PROA
ATOM   2206  CG2 ILE A 133      -4.318  22.224  10.190  1.00  0.00      PROA
ATOM   2207 HG21 ILE A 133      -3.660  21.762   9.424  1.00  0.00      PROA
ATOM   2208 HG22 ILE A 133      -4.729  23.162   9.769  1.00  0.00      PROA
ATOM   2209 HG23 ILE A 133      -5.157  21.524  10.385  1.00  0.00      PROA
ATOM   2210  CG1 ILE A 133      -2.786  21.247  11.948  1.00  0.00      PROA
ATOM   2211 HG11 ILE A 133      -2.088  21.440  12.785  1.00  0.00      PROA
ATOM   2212 HG12 ILE A 133      -2.233  20.871  11.072  1.00  0.00      PROA
ATOM   2213  CD  ILE A 133      -3.621  20.097  12.460  1.00  0.00      PROA
ATOM   2214  HD1 ILE A 133      -4.482  19.869  11.799  1.00  0.00      PROA
ATOM   2215  HD2 ILE A 133      -3.956  20.274  13.498  1.00  0.00      PROA
ATOM   2216  HD3 ILE A 133      -2.958  19.210  12.512  1.00  0.00      PROA
ATOM   2217  C   ILE A 133      -1.601  23.909  12.406  1.00  0.00      PROA
ATOM   2218  O   ILE A 133      -1.795  24.725  13.299  1.00  0.00      PROA
ATOM   2219  N   TRP A 134      -0.463  23.171  12.281  1.00  0.00      PROA
ATOM   2220  HN  TRP A 134      -0.353  22.682  11.422  1.00  0.00      PROA
ATOM   2221  CA  TRP A 134       0.606  22.821  13.188  1.00  0.00      PROA
ATOM   2222  HA  TRP A 134       0.192  22.868  14.185  1.00  0.00      PROA
ATOM   2223  CB  TRP A 134       0.989  21.355  12.837  1.00  0.00      PROA
ATOM   2224  HB1 TRP A 134       0.048  20.835  12.553  1.00  0.00      PROA
ATOM   2225  HB2 TRP A 134       1.314  20.766  13.711  1.00  0.00      PROA
ATOM   2226  CG  TRP A 134       1.963  21.174  11.710  1.00  0.00      PROA
ATOM   2227  CD1 TRP A 134       3.332  21.252  11.726  1.00  0.00      PROA
ATOM   2228  HD1 TRP A 134       3.963  21.376  12.589  1.00  0.00      PROA
ATOM   2229  NE1 TRP A 134       3.815  21.019  10.481  1.00  0.00      PROA
ATOM   2230  HE1 TRP A 134       4.759  20.969  10.236  1.00  0.00      PROA
ATOM   2231  CE2 TRP A 134       2.799  20.768   9.628  1.00  0.00      PROA
ATOM   2232  CD2 TRP A 134       1.605  20.860  10.362  1.00  0.00      PROA
ATOM   2233  CE3 TRP A 134       0.400  20.599   9.726  1.00  0.00      PROA
ATOM   2234  HE3 TRP A 134      -0.518  20.599  10.265  1.00  0.00      PROA
ATOM   2235  CZ3 TRP A 134       0.395  20.277   8.369  1.00  0.00      PROA
ATOM   2236  HZ3 TRP A 134      -0.543  20.073   7.870  1.00  0.00      PROA
ATOM   2237  CZ2 TRP A 134       2.807  20.447   8.279  1.00  0.00      PROA
ATOM   2238  HZ2 TRP A 134       3.720  20.368   7.718  1.00  0.00      PROA
ATOM   2239  CH2 TRP A 134       1.583  20.215   7.656  1.00  0.00      PROA
ATOM   2240  HH2 TRP A 134       1.562  19.959   6.605  1.00  0.00      PROA
ATOM   2241  C   TRP A 134       1.851  23.696  13.124  1.00  0.00      PROA
ATOM   2242  O   TRP A 134       1.904  24.635  12.344  1.00  0.00      PROA
ATOM   2243  N   PRO A 135       2.890  23.388  13.957  1.00  0.00      PROA
ATOM   2244  CD  PRO A 135       2.897  22.307  14.978  1.00  0.00      PROA
ATOM   2245  HD1 PRO A 135       3.103  21.330  14.500  1.00  0.00      PROA
ATOM   2246  HD2 PRO A 135       1.938  22.274  15.538  1.00  0.00      PROA
ATOM   2247  CA  PRO A 135       3.988  24.257  14.288  1.00  0.00      PROA
ATOM   2248  HA  PRO A 135       3.566  25.038  14.897  1.00  0.00      PROA
ATOM   2249  CB  PRO A 135       4.999  23.408  15.026  1.00  0.00      PROA
ATOM   2250  HB1 PRO A 135       5.722  24.015  15.609  1.00  0.00      PROA
ATOM   2251  HB2 PRO A 135       5.549  22.714  14.351  1.00  0.00      PROA
ATOM   2252  CG  PRO A 135       4.067  22.616  15.918  1.00  0.00      PROA
ATOM   2253  HG1 PRO A 135       4.550  21.723  16.355  1.00  0.00      PROA
ATOM   2254  HG2 PRO A 135       3.706  23.267  16.747  1.00  0.00      PROA
ATOM   2255  C   PRO A 135       4.551  24.845  13.137  1.00  0.00      PROA
ATOM   2256  O   PRO A 135       4.712  26.054  13.094  1.00  0.00      PROA
ATOM   2257  N   LEU A 136       4.675  24.046  12.068  1.00  0.00      PROA
ATOM   2258  HN  LEU A 136       4.379  23.096  12.045  1.00  0.00      PROA
ATOM   2259  CA  LEU A 136       5.390  24.540  10.966  1.00  0.00      PROA
ATOM   2260  HA  LEU A 136       6.360  24.857  11.330  1.00  0.00      PROA
ATOM   2261  CB  LEU A 136       5.501  23.686   9.743  1.00  0.00      PROA
ATOM   2262  HB1 LEU A 136       5.875  24.247   8.853  1.00  0.00      PROA
ATOM   2263  HB2 LEU A 136       4.528  23.238   9.472  1.00  0.00      PROA
ATOM   2264  CG  LEU A 136       6.458  22.540   9.969  1.00  0.00      PROA
ATOM   2265  HG  LEU A 136       6.153  21.914  10.836  1.00  0.00      PROA
ATOM   2266  CD1 LEU A 136       6.494  21.680   8.709  1.00  0.00      PROA
ATOM   2267 HD11 LEU A 136       6.929  22.253   7.864  1.00  0.00      PROA
ATOM   2268 HD12 LEU A 136       5.482  21.349   8.413  1.00  0.00      PROA
ATOM   2269 HD13 LEU A 136       7.125  20.780   8.872  1.00  0.00      PROA
ATOM   2270  CD2 LEU A 136       7.822  23.109  10.285  1.00  0.00      PROA
ATOM   2271 HD21 LEU A 136       7.841  23.441  11.340  1.00  0.00      PROA
ATOM   2272 HD22 LEU A 136       8.001  23.996   9.648  1.00  0.00      PROA
ATOM   2273 HD23 LEU A 136       8.625  22.370  10.091  1.00  0.00      PROA
ATOM   2274  C   LEU A 136       4.649  25.617  10.547  1.00  0.00      PROA
ATOM   2275  O   LEU A 136       3.442  25.498  10.649  1.00  0.00      PROA
ATOM   2276  N   ASP A 137       5.515  26.593  10.381  1.00  0.00      PROA
ATOM   2277  HN  ASP A 137       6.484  26.375  10.310  1.00  0.00      PROA
ATOM   2278  CA  ASP A 137       5.281  27.942  10.510  1.00  0.00      PROA
ATOM   2279  HA  ASP A 137       5.529  28.195  11.525  1.00  0.00      PROA
ATOM   2280  CB  ASP A 137       6.168  28.674   9.523  1.00  0.00      PROA
ATOM   2281  HB1 ASP A 137       5.948  28.329   8.487  1.00  0.00      PROA
ATOM   2282  HB2 ASP A 137       7.227  28.430   9.738  1.00  0.00      PROA
ATOM   2283  CG  ASP A 137       5.963  30.180   9.578  1.00  0.00      PROA
ATOM   2284  OD1 ASP A 137       5.111  30.684  10.345  1.00  0.00      PROA
ATOM   2285  OD2 ASP A 137       6.667  30.869   8.814  1.00  0.00      PROA
ATOM   2286  C   ASP A 137       3.878  28.264  10.321  1.00  0.00      PROA
ATOM   2287  O   ASP A 137       3.362  28.923  11.203  1.00  0.00      PROA
ATOM   2288  N   GLY A 138       3.193  27.787   9.266  1.00  0.00      PROA
ATOM   2289  HN  GLY A 138       3.564  27.205   8.547  1.00  0.00      PROA
ATOM   2290  CA  GLY A 138       1.842  28.255   9.191  1.00  0.00      PROA
ATOM   2291  HA1 GLY A 138       1.339  27.606   8.489  1.00  0.00      PROA
ATOM   2292  HA2 GLY A 138       1.869  29.283   8.856  1.00  0.00      PROA
ATOM   2293  C   GLY A 138       1.050  28.202  10.505  1.00  0.00      PROA
ATOM   2294  O   GLY A 138       0.463  29.196  10.915  1.00  0.00      PROA
ATOM   2295  N   GLY A 139       1.149  27.099  11.277  1.00  0.00      PROA
ATOM   2296  HN  GLY A 139       1.758  26.337  11.053  1.00  0.00      PROA
ATOM   2297  CA  GLY A 139       0.251  26.905  12.376  1.00  0.00      PROA
ATOM   2298  HA1 GLY A 139       0.054  25.865  12.424  1.00  0.00      PROA
ATOM   2299  HA2 GLY A 139      -0.675  27.430  12.182  1.00  0.00      PROA
ATOM   2300  C   GLY A 139       0.705  27.329  13.682  1.00  0.00      PROA
ATOM   2301  O   GLY A 139      -0.140  27.633  14.515  1.00  0.00      PROA
ATOM   2302  N   LYS A 140       2.016  27.416  13.925  1.00  0.00      PROA
ATOM   2303  HN  LYS A 140       2.715  27.198  13.245  1.00  0.00      PROA
ATOM   2304  CA  LYS A 140       2.442  27.792  15.230  1.00  0.00      PROA
ATOM   2305  HA  LYS A 140       2.049  27.047  15.904  1.00  0.00      PROA
ATOM   2306  CB  LYS A 140       3.954  27.838  15.375  1.00  0.00      PROA
ATOM   2307  HB1 LYS A 140       4.384  28.549  14.637  1.00  0.00      PROA
ATOM   2308  HB2 LYS A 140       4.388  26.844  15.181  1.00  0.00      PROA
ATOM   2309  CG  LYS A 140       4.432  28.150  16.786  1.00  0.00      PROA
ATOM   2310  HG1 LYS A 140       4.140  29.181  17.072  1.00  0.00      PROA
ATOM   2311  HG2 LYS A 140       5.542  28.094  16.778  1.00  0.00      PROA
ATOM   2312  CD  LYS A 140       3.915  27.140  17.818  1.00  0.00      PROA
ATOM   2313  HD1 LYS A 140       4.255  26.120  17.530  1.00  0.00      PROA
ATOM   2314  HD2 LYS A 140       2.803  27.144  17.824  1.00  0.00      PROA
ATOM   2315  CE  LYS A 140       4.395  27.475  19.228  1.00  0.00      PROA
ATOM   2316  HE1 LYS A 140       4.088  28.501  19.520  1.00  0.00      PROA
ATOM   2317  HE2 LYS A 140       5.495  27.376  19.279  1.00  0.00      PROA
ATOM   2318  NZ  LYS A 140       3.842  26.542  20.228  1.00  0.00      PROA
ATOM   2319  HZ1 LYS A 140       4.177  25.578  20.031  1.00  0.00      PROA
ATOM   2320  HZ2 LYS A 140       2.803  26.567  20.193  1.00  0.00      PROA
ATOM   2321  HZ3 LYS A 140       4.166  26.838  21.175  1.00  0.00      PROA
ATOM   2322  C   LYS A 140       1.907  29.125  15.628  1.00  0.00      PROA
ATOM   2323  O   LYS A 140       1.602  29.295  16.801  1.00  0.00      PROA
ATOM   2324  N   LEU A 141       1.744  30.045  14.645  1.00  0.00      PROA
ATOM   2325  HN  LEU A 141       1.978  29.828  13.699  1.00  0.00      PROA
ATOM   2326  CA  LEU A 141       1.272  31.381  14.871  1.00  0.00      PROA
ATOM   2327  HA  LEU A 141       1.957  31.834  15.569  1.00  0.00      PROA
ATOM   2328  CB  LEU A 141       1.227  32.187  13.563  1.00  0.00      PROA
ATOM   2329  HB1 LEU A 141       0.509  31.723  12.850  1.00  0.00      PROA
ATOM   2330  HB2 LEU A 141       2.235  32.125  13.092  1.00  0.00      PROA
ATOM   2331  CG  LEU A 141       0.883  33.682  13.736  1.00  0.00      PROA
ATOM   2332  HG  LEU A 141      -0.150  33.795  14.133  1.00  0.00      PROA
ATOM   2333  CD1 LEU A 141       1.858  34.366  14.710  1.00  0.00      PROA
ATOM   2334 HD11 LEU A 141       2.904  34.160  14.413  1.00  0.00      PROA
ATOM   2335 HD12 LEU A 141       1.704  34.003  15.745  1.00  0.00      PROA
ATOM   2336 HD13 LEU A 141       1.695  35.465  14.707  1.00  0.00      PROA
ATOM   2337  CD2 LEU A 141       0.872  34.382  12.373  1.00  0.00      PROA
ATOM   2338 HD21 LEU A 141       0.139  33.898  11.693  1.00  0.00      PROA
ATOM   2339 HD22 LEU A 141       1.878  34.329  11.904  1.00  0.00      PROA
ATOM   2340 HD23 LEU A 141       0.594  35.451  12.488  1.00  0.00      PROA
ATOM   2341  C   LEU A 141      -0.098  31.441  15.451  1.00  0.00      PROA
ATOM   2342  O   LEU A 141      -0.443  32.425  16.102  1.00  0.00      PROA
ATOM   2343  N   LEU A 142      -0.911  30.405  15.145  1.00  0.00      PROA
ATOM   2344  HN  LEU A 142      -0.578  29.648  14.585  1.00  0.00      PROA
ATOM   2345  CA  LEU A 142      -2.254  30.261  15.607  1.00  0.00      PROA
ATOM   2346  HA  LEU A 142      -2.761  31.210  15.505  1.00  0.00      PROA
ATOM   2347  CB  LEU A 142      -3.037  29.136  14.915  1.00  0.00      PROA
ATOM   2348  HB1 LEU A 142      -4.045  29.031  15.380  1.00  0.00      PROA
ATOM   2349  HB2 LEU A 142      -2.515  28.162  15.036  1.00  0.00      PROA
ATOM   2350  CG  LEU A 142      -3.246  29.392  13.415  1.00  0.00      PROA
ATOM   2351  HG  LEU A 142      -2.252  29.530  12.929  1.00  0.00      PROA
ATOM   2352  CD1 LEU A 142      -3.909  28.169  12.765  1.00  0.00      PROA
ATOM   2353 HD11 LEU A 142      -4.903  27.979  13.222  1.00  0.00      PROA
ATOM   2354 HD12 LEU A 142      -3.276  27.267  12.903  1.00  0.00      PROA
ATOM   2355 HD13 LEU A 142      -4.045  28.337  11.675  1.00  0.00      PROA
ATOM   2356  CD2 LEU A 142      -4.079  30.664  13.187  1.00  0.00      PROA
ATOM   2357 HD21 LEU A 142      -3.544  31.564  13.554  1.00  0.00      PROA
ATOM   2358 HD22 LEU A 142      -5.054  30.588  13.712  1.00  0.00      PROA
ATOM   2359 HD23 LEU A 142      -4.274  30.801  12.102  1.00  0.00      PROA
ATOM   2360  C   LEU A 142      -2.173  29.946  17.012  1.00  0.00      PROA
ATOM   2361  O   LEU A 142      -2.911  30.497  17.817  1.00  0.00      PROA
ATOM   2362  N   PHE A 143      -1.200  29.108  17.400  1.00  0.00      PROA
ATOM   2363  HN  PHE A 143      -0.538  28.676  16.792  1.00  0.00      PROA
ATOM   2364  CA  PHE A 143      -1.155  28.854  18.800  1.00  0.00      PROA
ATOM   2365  HA  PHE A 143      -2.137  28.518  19.114  1.00  0.00      PROA
ATOM   2366  CB  PHE A 143      -0.168  27.767  19.227  1.00  0.00      PROA
ATOM   2367  HB1 PHE A 143      -0.117  27.700  20.337  1.00  0.00      PROA
ATOM   2368  HB2 PHE A 143       0.855  27.981  18.850  1.00  0.00      PROA
ATOM   2369  CG  PHE A 143      -0.600  26.428  18.693  1.00  0.00      PROA
ATOM   2370  CD1 PHE A 143      -0.416  26.106  17.342  1.00  0.00      PROA
ATOM   2371  HD1 PHE A 143       0.038  26.832  16.696  1.00  0.00      PROA
ATOM   2372  CE1 PHE A 143      -0.753  24.847  16.846  1.00  0.00      PROA
ATOM   2373  HE1 PHE A 143      -0.590  24.617  15.803  1.00  0.00      PROA
ATOM   2374  CZ  PHE A 143      -1.273  23.881  17.711  1.00  0.00      PROA
ATOM   2375  HZ  PHE A 143      -1.529  22.900  17.338  1.00  0.00      PROA
ATOM   2376  CD2 PHE A 143      -1.131  25.452  19.549  1.00  0.00      PROA
ATOM   2377  HD2 PHE A 143      -1.280  25.672  20.597  1.00  0.00      PROA
ATOM   2378  CE2 PHE A 143      -1.475  24.189  19.056  1.00  0.00      PROA
ATOM   2379  HE2 PHE A 143      -1.925  23.451  19.699  1.00  0.00      PROA
ATOM   2380  C   PHE A 143      -0.883  30.144  19.514  1.00  0.00      PROA
ATOM   2381  O   PHE A 143      -1.690  30.473  20.381  1.00  0.00      PROA
ATOM   2382  N   LEU A 144       0.106  30.922  18.977  1.00  0.00      PROA
ATOM   2383  HN  LEU A 144       0.576  30.616  18.151  1.00  0.00      PROA
ATOM   2384  CA  LEU A 144       0.686  32.084  19.590  1.00  0.00      PROA
ATOM   2385  HA  LEU A 144       1.093  31.769  20.536  1.00  0.00      PROA
ATOM   2386  CB  LEU A 144       1.780  32.713  18.706  1.00  0.00      PROA
ATOM   2387  HB1 LEU A 144       2.104  33.694  19.107  1.00  0.00      PROA
ATOM   2388  HB2 LEU A 144       1.367  32.907  17.695  1.00  0.00      PROA
ATOM   2389  CG  LEU A 144       3.028  31.833  18.551  1.00  0.00      PROA
ATOM   2390  HG  LEU A 144       2.730  30.866  18.105  1.00  0.00      PROA
ATOM   2391  CD1 LEU A 144       3.997  32.509  17.568  1.00  0.00      PROA
ATOM   2392 HD11 LEU A 144       4.450  33.410  18.030  1.00  0.00      PROA
ATOM   2393 HD12 LEU A 144       3.465  32.829  16.651  1.00  0.00      PROA
ATOM   2394 HD13 LEU A 144       4.799  31.815  17.255  1.00  0.00      PROA
ATOM   2395  CD2 LEU A 144       3.648  31.521  19.926  1.00  0.00      PROA
ATOM   2396 HD21 LEU A 144       2.927  30.996  20.584  1.00  0.00      PROA
ATOM   2397 HD22 LEU A 144       3.967  32.452  20.429  1.00  0.00      PROA
ATOM   2398 HD23 LEU A 144       4.518  30.854  19.851  1.00  0.00      PROA
ATOM   2399  C   LEU A 144      -0.275  33.149  19.906  1.00  0.00      PROA
ATOM   2400  O   LEU A 144      -0.301  33.561  21.062  1.00  0.00      PROA
ATOM   2401  N   LEU A 145      -1.121  33.509  18.918  1.00  0.00      PROA
ATOM   2402  HN  LEU A 145      -1.073  33.063  18.025  1.00  0.00      PROA
ATOM   2403  CA  LEU A 145      -2.058  34.590  19.003  1.00  0.00      PROA
ATOM   2404  HA  LEU A 145      -1.544  35.460  19.385  1.00  0.00      PROA
ATOM   2405  CB  LEU A 145      -2.686  34.877  17.626  1.00  0.00      PROA
ATOM   2406  HB1 LEU A 145      -3.535  35.594  17.719  1.00  0.00      PROA
ATOM   2407  HB2 LEU A 145      -3.091  33.926  17.209  1.00  0.00      PROA
ATOM   2408  CG  LEU A 145      -1.712  35.485  16.602  1.00  0.00      PROA
ATOM   2409  HG  LEU A 145      -0.825  34.824  16.500  1.00  0.00      PROA
ATOM   2410  CD1 LEU A 145      -2.395  35.573  15.228  1.00  0.00      PROA
ATOM   2411 HD11 LEU A 145      -3.288  36.230  15.279  1.00  0.00      PROA
ATOM   2412 HD12 LEU A 145      -2.715  34.564  14.891  1.00  0.00      PROA
ATOM   2413 HD13 LEU A 145      -1.692  35.987  14.474  1.00  0.00      PROA
ATOM   2414  CD2 LEU A 145      -1.210  36.863  17.061  1.00  0.00      PROA
ATOM   2415 HD21 LEU A 145      -0.623  36.783  18.000  1.00  0.00      PROA
ATOM   2416 HD22 LEU A 145      -2.065  37.551  17.232  1.00  0.00      PROA
ATOM   2417 HD23 LEU A 145      -0.552  37.307  16.283  1.00  0.00      PROA
ATOM   2418  C   LEU A 145      -3.187  34.297  19.929  1.00  0.00      PROA
ATOM   2419  O   LEU A 145      -3.883  35.208  20.367  1.00  0.00      PROA
ATOM   2420  N   PHE A 146      -3.426  33.020  20.254  1.00  0.00      PROA
ATOM   2421  HN  PHE A 146      -2.916  32.249  19.878  1.00  0.00      PROA
ATOM   2422  CA  PHE A 146      -4.420  32.752  21.246  1.00  0.00      PROA
ATOM   2423  HA  PHE A 146      -5.192  33.511  21.250  1.00  0.00      PROA
ATOM   2424  CB  PHE A 146      -5.094  31.385  21.048  1.00  0.00      PROA
ATOM   2425  HB1 PHE A 146      -5.827  31.204  21.865  1.00  0.00      PROA
ATOM   2426  HB2 PHE A 146      -4.343  30.564  21.050  1.00  0.00      PROA
ATOM   2427  CG  PHE A 146      -5.858  31.359  19.750  1.00  0.00      PROA
ATOM   2428  CD1 PHE A 146      -5.582  30.390  18.777  1.00  0.00      PROA
ATOM   2429  HD1 PHE A 146      -4.813  29.656  18.965  1.00  0.00      PROA
ATOM   2430  CE1 PHE A 146      -6.314  30.325  17.590  1.00  0.00      PROA
ATOM   2431  HE1 PHE A 146      -6.084  29.570  16.852  1.00  0.00      PROA
ATOM   2432  CZ  PHE A 146      -7.360  31.226  17.372  1.00  0.00      PROA
ATOM   2433  HZ  PHE A 146      -7.934  31.177  16.458  1.00  0.00      PROA
ATOM   2434  CD2 PHE A 146      -6.919  32.252  19.523  1.00  0.00      PROA
ATOM   2435  HD2 PHE A 146      -7.172  32.990  20.270  1.00  0.00      PROA
ATOM   2436  CE2 PHE A 146      -7.667  32.186  18.342  1.00  0.00      PROA
ATOM   2437  HE2 PHE A 146      -8.478  32.880  18.177  1.00  0.00      PROA
ATOM   2438  C   PHE A 146      -3.731  32.802  22.565  1.00  0.00      PROA
ATOM   2439  O   PHE A 146      -4.226  33.392  23.518  1.00  0.00      PROA
ATOM   2440  N   SER A 147      -2.514  32.234  22.635  1.00  0.00      PROA
ATOM   2441  HN  SER A 147      -2.070  31.845  21.830  1.00  0.00      PROA
ATOM   2442  CA  SER A 147      -1.924  31.945  23.913  1.00  0.00      PROA
ATOM   2443  HA  SER A 147      -2.701  31.531  24.505  1.00  0.00      PROA
ATOM   2444  CB  SER A 147      -0.861  30.854  23.838  1.00  0.00      PROA
ATOM   2445  HB1 SER A 147      -1.286  29.950  23.350  1.00  0.00      PROA
ATOM   2446  HB2 SER A 147      -0.510  30.567  24.854  1.00  0.00      PROA
ATOM   2447  OG  SER A 147       0.252  31.294  23.082  1.00  0.00      PROA
ATOM   2448  HG1 SER A 147      -0.083  31.525  22.212  1.00  0.00      PROA
ATOM   2449  C   SER A 147      -1.400  33.147  24.650  1.00  0.00      PROA
ATOM   2450  O   SER A 147      -1.204  33.120  25.865  1.00  0.00      PROA
ATOM   2451  N   LYS A 148      -1.268  34.298  23.966  1.00  0.00      PROA
ATOM   2452  HN  LYS A 148      -1.435  34.356  22.985  1.00  0.00      PROA
ATOM   2453  CA  LYS A 148      -0.854  35.507  24.648  1.00  0.00      PROA
ATOM   2454  HA  LYS A 148       0.164  35.366  24.983  1.00  0.00      PROA
ATOM   2455  CB  LYS A 148      -0.926  36.690  23.666  1.00  0.00      PROA
ATOM   2456  HB1 LYS A 148      -1.976  36.894  23.367  1.00  0.00      PROA
ATOM   2457  HB2 LYS A 148      -0.418  36.366  22.737  1.00  0.00      PROA
ATOM   2458  CG  LYS A 148      -0.272  37.974  24.188  1.00  0.00      PROA
ATOM   2459  HG1 LYS A 148       0.073  38.568  23.310  1.00  0.00      PROA
ATOM   2460  HG2 LYS A 148       0.620  37.729  24.804  1.00  0.00      PROA
ATOM   2461  CD  LYS A 148      -1.247  38.861  24.969  1.00  0.00      PROA
ATOM   2462  HD1 LYS A 148      -1.617  38.349  25.879  1.00  0.00      PROA
ATOM   2463  HD2 LYS A 148      -2.126  39.073  24.318  1.00  0.00      PROA
ATOM   2464  CE  LYS A 148      -0.614  40.182  25.397  1.00  0.00      PROA
ATOM   2465  HE1 LYS A 148      -0.311  40.780  24.512  1.00  0.00      PROA
ATOM   2466  HE2 LYS A 148       0.275  39.998  26.038  1.00  0.00      PROA
ATOM   2467  NZ  LYS A 148      -1.577  40.985  26.184  1.00  0.00      PROA
ATOM   2468  HZ1 LYS A 148      -1.862  40.451  27.030  1.00  0.00      PROA
ATOM   2469  HZ2 LYS A 148      -2.417  41.189  25.605  1.00  0.00      PROA
ATOM   2470  HZ3 LYS A 148      -1.131  41.879  26.474  1.00  0.00      PROA
ATOM   2471  C   LYS A 148      -1.747  35.791  25.863  1.00  0.00      PROA
ATOM   2472  O   LYS A 148      -1.239  36.142  26.930  1.00  0.00      PROA
ATOM   2473  N   GLN A 149      -3.063  35.512  25.614  1.00  0.00      PROA
ATOM   2474  HN  GLN A 149      -3.196  35.127  24.704  1.00  0.00      PROA
ATOM   2475  CA  GLN A 149      -4.375  35.617  26.219  1.00  0.00      PROA
ATOM   2476  HA  GLN A 149      -4.320  36.251  27.092  1.00  0.00      PROA
ATOM   2477  CB  GLN A 149      -5.335  36.195  25.124  1.00  0.00      PROA
ATOM   2478  HB1 GLN A 149      -6.375  36.235  25.527  1.00  0.00      PROA
ATOM   2479  HB2 GLN A 149      -5.328  35.540  24.225  1.00  0.00      PROA
ATOM   2480  CG  GLN A 149      -4.967  37.615  24.675  1.00  0.00      PROA
ATOM   2481  HG1 GLN A 149      -3.923  37.625  24.298  1.00  0.00      PROA
ATOM   2482  HG2 GLN A 149      -5.035  38.309  25.540  1.00  0.00      PROA
ATOM   2483  CD  GLN A 149      -5.909  38.107  23.569  1.00  0.00      PROA
ATOM   2484  OE1 GLN A 149      -7.073  37.706  23.471  1.00  0.00      PROA
ATOM   2485  NE2 GLN A 149      -5.375  39.024  22.713  1.00  0.00      PROA
ATOM   2486 HE21 GLN A 149      -5.939  39.383  21.970  1.00  0.00      PROA
ATOM   2487 HE22 GLN A 149      -4.427  39.318  22.820  1.00  0.00      PROA
ATOM   2488  C   GLN A 149      -4.991  34.264  26.589  1.00  0.00      PROA
ATOM   2489  O   GLN A 149      -5.910  33.819  25.898  1.00  0.00      PROA
ATOM   2490  N   LEU A 150      -4.555  33.550  27.662  1.00  0.00      PROA
ATOM   2491  HN  LEU A 150      -3.802  33.829  28.253  1.00  0.00      PROA
ATOM   2492  CA  LEU A 150      -5.269  32.320  27.974  1.00  0.00      PROA
ATOM   2493  HA  LEU A 150      -5.779  32.019  27.109  1.00  0.00      PROA
ATOM   2494  CB  LEU A 150      -4.412  31.075  28.021  1.00  0.00      PROA
ATOM   2495  HB1 LEU A 150      -5.018  30.181  28.286  1.00  0.00      PROA
ATOM   2496  HB2 LEU A 150      -3.615  31.192  28.790  1.00  0.00      PROA
ATOM   2497  CG  LEU A 150      -3.770  30.771  26.659  1.00  0.00      PROA
ATOM   2498  HG  LEU A 150      -3.121  31.640  26.428  1.00  0.00      PROA
ATOM   2499  CD1 LEU A 150      -2.872  29.555  26.812  1.00  0.00      PROA
ATOM   2500 HD11 LEU A 150      -3.467  28.692  27.171  1.00  0.00      PROA
ATOM   2501 HD12 LEU A 150      -2.072  29.759  27.556  1.00  0.00      PROA
ATOM   2502 HD13 LEU A 150      -2.398  29.302  25.841  1.00  0.00      PROA
ATOM   2503  CD2 LEU A 150      -4.769  30.572  25.495  1.00  0.00      PROA
ATOM   2504 HD21 LEU A 150      -5.237  31.530  25.195  1.00  0.00      PROA
ATOM   2505 HD22 LEU A 150      -5.567  29.864  25.753  1.00  0.00      PROA
ATOM   2506 HD23 LEU A 150      -4.246  30.173  24.601  1.00  0.00      PROA
ATOM   2507  C   LEU A 150      -6.215  32.283  29.154  1.00  0.00      PROA
ATOM   2508  O   LEU A 150      -5.790  32.405  30.304  1.00  0.00      PROA
ATOM   2509  N   PRO A 151      -7.498  31.989  28.817  1.00  0.00      PROA
ATOM   2510  CD  PRO A 151      -8.048  32.207  27.445  1.00  0.00      PROA
ATOM   2511  HD1 PRO A 151      -7.615  31.510  26.699  1.00  0.00      PROA
ATOM   2512  HD2 PRO A 151      -7.850  33.263  27.159  1.00  0.00      PROA
ATOM   2513  CA  PRO A 151      -8.589  31.668  29.733  1.00  0.00      PROA
ATOM   2514  HA  PRO A 151      -8.383  32.035  30.726  1.00  0.00      PROA
ATOM   2515  CB  PRO A 151      -9.792  32.301  29.015  1.00  0.00      PROA
ATOM   2516  HB1 PRO A 151      -9.771  33.400  29.190  1.00  0.00      PROA
ATOM   2517  HB2 PRO A 151     -10.766  31.906  29.368  1.00  0.00      PROA
ATOM   2518  CG  PRO A 151      -9.552  32.033  27.535  1.00  0.00      PROA
ATOM   2519  HG1 PRO A 151      -9.888  31.005  27.305  1.00  0.00      PROA
ATOM   2520  HG2 PRO A 151     -10.100  32.746  26.885  1.00  0.00      PROA
ATOM   2521  C   PRO A 151      -8.733  30.162  29.742  1.00  0.00      PROA
ATOM   2522  O   PRO A 151      -9.610  29.587  30.392  1.00  0.00      PROA
ATOM   2523  N   PHE A 152      -7.838  29.565  28.956  1.00  0.00      PROA
ATOM   2524  HN  PHE A 152      -7.216  30.146  28.439  1.00  0.00      PROA
ATOM   2525  CA  PHE A 152      -7.580  28.199  28.769  1.00  0.00      PROA
ATOM   2526  HA  PHE A 152      -8.483  27.654  29.023  1.00  0.00      PROA
ATOM   2527  CB  PHE A 152      -7.163  27.903  27.318  1.00  0.00      PROA
ATOM   2528  HB1 PHE A 152      -6.534  27.030  27.116  1.00  0.00      PROA
ATOM   2529  HB2 PHE A 152      -6.607  28.777  26.944  1.00  0.00      PROA
ATOM   2530  CG  PHE A 152      -8.369  27.716  26.484  1.00  0.00      PROA
ATOM   2531  CD1 PHE A 152      -9.056  28.821  25.994  1.00  0.00      PROA
ATOM   2532  HD1 PHE A 152      -8.669  29.800  26.181  1.00  0.00      PROA
ATOM   2533  CE1 PHE A 152     -10.185  28.665  25.190  1.00  0.00      PROA
ATOM   2534  HE1 PHE A 152     -10.707  29.533  24.813  1.00  0.00      PROA
ATOM   2535  CZ  PHE A 152     -10.618  27.380  24.848  1.00  0.00      PROA
ATOM   2536  HZ  PHE A 152     -11.488  27.253  24.220  1.00  0.00      PROA
ATOM   2537  CD2 PHE A 152      -8.797  26.440  26.118  1.00  0.00      PROA
ATOM   2538  HD2 PHE A 152      -8.231  25.601  26.446  1.00  0.00      PROA
ATOM   2539  CE2 PHE A 152      -9.917  26.261  25.309  1.00  0.00      PROA
ATOM   2540  HE2 PHE A 152     -10.234  25.266  25.047  1.00  0.00      PROA
ATOM   2541  C   PHE A 152      -6.472  27.701  29.578  1.00  0.00      PROA
ATOM   2542  O   PHE A 152      -5.298  28.093  29.504  1.00  0.00      PROA
ATOM   2543  N   GLN A 153      -6.863  26.439  29.956  1.00  0.00      PROA
ATOM   2544  HN  GLN A 153      -7.821  26.215  29.796  1.00  0.00      PROA
ATOM   2545  CA  GLN A 153      -6.170  25.285  30.513  1.00  0.00      PROA
ATOM   2546  HA  GLN A 153      -5.837  25.497  31.519  1.00  0.00      PROA
ATOM   2547  CB  GLN A 153      -6.940  23.933  30.310  1.00  0.00      PROA
ATOM   2548  HB1 GLN A 153      -8.021  24.126  30.459  1.00  0.00      PROA
ATOM   2549  HB2 GLN A 153      -6.645  23.290  31.167  1.00  0.00      PROA
ATOM   2550  CG  GLN A 153      -6.713  23.094  29.015  1.00  0.00      PROA
ATOM   2551  HG1 GLN A 153      -7.002  22.043  29.248  1.00  0.00      PROA
ATOM   2552  HG2 GLN A 153      -5.649  23.084  28.739  1.00  0.00      PROA
ATOM   2553  CD  GLN A 153      -7.590  23.530  27.842  1.00  0.00      PROA
ATOM   2554  OE1 GLN A 153      -8.753  23.892  28.050  1.00  0.00      PROA
ATOM   2555  NE2 GLN A 153      -7.032  23.465  26.599  1.00  0.00      PROA
ATOM   2556 HE21 GLN A 153      -6.067  23.220  26.503  1.00  0.00      PROA
ATOM   2557 HE22 GLN A 153      -7.601  23.648  25.799  1.00  0.00      PROA
ATOM   2558  C   GLN A 153      -5.130  25.354  29.564  1.00  0.00      PROA
ATOM   2559  O   GLN A 153      -5.577  25.567  28.458  1.00  0.00      PROA
ATOM   2560  N   LYS A 154      -3.841  25.399  29.806  1.00  0.00      PROA
ATOM   2561  HN  LYS A 154      -3.377  25.318  30.684  1.00  0.00      PROA
ATOM   2562  CA  LYS A 154      -3.138  25.776  28.608  1.00  0.00      PROA
ATOM   2563  HA  LYS A 154      -3.288  26.848  28.556  1.00  0.00      PROA
ATOM   2564  CB  LYS A 154      -1.656  25.679  28.775  1.00  0.00      PROA
ATOM   2565  HB1 LYS A 154      -1.361  24.800  29.381  1.00  0.00      PROA
ATOM   2566  HB2 LYS A 154      -1.318  26.559  29.365  1.00  0.00      PROA
ATOM   2567  CG  LYS A 154      -0.896  25.654  27.447  1.00  0.00      PROA
ATOM   2568  HG1 LYS A 154      -1.138  24.829  26.751  1.00  0.00      PROA
ATOM   2569  HG2 LYS A 154       0.168  25.488  27.723  1.00  0.00      PROA
ATOM   2570  CD  LYS A 154      -0.949  26.991  26.718  1.00  0.00      PROA
ATOM   2571  HD1 LYS A 154      -0.883  27.797  27.480  1.00  0.00      PROA
ATOM   2572  HD2 LYS A 154      -1.857  27.201  26.149  1.00  0.00      PROA
ATOM   2573  CE  LYS A 154       0.172  27.130  25.696  1.00  0.00      PROA
ATOM   2574  HE1 LYS A 154       1.129  26.708  26.066  1.00  0.00      PROA
ATOM   2575  HE2 LYS A 154       0.316  28.207  25.452  1.00  0.00      PROA
ATOM   2576  NZ  LYS A 154      -0.120  26.444  24.443  1.00  0.00      PROA
ATOM   2577  HZ1 LYS A 154      -1.056  26.730  24.085  1.00  0.00      PROA
ATOM   2578  HZ2 LYS A 154      -0.142  25.416  24.602  1.00  0.00      PROA
ATOM   2579  HZ3 LYS A 154       0.607  26.669  23.733  1.00  0.00      PROA
ATOM   2580  C   LYS A 154      -3.548  25.269  27.198  1.00  0.00      PROA
ATOM   2581  O   LYS A 154      -3.761  24.101  26.903  1.00  0.00      PROA
ATOM   2582  N   ALA A 155      -3.928  26.259  26.389  1.00  0.00      PROA
ATOM   2583  HN  ALA A 155      -3.887  27.216  26.663  1.00  0.00      PROA
ATOM   2584  CA  ALA A 155      -4.403  25.990  25.087  1.00  0.00      PROA
ATOM   2585  HA  ALA A 155      -5.338  25.458  25.213  1.00  0.00      PROA
ATOM   2586  CB  ALA A 155      -4.711  27.272  24.333  1.00  0.00      PROA
ATOM   2587  HB1 ALA A 155      -3.811  27.923  24.277  1.00  0.00      PROA
ATOM   2588  HB2 ALA A 155      -5.506  27.835  24.865  1.00  0.00      PROA
ATOM   2589  HB3 ALA A 155      -5.062  27.091  23.296  1.00  0.00      PROA
ATOM   2590  C   ALA A 155      -3.541  25.239  24.139  1.00  0.00      PROA
ATOM   2591  O   ALA A 155      -2.399  25.541  23.831  1.00  0.00      PROA
ATOM   2592  N   HSE A 156      -4.297  24.377  23.489  1.00  0.00      PROA
ATOM   2593  HN  HSE A 156      -5.205  24.168  23.833  1.00  0.00      PROA
ATOM   2594  CA  HSE A 156      -3.995  23.842  22.227  1.00  0.00      PROA
ATOM   2595  HA  HSE A 156      -3.445  24.568  21.643  1.00  0.00      PROA
ATOM   2596  CB  HSE A 156      -3.181  22.556  22.373  1.00  0.00      PROA
ATOM   2597  HB1 HSE A 156      -3.128  22.042  21.392  1.00  0.00      PROA
ATOM   2598  HB2 HSE A 156      -3.645  21.908  23.137  1.00  0.00      PROA
ATOM   2599  ND1 HSE A 156      -0.765  22.789  21.862  1.00  0.00      PROA
ATOM   2600  CG  HSE A 156      -1.772  22.779  22.807  1.00  0.00      PROA
ATOM   2601  CE1 HSE A 156       0.347  22.966  22.539  1.00  0.00      PROA
ATOM   2602  HE1 HSE A 156       1.345  23.007  22.105  1.00  0.00      PROA
ATOM   2603  NE2 HSE A 156       0.114  23.055  23.865  1.00  0.00      PROA
ATOM   2604  HE2 HSE A 156       0.803  23.080  24.594  1.00  0.00      PROA
ATOM   2605  CD2 HSE A 156      -1.241  22.918  24.047  1.00  0.00      PROA
ATOM   2606  HD2 HSE A 156      -1.706  22.953  25.019  1.00  0.00      PROA
ATOM   2607  C   HSE A 156      -5.269  23.540  21.490  1.00  0.00      PROA
ATOM   2608  O   HSE A 156      -5.140  23.419  20.282  1.00  0.00      PROA
ATOM   2609  N   ARG A 157      -6.493  23.470  22.150  1.00  0.00      PROA
ATOM   2610  HN  ARG A 157      -6.522  23.592  23.138  1.00  0.00      PROA
ATOM   2611  CA  ARG A 157      -7.839  23.187  21.581  1.00  0.00      PROA
ATOM   2612  HA  ARG A 157      -7.803  22.257  21.036  1.00  0.00      PROA
ATOM   2613  CB  ARG A 157      -8.945  23.156  22.664  1.00  0.00      PROA
ATOM   2614  HB1 ARG A 157      -8.911  24.090  23.268  1.00  0.00      PROA
ATOM   2615  HB2 ARG A 157      -8.680  22.315  23.327  1.00  0.00      PROA
ATOM   2616  CG  ARG A 157     -10.380  22.922  22.161  1.00  0.00      PROA
ATOM   2617  HG1 ARG A 157     -10.417  21.955  21.611  1.00  0.00      PROA
ATOM   2618  HG2 ARG A 157     -10.674  23.731  21.458  1.00  0.00      PROA
ATOM   2619  CD  ARG A 157     -11.374  22.906  23.319  1.00  0.00      PROA
ATOM   2620  HD1 ARG A 157     -11.340  23.845  23.908  1.00  0.00      PROA
ATOM   2621  HD2 ARG A 157     -11.148  22.058  24.001  1.00  0.00      PROA
ATOM   2622  NE  ARG A 157     -12.746  22.706  22.778  1.00  0.00      PROA
ATOM   2623  HE  ARG A 157     -13.097  21.765  22.779  1.00  0.00      PROA
ATOM   2624  CZ  ARG A 157     -13.572  23.685  22.368  1.00  0.00      PROA
ATOM   2625  NH1 ARG A 157     -13.179  24.969  22.375  1.00  0.00      PROA
ATOM   2626 HH11 ARG A 157     -12.258  25.198  22.682  1.00  0.00      PROA
ATOM   2627 HH12 ARG A 157     -13.811  25.683  22.079  1.00  0.00      PROA
ATOM   2628  NH2 ARG A 157     -14.810  23.363  21.946  1.00  0.00      PROA
ATOM   2629 HH21 ARG A 157     -15.099  22.407  21.951  1.00  0.00      PROA
ATOM   2630 HH22 ARG A 157     -15.437  24.078  21.644  1.00  0.00      PROA
ATOM   2631  C   ARG A 157      -8.205  24.285  20.652  1.00  0.00      PROA
ATOM   2632  O   ARG A 157      -8.934  24.205  19.659  1.00  0.00      PROA
ATOM   2633  N   LEU A 158      -7.532  25.384  20.926  1.00  0.00      PROA
ATOM   2634  HN  LEU A 158      -6.918  25.426  21.709  1.00  0.00      PROA
ATOM   2635  CA  LEU A 158      -7.608  26.561  20.155  1.00  0.00      PROA
ATOM   2636  HA  LEU A 158      -8.623  26.927  20.192  1.00  0.00      PROA
ATOM   2637  CB  LEU A 158      -6.624  27.590  20.718  1.00  0.00      PROA
ATOM   2638  HB1 LEU A 158      -6.277  28.268  19.915  1.00  0.00      PROA
ATOM   2639  HB2 LEU A 158      -5.723  27.069  21.109  1.00  0.00      PROA
ATOM   2640  CG  LEU A 158      -7.236  28.479  21.811  1.00  0.00      PROA
ATOM   2641  HG  LEU A 158      -6.409  29.109  22.213  1.00  0.00      PROA
ATOM   2642  CD1 LEU A 158      -8.318  29.406  21.230  1.00  0.00      PROA
ATOM   2643 HD11 LEU A 158      -9.243  28.835  21.008  1.00  0.00      PROA
ATOM   2644 HD12 LEU A 158      -7.977  29.873  20.287  1.00  0.00      PROA
ATOM   2645 HD13 LEU A 158      -8.570  30.205  21.958  1.00  0.00      PROA
ATOM   2646  CD2 LEU A 158      -7.813  27.667  22.969  1.00  0.00      PROA
ATOM   2647 HD21 LEU A 158      -7.152  26.830  23.264  1.00  0.00      PROA
ATOM   2648 HD22 LEU A 158      -8.804  27.246  22.699  1.00  0.00      PROA
ATOM   2649 HD23 LEU A 158      -7.924  28.345  23.833  1.00  0.00      PROA
ATOM   2650  C   LEU A 158      -7.291  26.267  18.720  1.00  0.00      PROA
ATOM   2651  O   LEU A 158      -7.917  26.822  17.827  1.00  0.00      PROA
ATOM   2652  N   ASN A 159      -6.346  25.339  18.487  1.00  0.00      PROA
ATOM   2653  HN  ASN A 159      -5.857  24.890  19.233  1.00  0.00      PROA
ATOM   2654  CA  ASN A 159      -6.006  24.908  17.178  1.00  0.00      PROA
ATOM   2655  HA  ASN A 159      -6.355  25.632  16.453  1.00  0.00      PROA
ATOM   2656  CB  ASN A 159      -4.481  24.766  17.087  1.00  0.00      PROA
ATOM   2657  HB1 ASN A 159      -4.133  23.872  17.645  1.00  0.00      PROA
ATOM   2658  HB2 ASN A 159      -4.014  25.660  17.560  1.00  0.00      PROA
ATOM   2659  CG  ASN A 159      -4.037  24.754  15.631  1.00  0.00      PROA
ATOM   2660  OD1 ASN A 159      -4.336  25.671  14.858  1.00  0.00      PROA
ATOM   2661  ND2 ASN A 159      -3.304  23.676  15.261  1.00  0.00      PROA
ATOM   2662 HD21 ASN A 159      -2.925  23.647  14.335  1.00  0.00      PROA
ATOM   2663 HD22 ASN A 159      -3.120  22.943  15.914  1.00  0.00      PROA
ATOM   2664  C   ASN A 159      -6.717  23.614  16.940  1.00  0.00      PROA
ATOM   2665  O   ASN A 159      -6.930  23.187  15.830  1.00  0.00      PROA
ATOM   2666  N   LEU A 160      -7.285  22.930  17.914  1.00  0.00      PROA
ATOM   2667  HN  LEU A 160      -7.293  23.178  18.879  1.00  0.00      PROA
ATOM   2668  CA  LEU A 160      -7.914  21.719  17.454  1.00  0.00      PROA
ATOM   2669  HA  LEU A 160      -7.169  21.169  16.895  1.00  0.00      PROA
ATOM   2670  CB  LEU A 160      -8.310  20.798  18.578  1.00  0.00      PROA
ATOM   2671  HB1 LEU A 160      -9.116  21.262  19.191  1.00  0.00      PROA
ATOM   2672  HB2 LEU A 160      -7.438  20.651  19.250  1.00  0.00      PROA
ATOM   2673  CG  LEU A 160      -8.783  19.424  18.077  1.00  0.00      PROA
ATOM   2674  HG  LEU A 160      -9.712  19.544  17.473  1.00  0.00      PROA
ATOM   2675  CD1 LEU A 160      -7.742  18.703  17.201  1.00  0.00      PROA
ATOM   2676 HD11 LEU A 160      -6.781  18.582  17.739  1.00  0.00      PROA
ATOM   2677 HD12 LEU A 160      -7.563  19.237  16.246  1.00  0.00      PROA
ATOM   2678 HD13 LEU A 160      -8.129  17.692  16.954  1.00  0.00      PROA
ATOM   2679  CD2 LEU A 160      -9.151  18.568  19.282  1.00  0.00      PROA
ATOM   2680 HD21 LEU A 160      -9.959  19.044  19.877  1.00  0.00      PROA
ATOM   2681 HD22 LEU A 160      -8.265  18.423  19.937  1.00  0.00      PROA
ATOM   2682 HD23 LEU A 160      -9.497  17.570  18.942  1.00  0.00      PROA
ATOM   2683  C   LEU A 160      -9.103  21.966  16.543  1.00  0.00      PROA
ATOM   2684  O   LEU A 160      -9.214  21.317  15.505  1.00  0.00      PROA
ATOM   2685  N   LYS A 161      -9.882  23.018  16.884  1.00  0.00      PROA
ATOM   2686  HN  LYS A 161      -9.676  23.543  17.708  1.00  0.00      PROA
ATOM   2687  CA  LYS A 161     -11.057  23.448  16.166  1.00  0.00      PROA
ATOM   2688  HA  LYS A 161     -11.687  22.585  16.005  1.00  0.00      PROA
ATOM   2689  CB  LYS A 161     -11.830  24.520  16.958  1.00  0.00      PROA
ATOM   2690  HB1 LYS A 161     -12.061  24.098  17.962  1.00  0.00      PROA
ATOM   2691  HB2 LYS A 161     -12.806  24.730  16.464  1.00  0.00      PROA
ATOM   2692  CG  LYS A 161     -11.076  25.845  17.154  1.00  0.00      PROA
ATOM   2693  HG1 LYS A 161     -10.847  26.325  16.178  1.00  0.00      PROA
ATOM   2694  HG2 LYS A 161     -10.119  25.645  17.678  1.00  0.00      PROA
ATOM   2695  CD  LYS A 161     -11.893  26.850  17.964  1.00  0.00      PROA
ATOM   2696  HD1 LYS A 161     -12.107  26.411  18.965  1.00  0.00      PROA
ATOM   2697  HD2 LYS A 161     -12.864  27.021  17.446  1.00  0.00      PROA
ATOM   2698  CE  LYS A 161     -11.155  28.180  18.127  1.00  0.00      PROA
ATOM   2699  HE1 LYS A 161     -10.952  28.640  17.136  1.00  0.00      PROA
ATOM   2700  HE2 LYS A 161     -10.193  28.030  18.662  1.00  0.00      PROA
ATOM   2701  NZ  LYS A 161     -11.961  29.139  18.915  1.00  0.00      PROA
ATOM   2702  HZ1 LYS A 161     -12.149  28.744  19.859  1.00  0.00      PROA
ATOM   2703  HZ2 LYS A 161     -12.862  29.316  18.428  1.00  0.00      PROA
ATOM   2704  HZ3 LYS A 161     -11.439  30.034  19.012  1.00  0.00      PROA
ATOM   2705  C   LYS A 161     -10.780  24.095  14.851  1.00  0.00      PROA
ATOM   2706  O   LYS A 161     -11.695  24.312  14.060  1.00  0.00      PROA
ATOM   2707  N   THR A 162      -9.536  24.507  14.582  1.00  0.00      PROA
ATOM   2708  HN  THR A 162      -8.767  24.420  15.211  1.00  0.00      PROA
ATOM   2709  CA  THR A 162      -9.299  25.047  13.280  1.00  0.00      PROA
ATOM   2710  HA  THR A 162     -10.192  25.449  12.821  1.00  0.00      PROA
ATOM   2711  CB  THR A 162      -8.268  26.151  13.243  1.00  0.00      PROA
ATOM   2712  HB  THR A 162      -8.174  26.537  12.205  1.00  0.00      PROA
ATOM   2713  OG1 THR A 162      -6.988  25.710  13.674  1.00  0.00      PROA
ATOM   2714  HG1 THR A 162      -6.368  26.416  13.474  1.00  0.00      PROA
ATOM   2715  CG2 THR A 162      -8.747  27.298  14.149  1.00  0.00      PROA
ATOM   2716 HG21 THR A 162      -8.775  26.985  15.214  1.00  0.00      PROA
ATOM   2717 HG22 THR A 162      -9.764  27.629  13.849  1.00  0.00      PROA
ATOM   2718 HG23 THR A 162      -8.059  28.166  14.065  1.00  0.00      PROA
ATOM   2719  C   THR A 162      -8.876  23.856  12.533  1.00  0.00      PROA
ATOM   2720  O   THR A 162      -9.343  23.661  11.417  1.00  0.00      PROA
ATOM   2721  N   SER A 163      -8.068  23.018  13.235  1.00  0.00      PROA
ATOM   2722  HN  SER A 163      -7.848  23.224  14.186  1.00  0.00      PROA
ATOM   2723  CA  SER A 163      -7.321  21.937  12.692  1.00  0.00      PROA
ATOM   2724  HA  SER A 163      -6.648  22.354  11.956  1.00  0.00      PROA
ATOM   2725  CB  SER A 163      -6.519  21.159  13.736  1.00  0.00      PROA
ATOM   2726  HB1 SER A 163      -6.081  20.237  13.304  1.00  0.00      PROA
ATOM   2727  HB2 SER A 163      -7.123  20.837  14.600  1.00  0.00      PROA
ATOM   2728  OG  SER A 163      -5.463  21.970  14.201  1.00  0.00      PROA
ATOM   2729  HG1 SER A 163      -5.875  22.667  14.723  1.00  0.00      PROA
ATOM   2730  C   SER A 163      -8.153  20.960  12.022  1.00  0.00      PROA
ATOM   2731  O   SER A 163      -7.821  20.636  10.892  1.00  0.00      PROA
ATOM   2732  N   LEU A 164      -9.258  20.549  12.674  1.00  0.00      PROA
ATOM   2733  HN  LEU A 164      -9.483  20.901  13.582  1.00  0.00      PROA
ATOM   2734  CA  LEU A 164     -10.099  19.504  12.178  1.00  0.00      PROA
ATOM   2735  HA  LEU A 164      -9.477  18.646  11.977  1.00  0.00      PROA
ATOM   2736  CB  LEU A 164     -11.213  19.136  13.162  1.00  0.00      PROA
ATOM   2737  HB1 LEU A 164     -11.943  18.435  12.692  1.00  0.00      PROA
ATOM   2738  HB2 LEU A 164     -11.767  20.057  13.455  1.00  0.00      PROA
ATOM   2739  CG  LEU A 164     -10.708  18.445  14.438  1.00  0.00      PROA
ATOM   2740  HG  LEU A 164      -9.957  19.090  14.938  1.00  0.00      PROA
ATOM   2741  CD1 LEU A 164     -11.879  18.251  15.410  1.00  0.00      PROA
ATOM   2742 HD11 LEU A 164     -12.662  17.610  14.951  1.00  0.00      PROA
ATOM   2743 HD12 LEU A 164     -12.332  19.230  15.673  1.00  0.00      PROA
ATOM   2744 HD13 LEU A 164     -11.527  17.764  16.345  1.00  0.00      PROA
ATOM   2745  CD2 LEU A 164     -10.023  17.111  14.112  1.00  0.00      PROA
ATOM   2746 HD21 LEU A 164      -9.112  17.266  13.507  1.00  0.00      PROA
ATOM   2747 HD22 LEU A 164     -10.710  16.461  13.533  1.00  0.00      PROA
ATOM   2748 HD23 LEU A 164      -9.732  16.584  15.047  1.00  0.00      PROA
ATOM   2749  C   LEU A 164     -10.760  19.873  10.915  1.00  0.00      PROA
ATOM   2750  O   LEU A 164     -10.999  19.010  10.072  1.00  0.00      PROA
ATOM   2751  N   CYS A 165     -11.127  21.173  10.824  1.00  0.00      PROA
ATOM   2752  HN  CYS A 165     -10.918  21.825  11.549  1.00  0.00      PROA
ATOM   2753  CA  CYS A 165     -11.797  21.698   9.689  1.00  0.00      PROA
ATOM   2754  HA  CYS A 165     -12.622  21.043   9.443  1.00  0.00      PROA
ATOM   2755  CB  CYS A 165     -12.316  23.133   9.859  1.00  0.00      PROA
ATOM   2756  HB1 CYS A 165     -12.747  23.485   8.895  1.00  0.00      PROA
ATOM   2757  HB2 CYS A 165     -11.494  23.830  10.127  1.00  0.00      PROA
ATOM   2758  SG  CYS A 165     -13.607  23.197  11.122  1.00  0.00      PROA
ATOM   2759  HG1 CYS A 165     -12.775  23.120  12.151  1.00  0.00      PROA
ATOM   2760  C   CYS A 165     -10.847  21.668   8.597  1.00  0.00      PROA
ATOM   2761  O   CYS A 165     -11.212  21.150   7.555  1.00  0.00      PROA
ATOM   2762  N   PHE A 166      -9.608  22.146   8.875  1.00  0.00      PROA
ATOM   2763  HN  PHE A 166      -9.369  22.494   9.780  1.00  0.00      PROA
ATOM   2764  CA  PHE A 166      -8.625  22.311   7.855  1.00  0.00      PROA
ATOM   2765  HA  PHE A 166      -9.104  22.817   7.033  1.00  0.00      PROA
ATOM   2766  CB  PHE A 166      -7.374  23.078   8.310  1.00  0.00      PROA
ATOM   2767  HB1 PHE A 166      -6.574  23.065   7.536  1.00  0.00      PROA
ATOM   2768  HB2 PHE A 166      -6.982  22.625   9.246  1.00  0.00      PROA
ATOM   2769  CG  PHE A 166      -7.681  24.523   8.565  1.00  0.00      PROA
ATOM   2770  CD1 PHE A 166      -8.700  25.210   7.877  1.00  0.00      PROA
ATOM   2771  HD1 PHE A 166      -9.315  24.739   7.130  1.00  0.00      PROA
ATOM   2772  CE1 PHE A 166      -8.945  26.559   8.126  1.00  0.00      PROA
ATOM   2773  HE1 PHE A 166      -9.734  27.073   7.595  1.00  0.00      PROA
ATOM   2774  CZ  PHE A 166      -8.162  27.250   9.051  1.00  0.00      PROA
ATOM   2775  HZ  PHE A 166      -8.346  28.298   9.239  1.00  0.00      PROA
ATOM   2776  CD2 PHE A 166      -6.900  25.234   9.490  1.00  0.00      PROA
ATOM   2777  HD2 PHE A 166      -6.111  24.737  10.031  1.00  0.00      PROA
ATOM   2778  CE2 PHE A 166      -7.133  26.589   9.726  1.00  0.00      PROA
ATOM   2779  HE2 PHE A 166      -6.522  27.126  10.438  1.00  0.00      PROA
ATOM   2780  C   PHE A 166      -8.202  21.052   7.260  1.00  0.00      PROA
ATOM   2781  O   PHE A 166      -8.178  21.000   6.036  1.00  0.00      PROA
ATOM   2782  N   CYS A 167      -7.940  20.026   8.106  1.00  0.00      PROA
ATOM   2783  HN  CYS A 167      -8.035  20.137   9.095  1.00  0.00      PROA
ATOM   2784  CA  CYS A 167      -7.395  18.779   7.663  1.00  0.00      PROA
ATOM   2785  HA  CYS A 167      -6.452  18.995   7.179  1.00  0.00      PROA
ATOM   2786  CB  CYS A 167      -7.140  17.783   8.815  1.00  0.00      PROA
ATOM   2787  HB1 CYS A 167      -6.475  18.289   9.548  1.00  0.00      PROA
ATOM   2788  HB2 CYS A 167      -6.585  16.906   8.413  1.00  0.00      PROA
ATOM   2789  SG  CYS A 167      -8.619  17.199   9.687  1.00  0.00      PROA
ATOM   2790  HG1 CYS A 167      -8.941  18.383  10.189  1.00  0.00      PROA
ATOM   2791  C   CYS A 167      -8.296  18.156   6.664  1.00  0.00      PROA
ATOM   2792  O   CYS A 167      -7.783  17.687   5.653  1.00  0.00      PROA
ATOM   2793  N   LEU A 168      -9.632  18.204   6.935  1.00  0.00      PROA
ATOM   2794  HN  LEU A 168      -9.963  18.624   7.777  1.00  0.00      PROA
ATOM   2795  CA  LEU A 168     -10.648  17.658   6.088  1.00  0.00      PROA
ATOM   2796  HA  LEU A 168     -10.336  16.670   5.785  1.00  0.00      PROA
ATOM   2797  CB  LEU A 168     -12.029  17.588   6.775  1.00  0.00      PROA
ATOM   2798  HB1 LEU A 168     -12.787  17.206   6.053  1.00  0.00      PROA
ATOM   2799  HB2 LEU A 168     -12.335  18.613   7.084  1.00  0.00      PROA
ATOM   2800  CG  LEU A 168     -12.065  16.681   8.024  1.00  0.00      PROA
ATOM   2801  HG  LEU A 168     -11.305  17.042   8.745  1.00  0.00      PROA
ATOM   2802  CD1 LEU A 168     -13.439  16.777   8.699  1.00  0.00      PROA
ATOM   2803 HD11 LEU A 168     -14.216  16.406   7.999  1.00  0.00      PROA
ATOM   2804 HD12 LEU A 168     -13.670  17.831   8.964  1.00  0.00      PROA
ATOM   2805 HD13 LEU A 168     -13.466  16.166   9.625  1.00  0.00      PROA
ATOM   2806  CD2 LEU A 168     -11.721  15.219   7.705  1.00  0.00      PROA
ATOM   2807 HD21 LEU A 168     -10.765  15.129   7.152  1.00  0.00      PROA
ATOM   2808 HD22 LEU A 168     -12.539  14.762   7.117  1.00  0.00      PROA
ATOM   2809 HD23 LEU A 168     -11.626  14.642   8.650  1.00  0.00      PROA
ATOM   2810  C   LEU A 168     -10.723  18.489   4.864  1.00  0.00      PROA
ATOM   2811  O   LEU A 168     -10.817  18.015   3.739  1.00  0.00      PROA
ATOM   2812  N   LEU A 169     -10.614  19.806   4.969  1.00  0.00      PROA
ATOM   2813  HN  LEU A 169     -10.505  20.325   5.815  1.00  0.00      PROA
ATOM   2814  CA  LEU A 169     -10.758  20.472   3.714  1.00  0.00      PROA
ATOM   2815  HA  LEU A 169     -11.638  20.098   3.207  1.00  0.00      PROA
ATOM   2816  CB  LEU A 169     -11.007  21.954   3.849  1.00  0.00      PROA
ATOM   2817  HB1 LEU A 169     -11.045  22.433   2.843  1.00  0.00      PROA
ATOM   2818  HB2 LEU A 169     -10.169  22.421   4.416  1.00  0.00      PROA
ATOM   2819  CG  LEU A 169     -12.332  22.279   4.566  1.00  0.00      PROA
ATOM   2820  HG  LEU A 169     -12.317  21.845   5.585  1.00  0.00      PROA
ATOM   2821  CD1 LEU A 169     -12.441  23.799   4.719  1.00  0.00      PROA
ATOM   2822 HD11 LEU A 169     -12.469  24.289   3.722  1.00  0.00      PROA
ATOM   2823 HD12 LEU A 169     -11.571  24.196   5.285  1.00  0.00      PROA
ATOM   2824 HD13 LEU A 169     -13.368  24.067   5.269  1.00  0.00      PROA
ATOM   2825  CD2 LEU A 169     -13.566  21.694   3.853  1.00  0.00      PROA
ATOM   2826 HD21 LEU A 169     -13.554  20.585   3.874  1.00  0.00      PROA
ATOM   2827 HD22 LEU A 169     -13.598  22.033   2.796  1.00  0.00      PROA
ATOM   2828 HD23 LEU A 169     -14.494  22.034   4.360  1.00  0.00      PROA
ATOM   2829  C   LEU A 169      -9.617  20.177   2.802  1.00  0.00      PROA
ATOM   2830  O   LEU A 169      -9.883  19.896   1.641  1.00  0.00      PROA
ATOM   2831  N   LEU A 170      -8.392  20.097   3.370  1.00  0.00      PROA
ATOM   2832  HN  LEU A 170      -8.270  20.282   4.345  1.00  0.00      PROA
ATOM   2833  CA  LEU A 170      -7.198  19.801   2.644  1.00  0.00      PROA
ATOM   2834  HA  LEU A 170      -7.142  20.519   1.839  1.00  0.00      PROA
ATOM   2835  CB  LEU A 170      -5.944  19.935   3.509  1.00  0.00      PROA
ATOM   2836  HB1 LEU A 170      -5.057  19.607   2.925  1.00  0.00      PROA
ATOM   2837  HB2 LEU A 170      -6.036  19.285   4.407  1.00  0.00      PROA
ATOM   2838  CG  LEU A 170      -5.643  21.376   3.954  1.00  0.00      PROA
ATOM   2839  HG  LEU A 170      -6.547  21.820   4.424  1.00  0.00      PROA
ATOM   2840  CD1 LEU A 170      -4.529  21.371   5.012  1.00  0.00      PROA
ATOM   2841 HD11 LEU A 170      -3.593  20.952   4.590  1.00  0.00      PROA
ATOM   2842 HD12 LEU A 170      -4.830  20.757   5.887  1.00  0.00      PROA
ATOM   2843 HD13 LEU A 170      -4.324  22.404   5.363  1.00  0.00      PROA
ATOM   2844  CD2 LEU A 170      -5.271  22.259   2.752  1.00  0.00      PROA
ATOM   2845 HD21 LEU A 170      -6.129  22.368   2.056  1.00  0.00      PROA
ATOM   2846 HD22 LEU A 170      -4.417  21.820   2.196  1.00  0.00      PROA
ATOM   2847 HD23 LEU A 170      -4.981  23.274   3.099  1.00  0.00      PROA
ATOM   2848  C   LEU A 170      -7.172  18.464   2.001  1.00  0.00      PROA
ATOM   2849  O   LEU A 170      -6.717  18.412   0.862  1.00  0.00      PROA
ATOM   2850  N   GLY A 171      -7.674  17.411   2.710  1.00  0.00      PROA
ATOM   2851  HN  GLY A 171      -7.983  17.557   3.650  1.00  0.00      PROA
ATOM   2852  CA  GLY A 171      -7.841  16.061   2.223  1.00  0.00      PROA
ATOM   2853  HA1 GLY A 171      -8.254  15.481   3.035  1.00  0.00      PROA
ATOM   2854  HA2 GLY A 171      -6.887  15.694   1.879  1.00  0.00      PROA
ATOM   2855  C   GLY A 171      -8.819  16.065   1.117  1.00  0.00      PROA
ATOM   2856  O   GLY A 171      -8.687  15.373   0.106  1.00  0.00      PROA
ATOM   2857  N   CYS A 172      -9.865  16.878   1.258  1.00  0.00      PROA
ATOM   2858  HN  CYS A 172     -10.035  17.465   2.049  1.00  0.00      PROA
ATOM   2859  CA  CYS A 172     -10.788  16.880   0.180  1.00  0.00      PROA
ATOM   2860  HA  CYS A 172     -10.990  15.864  -0.125  1.00  0.00      PROA
ATOM   2861  CB  CYS A 172     -12.150  17.466   0.532  1.00  0.00      PROA
ATOM   2862  HB1 CYS A 172     -12.795  17.477  -0.376  1.00  0.00      PROA
ATOM   2863  HB2 CYS A 172     -12.036  18.517   0.876  1.00  0.00      PROA
ATOM   2864  SG  CYS A 172     -12.965  16.480   1.821  1.00  0.00      PROA
ATOM   2865  HG1 CYS A 172     -12.144  16.864   2.789  1.00  0.00      PROA
ATOM   2866  C   CYS A 172     -10.156  17.576  -0.972  1.00  0.00      PROA
ATOM   2867  O   CYS A 172     -10.329  17.142  -2.101  1.00  0.00      PROA
ATOM   2868  N   TRP A 173      -9.316  18.608  -0.746  1.00  0.00      PROA
ATOM   2869  HN  TRP A 173      -9.114  18.982   0.158  1.00  0.00      PROA
ATOM   2870  CA  TRP A 173      -8.795  19.260  -1.906  1.00  0.00      PROA
ATOM   2871  HA  TRP A 173      -9.649  19.574  -2.495  1.00  0.00      PROA
ATOM   2872  CB  TRP A 173      -8.006  20.531  -1.565  1.00  0.00      PROA
ATOM   2873  HB1 TRP A 173      -7.109  20.275  -0.961  1.00  0.00      PROA
ATOM   2874  HB2 TRP A 173      -8.648  21.187  -0.936  1.00  0.00      PROA
ATOM   2875  CG  TRP A 173      -7.591  21.296  -2.781  1.00  0.00      PROA
ATOM   2876  CD1 TRP A 173      -8.432  21.853  -3.708  1.00  0.00      PROA
ATOM   2877  HD1 TRP A 173      -9.511  21.821  -3.664  1.00  0.00      PROA
ATOM   2878  NE1 TRP A 173      -7.696  22.455  -4.691  1.00  0.00      PROA
ATOM   2879  HE1 TRP A 173      -8.058  22.932  -5.462  1.00  0.00      PROA
ATOM   2880  CE2 TRP A 173      -6.366  22.300  -4.425  1.00  0.00      PROA
ATOM   2881  CD2 TRP A 173      -6.256  21.555  -3.230  1.00  0.00      PROA
ATOM   2882  CE3 TRP A 173      -4.994  21.233  -2.732  1.00  0.00      PROA
ATOM   2883  HE3 TRP A 173      -4.876  20.664  -1.823  1.00  0.00      PROA
ATOM   2884  CZ3 TRP A 173      -3.866  21.668  -3.431  1.00  0.00      PROA
ATOM   2885  HZ3 TRP A 173      -2.881  21.426  -3.055  1.00  0.00      PROA
ATOM   2886  CZ2 TRP A 173      -5.245  22.737  -5.117  1.00  0.00      PROA
ATOM   2887  HZ2 TRP A 173      -5.324  23.307  -6.030  1.00  0.00      PROA
ATOM   2888  CH2 TRP A 173      -3.990  22.407  -4.602  1.00  0.00      PROA
ATOM   2889  HH2 TRP A 173      -3.100  22.733  -5.123  1.00  0.00      PROA
ATOM   2890  C   TRP A 173      -7.981  18.310  -2.767  1.00  0.00      PROA
ATOM   2891  O   TRP A 173      -8.330  18.159  -3.931  1.00  0.00      PROA
ATOM   2892  N   VAL A 174      -7.024  17.566  -2.152  1.00  0.00      PROA
ATOM   2893  HN  VAL A 174      -6.905  17.660  -1.165  1.00  0.00      PROA
ATOM   2894  CA  VAL A 174      -6.017  16.718  -2.780  1.00  0.00      PROA
ATOM   2895  HA  VAL A 174      -5.532  17.324  -3.530  1.00  0.00      PROA
ATOM   2896  CB  VAL A 174      -4.956  16.268  -1.799  1.00  0.00      PROA
ATOM   2897  HB  VAL A 174      -4.205  15.613  -2.304  1.00  0.00      PROA
ATOM   2898  CG1 VAL A 174      -4.210  17.527  -1.331  1.00  0.00      PROA
ATOM   2899 HG11 VAL A 174      -4.870  18.212  -0.765  1.00  0.00      PROA
ATOM   2900 HG12 VAL A 174      -3.798  18.079  -2.203  1.00  0.00      PROA
ATOM   2901 HG13 VAL A 174      -3.363  17.246  -0.675  1.00  0.00      PROA
ATOM   2902  CG2 VAL A 174      -5.561  15.495  -0.614  1.00  0.00      PROA
ATOM   2903 HG21 VAL A 174      -6.052  14.554  -0.929  1.00  0.00      PROA
ATOM   2904 HG22 VAL A 174      -6.292  16.130  -0.083  1.00  0.00      PROA
ATOM   2905 HG23 VAL A 174      -4.756  15.228   0.102  1.00  0.00      PROA
ATOM   2906  C   VAL A 174      -6.519  15.511  -3.474  1.00  0.00      PROA
ATOM   2907  O   VAL A 174      -6.050  15.094  -4.533  1.00  0.00      PROA
ATOM   2908  N   LEU A 175      -7.607  14.946  -2.977  1.00  0.00      PROA
ATOM   2909  HN  LEU A 175      -8.078  15.262  -2.155  1.00  0.00      PROA
ATOM   2910  CA  LEU A 175      -8.105  13.796  -3.651  1.00  0.00      PROA
ATOM   2911  HA  LEU A 175      -7.309  13.069  -3.727  1.00  0.00      PROA
ATOM   2912  CB  LEU A 175      -9.246  13.172  -2.845  1.00  0.00      PROA
ATOM   2913  HB1 LEU A 175      -8.936  13.166  -1.775  1.00  0.00      PROA
ATOM   2914  HB2 LEU A 175      -9.378  12.110  -3.150  1.00  0.00      PROA
ATOM   2915  CG  LEU A 175     -10.606  13.883  -2.973  1.00  0.00      PROA
ATOM   2916  HG  LEU A 175     -10.447  14.977  -3.029  1.00  0.00      PROA
ATOM   2917  CD1 LEU A 175     -11.390  13.443  -4.222  1.00  0.00      PROA
ATOM   2918 HD11 LEU A 175     -11.380  12.337  -4.316  1.00  0.00      PROA
ATOM   2919 HD12 LEU A 175     -11.028  13.885  -5.165  1.00  0.00      PROA
ATOM   2920 HD13 LEU A 175     -12.448  13.761  -4.114  1.00  0.00      PROA
ATOM   2921  CD2 LEU A 175     -11.456  13.606  -1.728  1.00  0.00      PROA
ATOM   2922 HD21 LEU A 175     -10.904  13.898  -0.812  1.00  0.00      PROA
ATOM   2923 HD22 LEU A 175     -11.692  12.524  -1.662  1.00  0.00      PROA
ATOM   2924 HD23 LEU A 175     -12.407  14.178  -1.767  1.00  0.00      PROA
ATOM   2925  C   LEU A 175      -8.559  14.194  -5.047  1.00  0.00      PROA
ATOM   2926  O   LEU A 175      -8.666  13.339  -5.917  1.00  0.00      PROA
ATOM   2927  N   PHE A 176      -8.820  15.507  -5.291  1.00  0.00      PROA
ATOM   2928  HN  PHE A 176      -8.759  16.200  -4.575  1.00  0.00      PROA
ATOM   2929  CA  PHE A 176      -9.132  15.981  -6.603  1.00  0.00      PROA
ATOM   2930  HA  PHE A 176      -9.633  15.182  -7.134  1.00  0.00      PROA
ATOM   2931  CB  PHE A 176     -10.124  17.164  -6.562  1.00  0.00      PROA
ATOM   2932  HB1 PHE A 176     -10.272  17.585  -7.580  1.00  0.00      PROA
ATOM   2933  HB2 PHE A 176      -9.768  17.974  -5.896  1.00  0.00      PROA
ATOM   2934  CG  PHE A 176     -11.470  16.678  -6.081  1.00  0.00      PROA
ATOM   2935  CD1 PHE A 176     -12.015  17.118  -4.864  1.00  0.00      PROA
ATOM   2936  HD1 PHE A 176     -11.459  17.812  -4.252  1.00  0.00      PROA
ATOM   2937  CE1 PHE A 176     -13.276  16.682  -4.446  1.00  0.00      PROA
ATOM   2938  HE1 PHE A 176     -13.683  17.030  -3.508  1.00  0.00      PROA
ATOM   2939  CZ  PHE A 176     -14.013  15.810  -5.251  1.00  0.00      PROA
ATOM   2940  HZ  PHE A 176     -14.990  15.490  -4.925  1.00  0.00      PROA
ATOM   2941  CD2 PHE A 176     -12.222  15.799  -6.878  1.00  0.00      PROA
ATOM   2942  HD2 PHE A 176     -11.825  15.460  -7.824  1.00  0.00      PROA
ATOM   2943  CE2 PHE A 176     -13.484  15.362  -6.466  1.00  0.00      PROA
ATOM   2944  HE2 PHE A 176     -14.050  14.686  -7.089  1.00  0.00      PROA
ATOM   2945  C   PHE A 176      -7.890  16.244  -7.410  1.00  0.00      PROA
ATOM   2946  O   PHE A 176      -7.831  15.803  -8.547  1.00  0.00      PROA
ATOM   2947  N   VAL A 177      -6.795  16.789  -6.852  1.00  0.00      PROA
ATOM   2948  HN  VAL A 177      -6.706  16.961  -5.875  1.00  0.00      PROA
ATOM   2949  CA  VAL A 177      -5.957  17.558  -7.746  1.00  0.00      PROA
ATOM   2950  HA  VAL A 177      -6.449  17.643  -8.708  1.00  0.00      PROA
ATOM   2951  CB  VAL A 177      -5.983  18.994  -7.318  1.00  0.00      PROA
ATOM   2952  HB  VAL A 177      -5.389  19.620  -8.018  1.00  0.00      PROA
ATOM   2953  CG1 VAL A 177      -7.435  19.513  -7.427  1.00  0.00      PROA
ATOM   2954 HG11 VAL A 177      -8.079  19.068  -6.644  1.00  0.00      PROA
ATOM   2955 HG12 VAL A 177      -7.865  19.295  -8.426  1.00  0.00      PROA
ATOM   2956 HG13 VAL A 177      -7.447  20.614  -7.275  1.00  0.00      PROA
ATOM   2957  CG2 VAL A 177      -5.468  19.124  -5.877  1.00  0.00      PROA
ATOM   2958 HG21 VAL A 177      -4.454  18.707  -5.740  1.00  0.00      PROA
ATOM   2959 HG22 VAL A 177      -6.152  18.636  -5.156  1.00  0.00      PROA
ATOM   2960 HG23 VAL A 177      -5.419  20.194  -5.611  1.00  0.00      PROA
ATOM   2961  C   VAL A 177      -4.602  17.028  -8.169  1.00  0.00      PROA
ATOM   2962  O   VAL A 177      -4.513  16.508  -9.271  1.00  0.00      PROA
ATOM   2963  N   ILE A 178      -3.490  17.080  -7.425  1.00  0.00      PROA
ATOM   2964  HN  ILE A 178      -3.466  17.353  -6.468  1.00  0.00      PROA
ATOM   2965  CA  ILE A 178      -2.284  17.280  -8.239  1.00  0.00      PROA
ATOM   2966  HA  ILE A 178      -2.534  17.527  -9.264  1.00  0.00      PROA
ATOM   2967  CB  ILE A 178      -1.578  18.551  -7.840  1.00  0.00      PROA
ATOM   2968  HB  ILE A 178      -1.393  18.605  -6.749  1.00  0.00      PROA
ATOM   2969  CG2 ILE A 178      -0.227  18.676  -8.578  1.00  0.00      PROA
ATOM   2970 HG21 ILE A 178      -0.367  18.559  -9.673  1.00  0.00      PROA
ATOM   2971 HG22 ILE A 178       0.522  17.940  -8.224  1.00  0.00      PROA
ATOM   2972 HG23 ILE A 178       0.227  19.671  -8.400  1.00  0.00      PROA
ATOM   2973  CG1 ILE A 178      -2.493  19.752  -8.126  1.00  0.00      PROA
ATOM   2974 HG11 ILE A 178      -3.436  19.612  -7.577  1.00  0.00      PROA
ATOM   2975 HG12 ILE A 178      -2.718  19.826  -9.211  1.00  0.00      PROA
ATOM   2976  CD  ILE A 178      -1.923  21.068  -7.611  1.00  0.00      PROA
ATOM   2977  HD1 ILE A 178      -1.031  21.380  -8.193  1.00  0.00      PROA
ATOM   2978  HD2 ILE A 178      -1.639  20.981  -6.540  1.00  0.00      PROA
ATOM   2979  HD3 ILE A 178      -2.684  21.874  -7.701  1.00  0.00      PROA
ATOM   2980  C   ILE A 178      -1.278  16.172  -8.409  1.00  0.00      PROA
ATOM   2981  O   ILE A 178      -0.984  15.776  -9.548  1.00  0.00      PROA
ATOM   2982  N   PRO A 179      -0.690  15.675  -7.312  1.00  0.00      PROA
ATOM   2983  CD  PRO A 179      -0.968  16.095  -5.915  1.00  0.00      PROA
ATOM   2984  HD1 PRO A 179      -2.045  16.028  -5.658  1.00  0.00      PROA
ATOM   2985  HD2 PRO A 179      -0.564  17.113  -5.741  1.00  0.00      PROA
ATOM   2986  CA  PRO A 179       0.405  14.731  -7.366  1.00  0.00      PROA
ATOM   2987  HA  PRO A 179       1.089  14.937  -8.177  1.00  0.00      PROA
ATOM   2988  CB  PRO A 179       1.001  14.786  -5.939  1.00  0.00      PROA
ATOM   2989  HB1 PRO A 179       1.754  15.605  -5.907  1.00  0.00      PROA
ATOM   2990  HB2 PRO A 179       1.496  13.842  -5.634  1.00  0.00      PROA
ATOM   2991  CG  PRO A 179      -0.166  15.158  -5.027  1.00  0.00      PROA
ATOM   2992  HG1 PRO A 179      -0.752  14.251  -4.791  1.00  0.00      PROA
ATOM   2993  HG2 PRO A 179       0.165  15.635  -4.083  1.00  0.00      PROA
ATOM   2994  C   PRO A 179      -0.337  13.488  -7.590  1.00  0.00      PROA
ATOM   2995  O   PRO A 179      -1.566  13.539  -7.539  1.00  0.00      PROA
ATOM   2996  N   LEU A 180       0.269  12.303  -7.724  1.00  0.00      PROA
ATOM   2997  HN  LEU A 180       1.248  12.134  -7.787  1.00  0.00      PROA
ATOM   2998  CA  LEU A 180      -0.623  11.277  -7.266  1.00  0.00      PROA
ATOM   2999  HA  LEU A 180      -1.552  11.335  -7.818  1.00  0.00      PROA
ATOM   3000  CB  LEU A 180      -0.170   9.850  -7.488  1.00  0.00      PROA
ATOM   3001  HB1 LEU A 180       0.739   9.645  -6.877  1.00  0.00      PROA
ATOM   3002  HB2 LEU A 180       0.115   9.718  -8.556  1.00  0.00      PROA
ATOM   3003  CG  LEU A 180      -1.261   8.814  -7.149  1.00  0.00      PROA
ATOM   3004  HG  LEU A 180      -1.657   9.023  -6.135  1.00  0.00      PROA
ATOM   3005  CD1 LEU A 180      -2.438   8.852  -8.140  1.00  0.00      PROA
ATOM   3006 HD11 LEU A 180      -2.085   8.597  -9.162  1.00  0.00      PROA
ATOM   3007 HD12 LEU A 180      -2.911   9.849  -8.179  1.00  0.00      PROA
ATOM   3008 HD13 LEU A 180      -3.211   8.111  -7.843  1.00  0.00      PROA
ATOM   3009  CD2 LEU A 180      -0.634   7.417  -7.105  1.00  0.00      PROA
ATOM   3010 HD21 LEU A 180       0.181   7.379  -6.350  1.00  0.00      PROA
ATOM   3011 HD22 LEU A 180      -0.210   7.150  -8.096  1.00  0.00      PROA
ATOM   3012 HD23 LEU A 180      -1.398   6.658  -6.832  1.00  0.00      PROA
ATOM   3013  C   LEU A 180      -0.866  11.549  -5.792  1.00  0.00      PROA
ATOM   3014  O   LEU A 180       0.060  11.568  -4.978  1.00  0.00      PROA
ATOM   3015  N   GLN A 181      -2.167  11.862  -5.557  1.00  0.00      PROA
ATOM   3016  HN  GLN A 181      -2.788  11.811  -6.339  1.00  0.00      PROA
ATOM   3017  CA  GLN A 181      -2.847  12.363  -4.410  1.00  0.00      PROA
ATOM   3018  HA  GLN A 181      -2.414  13.301  -4.107  1.00  0.00      PROA
ATOM   3019  CB  GLN A 181      -4.365  12.515  -4.656  1.00  0.00      PROA
ATOM   3020  HB1 GLN A 181      -4.523  13.280  -5.447  1.00  0.00      PROA
ATOM   3021  HB2 GLN A 181      -4.811  12.932  -3.722  1.00  0.00      PROA
ATOM   3022  CG  GLN A 181      -5.145  11.225  -4.993  1.00  0.00      PROA
ATOM   3023  HG1 GLN A 181      -6.222  11.430  -4.792  1.00  0.00      PROA
ATOM   3024  HG2 GLN A 181      -4.854  10.369  -4.356  1.00  0.00      PROA
ATOM   3025  CD  GLN A 181      -5.034  10.850  -6.473  1.00  0.00      PROA
ATOM   3026  OE1 GLN A 181      -4.411  11.547  -7.279  1.00  0.00      PROA
ATOM   3027  NE2 GLN A 181      -5.693   9.716  -6.839  1.00  0.00      PROA
ATOM   3028 HE21 GLN A 181      -5.680   9.430  -7.797  1.00  0.00      PROA
ATOM   3029 HE22 GLN A 181      -6.203   9.191  -6.159  1.00  0.00      PROA
ATOM   3030  C   GLN A 181      -2.657  11.379  -3.358  1.00  0.00      PROA
ATOM   3031  O   GLN A 181      -2.837  11.622  -2.180  1.00  0.00      PROA
ATOM   3032  N   ILE A 182      -2.195  10.188  -3.678  1.00  0.00      PROA
ATOM   3033  HN  ILE A 182      -1.984   9.875  -4.599  1.00  0.00      PROA
ATOM   3034  CA  ILE A 182      -1.947   9.362  -2.563  1.00  0.00      PROA
ATOM   3035  HA  ILE A 182      -2.849   9.313  -1.968  1.00  0.00      PROA
ATOM   3036  CB  ILE A 182      -1.720   7.949  -2.971  1.00  0.00      PROA
ATOM   3037  HB  ILE A 182      -0.792   7.862  -3.583  1.00  0.00      PROA
ATOM   3038  CG2 ILE A 182      -1.554   7.131  -1.687  1.00  0.00      PROA
ATOM   3039 HG21 ILE A 182      -2.418   7.290  -1.016  1.00  0.00      PROA
ATOM   3040 HG22 ILE A 182      -0.615   7.375  -1.147  1.00  0.00      PROA
ATOM   3041 HG23 ILE A 182      -1.543   6.056  -1.938  1.00  0.00      PROA
ATOM   3042  CG1 ILE A 182      -2.910   7.411  -3.814  1.00  0.00      PROA
ATOM   3043 HG11 ILE A 182      -2.696   6.345  -4.053  1.00  0.00      PROA
ATOM   3044 HG12 ILE A 182      -2.970   7.947  -4.783  1.00  0.00      PROA
ATOM   3045  CD  ILE A 182      -4.284   7.488  -3.132  1.00  0.00      PROA
ATOM   3046  HD1 ILE A 182      -4.573   8.538  -2.925  1.00  0.00      PROA
ATOM   3047  HD2 ILE A 182      -4.291   6.919  -2.179  1.00  0.00      PROA
ATOM   3048  HD3 ILE A 182      -5.058   7.048  -3.798  1.00  0.00      PROA
ATOM   3049  C   ILE A 182      -0.899   9.972  -1.629  1.00  0.00      PROA
ATOM   3050  O   ILE A 182      -1.126  10.071  -0.433  1.00  0.00      PROA
ATOM   3051  N   SER A 183       0.198  10.590  -2.064  1.00  0.00      PROA
ATOM   3052  HN  SER A 183       0.502  10.719  -3.006  1.00  0.00      PROA
ATOM   3053  CA  SER A 183       0.994  11.016  -0.917  1.00  0.00      PROA
ATOM   3054  HA  SER A 183       1.154  10.168  -0.259  1.00  0.00      PROA
ATOM   3055  CB  SER A 183       2.409  11.401  -1.286  1.00  0.00      PROA
ATOM   3056  HB1 SER A 183       2.868  10.587  -1.891  1.00  0.00      PROA
ATOM   3057  HB2 SER A 183       3.048  11.551  -0.387  1.00  0.00      PROA
ATOM   3058  OG  SER A 183       2.419  12.588  -2.059  1.00  0.00      PROA
ATOM   3059  HG1 SER A 183       2.119  13.291  -1.478  1.00  0.00      PROA
ATOM   3060  C   SER A 183       0.458  12.168  -0.073  1.00  0.00      PROA
ATOM   3061  O   SER A 183       0.868  12.325   1.067  1.00  0.00      PROA
ATOM   3062  N   ALA A 184      -0.426  13.023  -0.601  1.00  0.00      PROA
ATOM   3063  HN  ALA A 184      -0.802  12.951  -1.522  1.00  0.00      PROA
ATOM   3064  CA  ALA A 184      -0.808  14.120   0.232  1.00  0.00      PROA
ATOM   3065  HA  ALA A 184       0.017  14.464   0.844  1.00  0.00      PROA
ATOM   3066  CB  ALA A 184      -1.261  15.319  -0.591  1.00  0.00      PROA
ATOM   3067  HB1 ALA A 184      -2.132  15.062  -1.232  1.00  0.00      PROA
ATOM   3068  HB2 ALA A 184      -0.436  15.657  -1.255  1.00  0.00      PROA
ATOM   3069  HB3 ALA A 184      -1.539  16.169   0.069  1.00  0.00      PROA
ATOM   3070  C   ALA A 184      -1.911  13.671   1.118  1.00  0.00      PROA
ATOM   3071  O   ALA A 184      -1.931  14.066   2.282  1.00  0.00      PROA
ATOM   3072  N   TRP A 185      -2.807  12.830   0.527  1.00  0.00      PROA
ATOM   3073  HN  TRP A 185      -2.668  12.554  -0.424  1.00  0.00      PROA
ATOM   3074  CA  TRP A 185      -3.986  12.262   1.121  1.00  0.00      PROA
ATOM   3075  HA  TRP A 185      -4.528  13.095   1.532  1.00  0.00      PROA
ATOM   3076  CB  TRP A 185      -4.869  11.523   0.078  1.00  0.00      PROA
ATOM   3077  HB1 TRP A 185      -4.227  10.792  -0.457  1.00  0.00      PROA
ATOM   3078  HB2 TRP A 185      -5.234  12.264  -0.665  1.00  0.00      PROA
ATOM   3079  CG  TRP A 185      -6.038  10.763   0.623  1.00  0.00      PROA
ATOM   3080  CD1 TRP A 185      -6.461   9.525   0.222  1.00  0.00      PROA
ATOM   3081  HD1 TRP A 185      -6.030   8.956  -0.589  1.00  0.00      PROA
ATOM   3082  NE1 TRP A 185      -7.516   9.128   0.997  1.00  0.00      PROA
ATOM   3083  HE1 TRP A 185      -8.013   8.294   0.896  1.00  0.00      PROA
ATOM   3084  CE2 TRP A 185      -7.781  10.085   1.935  1.00  0.00      PROA
ATOM   3085  CD2 TRP A 185      -6.867  11.138   1.738  1.00  0.00      PROA
ATOM   3086  CE3 TRP A 185      -6.927  12.258   2.572  1.00  0.00      PROA
ATOM   3087  HE3 TRP A 185      -6.294  13.115   2.433  1.00  0.00      PROA
ATOM   3088  CZ3 TRP A 185      -7.860  12.289   3.605  1.00  0.00      PROA
ATOM   3089  HZ3 TRP A 185      -7.904  13.148   4.261  1.00  0.00      PROA
ATOM   3090  CZ2 TRP A 185      -8.735  10.129   2.941  1.00  0.00      PROA
ATOM   3091  HZ2 TRP A 185      -9.442   9.328   3.085  1.00  0.00      PROA
ATOM   3092  CH2 TRP A 185      -8.754  11.242   3.783  1.00  0.00      PROA
ATOM   3093  HH2 TRP A 185      -9.481  11.294   4.581  1.00  0.00      PROA
ATOM   3094  C   TRP A 185      -3.664  11.323   2.235  1.00  0.00      PROA
ATOM   3095  O   TRP A 185      -4.190  11.371   3.340  1.00  0.00      PROA
ATOM   3096  N   VAL A 186      -2.719  10.414   2.058  1.00  0.00      PROA
ATOM   3097  HN  VAL A 186      -2.184  10.274   1.226  1.00  0.00      PROA
ATOM   3098  CA  VAL A 186      -2.561   9.529   3.185  1.00  0.00      PROA
ATOM   3099  HA  VAL A 186      -3.527   9.172   3.522  1.00  0.00      PROA
ATOM   3100  CB  VAL A 186      -1.791   8.291   2.852  1.00  0.00      PROA
ATOM   3101  HB  VAL A 186      -1.829   7.595   3.715  1.00  0.00      PROA
ATOM   3102  CG1 VAL A 186      -2.496   7.565   1.696  1.00  0.00      PROA
ATOM   3103 HG11 VAL A 186      -2.534   8.208   0.795  1.00  0.00      PROA
ATOM   3104 HG12 VAL A 186      -3.537   7.302   1.982  1.00  0.00      PROA
ATOM   3105 HG13 VAL A 186      -1.954   6.630   1.441  1.00  0.00      PROA
ATOM   3106  CG2 VAL A 186      -0.327   8.625   2.533  1.00  0.00      PROA
ATOM   3107 HG21 VAL A 186       0.216   8.989   3.429  1.00  0.00      PROA
ATOM   3108 HG22 VAL A 186      -0.239   9.386   1.734  1.00  0.00      PROA
ATOM   3109 HG23 VAL A 186       0.184   7.699   2.191  1.00  0.00      PROA
ATOM   3110  C   VAL A 186      -1.919  10.316   4.298  1.00  0.00      PROA
ATOM   3111  O   VAL A 186      -2.198  10.181   5.484  1.00  0.00      PROA
ATOM   3112  N   LEU A 187      -1.142  11.336   3.947  1.00  0.00      PROA
ATOM   3113  HN  LEU A 187      -0.903  11.591   3.013  1.00  0.00      PROA
ATOM   3114  CA  LEU A 187      -0.624  12.085   5.042  1.00  0.00      PROA
ATOM   3115  HA  LEU A 187      -0.133  11.394   5.715  1.00  0.00      PROA
ATOM   3116  CB  LEU A 187       0.441  13.065   4.614  1.00  0.00      PROA
ATOM   3117  HB1 LEU A 187       0.755  13.710   5.468  1.00  0.00      PROA
ATOM   3118  HB2 LEU A 187       0.040  13.733   3.821  1.00  0.00      PROA
ATOM   3119  CG  LEU A 187       1.704  12.365   4.084  1.00  0.00      PROA
ATOM   3120  HG  LEU A 187       1.403  11.634   3.307  1.00  0.00      PROA
ATOM   3121  CD1 LEU A 187       2.611  13.411   3.419  1.00  0.00      PROA
ATOM   3122 HD11 LEU A 187       2.865  14.231   4.112  1.00  0.00      PROA
ATOM   3123 HD12 LEU A 187       2.099  13.871   2.549  1.00  0.00      PROA
ATOM   3124 HD13 LEU A 187       3.551  12.941   3.062  1.00  0.00      PROA
ATOM   3125  CD2 LEU A 187       2.424  11.563   5.185  1.00  0.00      PROA
ATOM   3126 HD21 LEU A 187       1.853  10.644   5.435  1.00  0.00      PROA
ATOM   3127 HD22 LEU A 187       2.526  12.163   6.110  1.00  0.00      PROA
ATOM   3128 HD23 LEU A 187       3.437  11.259   4.857  1.00  0.00      PROA
ATOM   3129  C   LEU A 187      -1.684  12.754   5.865  1.00  0.00      PROA
ATOM   3130  O   LEU A 187      -1.593  12.652   7.084  1.00  0.00      PROA
ATOM   3131  N   PHE A 188      -2.742  13.283   5.195  1.00  0.00      PROA
ATOM   3132  HN  PHE A 188      -2.764  13.282   4.197  1.00  0.00      PROA
ATOM   3133  CA  PHE A 188      -3.875  13.892   5.840  1.00  0.00      PROA
ATOM   3134  HA  PHE A 188      -3.488  14.586   6.572  1.00  0.00      PROA
ATOM   3135  CB  PHE A 188      -4.810  14.620   4.857  1.00  0.00      PROA
ATOM   3136  HB1 PHE A 188      -5.764  14.947   5.326  1.00  0.00      PROA
ATOM   3137  HB2 PHE A 188      -5.048  13.956   3.999  1.00  0.00      PROA
ATOM   3138  CG  PHE A 188      -4.157  15.864   4.361  1.00  0.00      PROA
ATOM   3139  CD1 PHE A 188      -3.936  16.054   2.993  1.00  0.00      PROA
ATOM   3140  HD1 PHE A 188      -4.231  15.289   2.292  1.00  0.00      PROA
ATOM   3141  CE1 PHE A 188      -3.336  17.224   2.527  1.00  0.00      PROA
ATOM   3142  HE1 PHE A 188      -3.162  17.361   1.473  1.00  0.00      PROA
ATOM   3143  CZ  PHE A 188      -2.977  18.227   3.428  1.00  0.00      PROA
ATOM   3144  HZ  PHE A 188      -2.550  19.146   3.058  1.00  0.00      PROA
ATOM   3145  CD2 PHE A 188      -3.813  16.887   5.258  1.00  0.00      PROA
ATOM   3146  HD2 PHE A 188      -4.007  16.767   6.313  1.00  0.00      PROA
ATOM   3147  CE2 PHE A 188      -3.220  18.064   4.795  1.00  0.00      PROA
ATOM   3148  HE2 PHE A 188      -2.951  18.843   5.493  1.00  0.00      PROA
ATOM   3149  C   PHE A 188      -4.750  12.957   6.574  1.00  0.00      PROA
ATOM   3150  O   PHE A 188      -5.421  13.423   7.493  1.00  0.00      PROA
ATOM   3151  N   VAL A 189      -4.748  11.655   6.180  1.00  0.00      PROA
ATOM   3152  HN  VAL A 189      -4.215  11.369   5.385  1.00  0.00      PROA
ATOM   3153  CA  VAL A 189      -5.424  10.594   6.875  1.00  0.00      PROA
ATOM   3154  HA  VAL A 189      -6.467  10.861   6.973  1.00  0.00      PROA
ATOM   3155  CB  VAL A 189      -5.296   9.230   6.216  1.00  0.00      PROA
ATOM   3156  HB  VAL A 189      -4.243   9.021   5.935  1.00  0.00      PROA
ATOM   3157  CG1 VAL A 189      -5.768   8.092   7.148  1.00  0.00      PROA
ATOM   3158 HG11 VAL A 189      -6.798   8.291   7.512  1.00  0.00      PROA
ATOM   3159 HG12 VAL A 189      -5.096   7.950   8.019  1.00  0.00      PROA
ATOM   3160 HG13 VAL A 189      -5.767   7.136   6.584  1.00  0.00      PROA
ATOM   3161  CG2 VAL A 189      -6.134   9.245   4.935  1.00  0.00      PROA
ATOM   3162 HG21 VAL A 189      -5.912  10.123   4.305  1.00  0.00      PROA
ATOM   3163 HG22 VAL A 189      -7.214   9.274   5.192  1.00  0.00      PROA
ATOM   3164 HG23 VAL A 189      -5.935   8.331   4.338  1.00  0.00      PROA
ATOM   3165  C   VAL A 189      -4.845  10.489   8.207  1.00  0.00      PROA
ATOM   3166  O   VAL A 189      -5.614  10.534   9.161  1.00  0.00      PROA
ATOM   3167  N   PHE A 190      -3.483  10.446   8.279  1.00  0.00      PROA
ATOM   3168  HN  PHE A 190      -2.912  10.473   7.459  1.00  0.00      PROA
ATOM   3169  CA  PHE A 190      -2.806  10.321   9.528  1.00  0.00      PROA
ATOM   3170  HA  PHE A 190      -3.256   9.466   9.996  1.00  0.00      PROA
ATOM   3171  CB  PHE A 190      -1.260  10.268   9.445  1.00  0.00      PROA
ATOM   3172  HB1 PHE A 190      -0.750  10.841  10.247  1.00  0.00      PROA
ATOM   3173  HB2 PHE A 190      -0.930  10.684   8.469  1.00  0.00      PROA
ATOM   3174  CG  PHE A 190      -0.734   8.875   9.574  1.00  0.00      PROA
ATOM   3175  CD1 PHE A 190      -1.397   7.877  10.315  1.00  0.00      PROA
ATOM   3176  HD1 PHE A 190      -2.297   8.069  10.875  1.00  0.00      PROA
ATOM   3177  CE1 PHE A 190      -0.888   6.582  10.384  1.00  0.00      PROA
ATOM   3178  HE1 PHE A 190      -1.412   5.821  10.944  1.00  0.00      PROA
ATOM   3179  CZ  PHE A 190       0.317   6.275   9.751  1.00  0.00      PROA
ATOM   3180  HZ  PHE A 190       0.723   5.276   9.814  1.00  0.00      PROA
ATOM   3181  CD2 PHE A 190       0.490   8.559   8.968  1.00  0.00      PROA
ATOM   3182  HD2 PHE A 190       1.027   9.317   8.416  1.00  0.00      PROA
ATOM   3183  CE2 PHE A 190       1.011   7.269   9.055  1.00  0.00      PROA
ATOM   3184  HE2 PHE A 190       1.962   7.051   8.591  1.00  0.00      PROA
ATOM   3185  C   PHE A 190      -3.162  11.437  10.386  1.00  0.00      PROA
ATOM   3186  O   PHE A 190      -3.488  11.164  11.537  1.00  0.00      PROA
ATOM   3187  N   LEU A 191      -3.191  12.661   9.792  1.00  0.00      PROA
ATOM   3188  HN  LEU A 191      -2.952  12.778   8.830  1.00  0.00      PROA
ATOM   3189  CA  LEU A 191      -3.498  13.846  10.517  1.00  0.00      PROA
ATOM   3190  HA  LEU A 191      -2.768  13.924  11.309  1.00  0.00      PROA
ATOM   3191  CB  LEU A 191      -3.444  15.111   9.641  1.00  0.00      PROA
ATOM   3192  HB1 LEU A 191      -4.052  14.971   8.725  1.00  0.00      PROA
ATOM   3193  HB2 LEU A 191      -2.391  15.258   9.312  1.00  0.00      PROA
ATOM   3194  CG  LEU A 191      -3.931  16.401  10.326  1.00  0.00      PROA
ATOM   3195  HG  LEU A 191      -5.009  16.296  10.585  1.00  0.00      PROA
ATOM   3196  CD1 LEU A 191      -3.144  16.676  11.606  1.00  0.00      PROA
ATOM   3197 HD11 LEU A 191      -2.158  17.121  11.363  1.00  0.00      PROA
ATOM   3198 HD12 LEU A 191      -3.005  15.762  12.205  1.00  0.00      PROA
ATOM   3199 HD13 LEU A 191      -3.702  17.393  12.228  1.00  0.00      PROA
ATOM   3200  CD2 LEU A 191      -3.807  17.593   9.371  1.00  0.00      PROA
ATOM   3201 HD21 LEU A 191      -4.379  17.410   8.439  1.00  0.00      PROA
ATOM   3202 HD22 LEU A 191      -2.743  17.758   9.098  1.00  0.00      PROA
ATOM   3203 HD23 LEU A 191      -4.192  18.518   9.850  1.00  0.00      PROA
ATOM   3204  C   LEU A 191      -4.826  13.750  11.141  1.00  0.00      PROA
ATOM   3205  O   LEU A 191      -4.869  13.844  12.360  1.00  0.00      PROA
ATOM   3206  N   ALA A 192      -5.873  13.449  10.329  1.00  0.00      PROA
ATOM   3207  HN  ALA A 192      -5.733  13.307   9.349  1.00  0.00      PROA
ATOM   3208  CA  ALA A 192      -7.238  13.404  10.762  1.00  0.00      PROA
ATOM   3209  HA  ALA A 192      -7.481  14.372  11.180  1.00  0.00      PROA
ATOM   3210  CB  ALA A 192      -8.223  13.080   9.631  1.00  0.00      PROA
ATOM   3211  HB1 ALA A 192      -8.007  12.086   9.182  1.00  0.00      PROA
ATOM   3212  HB2 ALA A 192      -8.136  13.844   8.829  1.00  0.00      PROA
ATOM   3213  HB3 ALA A 192      -9.271  13.088  10.000  1.00  0.00      PROA
ATOM   3214  C   ALA A 192      -7.390  12.392  11.815  1.00  0.00      PROA
ATOM   3215  O   ALA A 192      -8.069  12.626  12.807  1.00  0.00      PROA
ATOM   3216  N   VAL A 193      -6.720  11.236  11.672  1.00  0.00      PROA
ATOM   3217  HN  VAL A 193      -6.148  11.012  10.884  1.00  0.00      PROA
ATOM   3218  CA  VAL A 193      -6.900  10.264  12.696  1.00  0.00      PROA
ATOM   3219  HA  VAL A 193      -7.957  10.116  12.861  1.00  0.00      PROA
ATOM   3220  CB  VAL A 193      -6.312   8.920  12.343  1.00  0.00      PROA
ATOM   3221  HB  VAL A 193      -5.237   9.022  12.065  1.00  0.00      PROA
ATOM   3222  CG1 VAL A 193      -6.440   7.984  13.556  1.00  0.00      PROA
ATOM   3223 HG11 VAL A 193      -7.439   8.094  14.014  1.00  0.00      PROA
ATOM   3224 HG12 VAL A 193      -5.678   8.223  14.328  1.00  0.00      PROA
ATOM   3225 HG13 VAL A 193      -6.295   6.926  13.249  1.00  0.00      PROA
ATOM   3226  CG2 VAL A 193      -7.069   8.343  11.131  1.00  0.00      PROA
ATOM   3227 HG21 VAL A 193      -7.116   9.048  10.281  1.00  0.00      PROA
ATOM   3228 HG22 VAL A 193      -8.106   8.077  11.422  1.00  0.00      PROA
ATOM   3229 HG23 VAL A 193      -6.569   7.414  10.783  1.00  0.00      PROA
ATOM   3230  C   VAL A 193      -6.328  10.802  13.961  1.00  0.00      PROA
ATOM   3231  O   VAL A 193      -7.045  10.935  14.947  1.00  0.00      PROA
ATOM   3232  N   SER A 194      -5.076  11.274  13.879  1.00  0.00      PROA
ATOM   3233  HN  SER A 194      -4.592  11.329  13.007  1.00  0.00      PROA
ATOM   3234  CA  SER A 194      -4.296  11.477  15.054  1.00  0.00      PROA
ATOM   3235  HA  SER A 194      -4.376  10.580  15.656  1.00  0.00      PROA
ATOM   3236  CB  SER A 194      -2.832  11.686  14.724  1.00  0.00      PROA
ATOM   3237  HB1 SER A 194      -2.214  11.890  15.620  1.00  0.00      PROA
ATOM   3238  HB2 SER A 194      -2.722  12.513  13.994  1.00  0.00      PROA
ATOM   3239  OG  SER A 194      -2.325  10.498  14.151  1.00  0.00      PROA
ATOM   3240  HG1 SER A 194      -2.758  10.412  13.296  1.00  0.00      PROA
ATOM   3241  C   SER A 194      -4.734  12.588  15.899  1.00  0.00      PROA
ATOM   3242  O   SER A 194      -4.574  12.465  17.108  1.00  0.00      PROA
ATOM   3243  N   LEU A 195      -5.379  13.607  15.290  1.00  0.00      PROA
ATOM   3244  HN  LEU A 195      -5.509  13.602  14.299  1.00  0.00      PROA
ATOM   3245  CA  LEU A 195      -5.842  14.780  15.960  1.00  0.00      PROA
ATOM   3246  HA  LEU A 195      -4.998  15.247  16.444  1.00  0.00      PROA
ATOM   3247  CB  LEU A 195      -6.560  15.734  14.990  1.00  0.00      PROA
ATOM   3248  HB1 LEU A 195      -7.164  16.501  15.519  1.00  0.00      PROA
ATOM   3249  HB2 LEU A 195      -7.260  15.142  14.356  1.00  0.00      PROA
ATOM   3250  CG  LEU A 195      -5.612  16.521  14.080  1.00  0.00      PROA
ATOM   3251  HG  LEU A 195      -4.963  15.815  13.534  1.00  0.00      PROA
ATOM   3252  CD1 LEU A 195      -6.435  17.318  13.056  1.00  0.00      PROA
ATOM   3253 HD11 LEU A 195      -7.084  18.052  13.578  1.00  0.00      PROA
ATOM   3254 HD12 LEU A 195      -7.074  16.634  12.458  1.00  0.00      PROA
ATOM   3255 HD13 LEU A 195      -5.778  17.877  12.361  1.00  0.00      PROA
ATOM   3256  CD2 LEU A 195      -4.681  17.427  14.898  1.00  0.00      PROA
ATOM   3257 HD21 LEU A 195      -4.029  16.830  15.568  1.00  0.00      PROA
ATOM   3258 HD22 LEU A 195      -5.274  18.132  15.517  1.00  0.00      PROA
ATOM   3259 HD23 LEU A 195      -4.024  18.019  14.234  1.00  0.00      PROA
ATOM   3260  C   LEU A 195      -6.835  14.490  17.002  1.00  0.00      PROA
ATOM   3261  O   LEU A 195      -7.041  15.354  17.841  1.00  0.00      PROA
ATOM   3262  N   PHE A 196      -7.475  13.307  16.921  1.00  0.00      PROA
ATOM   3263  HN  PHE A 196      -7.259  12.664  16.187  1.00  0.00      PROA
ATOM   3264  CA  PHE A 196      -8.510  12.883  17.807  1.00  0.00      PROA
ATOM   3265  HA  PHE A 196      -8.994  13.740  18.249  1.00  0.00      PROA
ATOM   3266  CB  PHE A 196      -9.514  11.955  17.114  1.00  0.00      PROA
ATOM   3267  HB1 PHE A 196     -10.257  11.538  17.825  1.00  0.00      PROA
ATOM   3268  HB2 PHE A 196      -9.001  11.103  16.616  1.00  0.00      PROA
ATOM   3269  CG  PHE A 196     -10.290  12.722  16.106  1.00  0.00      PROA
ATOM   3270  CD1 PHE A 196     -10.304  12.324  14.765  1.00  0.00      PROA
ATOM   3271  HD1 PHE A 196      -9.731  11.464  14.452  1.00  0.00      PROA
ATOM   3272  CE1 PHE A 196     -11.054  13.035  13.827  1.00  0.00      PROA
ATOM   3273  HE1 PHE A 196     -11.048  12.744  12.788  1.00  0.00      PROA
ATOM   3274  CZ  PHE A 196     -11.813  14.135  14.235  1.00  0.00      PROA
ATOM   3275  HZ  PHE A 196     -12.364  14.719  13.514  1.00  0.00      PROA
ATOM   3276  CD2 PHE A 196     -11.068  13.818  16.506  1.00  0.00      PROA
ATOM   3277  HD2 PHE A 196     -11.094  14.114  17.543  1.00  0.00      PROA
ATOM   3278  CE2 PHE A 196     -11.834  14.519  15.575  1.00  0.00      PROA
ATOM   3279  HE2 PHE A 196     -12.431  15.361  15.890  1.00  0.00      PROA
ATOM   3280  C   PHE A 196      -7.971  12.052  18.883  1.00  0.00      PROA
ATOM   3281  O   PHE A 196      -8.686  11.670  19.805  1.00  0.00      PROA
ATOM   3282  N   GLU A 197      -6.671  11.744  18.847  1.00  0.00      PROA
ATOM   3283  HN  GLU A 197      -6.061  11.968  18.088  1.00  0.00      PROA
ATOM   3284  CA  GLU A 197      -6.091  11.281  20.055  1.00  0.00      PROA
ATOM   3285  HA  GLU A 197      -6.736  10.556  20.532  1.00  0.00      PROA
ATOM   3286  CB  GLU A 197      -4.725  10.630  19.846  1.00  0.00      PROA
ATOM   3287  HB1 GLU A 197      -4.315  10.335  20.836  1.00  0.00      PROA
ATOM   3288  HB2 GLU A 197      -4.033  11.370  19.394  1.00  0.00      PROA
ATOM   3289  CG  GLU A 197      -4.757   9.386  18.932  1.00  0.00      PROA
ATOM   3290  HG1 GLU A 197      -3.722   8.992  18.831  1.00  0.00      PROA
ATOM   3291  HG2 GLU A 197      -5.115   9.666  17.918  1.00  0.00      PROA
ATOM   3292  CD  GLU A 197      -5.639   8.280  19.503  1.00  0.00      PROA
ATOM   3293  OE1 GLU A 197      -5.447   7.924  20.692  1.00  0.00      PROA
ATOM   3294  OE2 GLU A 197      -6.508   7.764  18.761  1.00  0.00      PROA
ATOM   3295  C   GLU A 197      -6.053  12.523  20.893  1.00  0.00      PROA
ATOM   3296  O   GLU A 197      -6.572  12.508  22.004  1.00  0.00      PROA
ATOM   3297  N   GLU A 198      -5.632  13.650  20.240  1.00  0.00      PROA
ATOM   3298  HN  GLU A 198      -5.323  13.599  19.293  1.00  0.00      PROA
ATOM   3299  CA  GLU A 198      -5.523  14.956  20.845  1.00  0.00      PROA
ATOM   3300  HA  GLU A 198      -5.009  14.821  21.772  1.00  0.00      PROA
ATOM   3301  CB  GLU A 198      -4.699  15.940  20.020  1.00  0.00      PROA
ATOM   3302  HB1 GLU A 198      -4.737  16.953  20.486  1.00  0.00      PROA
ATOM   3303  HB2 GLU A 198      -5.105  16.021  18.993  1.00  0.00      PROA
ATOM   3304  CG  GLU A 198      -3.233  15.510  19.969  1.00  0.00      PROA
ATOM   3305  HG1 GLU A 198      -3.148  14.477  19.570  1.00  0.00      PROA
ATOM   3306  HG2 GLU A 198      -2.804  15.526  20.995  1.00  0.00      PROA
ATOM   3307  CD  GLU A 198      -2.440  16.443  19.079  1.00  0.00      PROA
ATOM   3308  OE1 GLU A 198      -3.035  17.313  18.397  1.00  0.00      PROA
ATOM   3309  OE2 GLU A 198      -1.200  16.290  19.067  1.00  0.00      PROA
ATOM   3310  C   GLU A 198      -6.816  15.585  21.187  1.00  0.00      PROA
ATOM   3311  O   GLU A 198      -6.949  16.338  22.138  1.00  0.00      PROA
ATOM   3312  N   TYR A 199      -7.908  15.180  20.574  1.00  0.00      PROA
ATOM   3313  HN  TYR A 199      -7.922  14.549  19.802  1.00  0.00      PROA
ATOM   3314  CA  TYR A 199      -9.140  15.630  21.142  1.00  0.00      PROA
ATOM   3315  HA  TYR A 199      -9.157  16.707  21.070  1.00  0.00      PROA
ATOM   3316  CB  TYR A 199     -10.315  15.089  20.335  1.00  0.00      PROA
ATOM   3317  HB1 TYR A 199     -10.388  13.981  20.421  1.00  0.00      PROA
ATOM   3318  HB2 TYR A 199     -10.177  15.340  19.261  1.00  0.00      PROA
ATOM   3319  CG  TYR A 199     -11.600  15.696  20.806  1.00  0.00      PROA
ATOM   3320  CD1 TYR A 199     -12.166  16.776  20.116  1.00  0.00      PROA
ATOM   3321  HD1 TYR A 199     -11.685  17.170  19.234  1.00  0.00      PROA
ATOM   3322  CE1 TYR A 199     -13.372  17.330  20.548  1.00  0.00      PROA
ATOM   3323  HE1 TYR A 199     -13.807  18.156  20.004  1.00  0.00      PROA
ATOM   3324  CZ  TYR A 199     -14.006  16.809  21.680  1.00  0.00      PROA
ATOM   3325  OH  TYR A 199     -15.223  17.354  22.111  1.00  0.00      PROA
ATOM   3326  HH  TYR A 199     -15.403  18.128  21.572  1.00  0.00      PROA
ATOM   3327  CD2 TYR A 199     -12.261  15.175  21.929  1.00  0.00      PROA
ATOM   3328  HD2 TYR A 199     -11.845  14.331  22.457  1.00  0.00      PROA
ATOM   3329  CE2 TYR A 199     -13.448  15.741  22.382  1.00  0.00      PROA
ATOM   3330  HE2 TYR A 199     -13.943  15.332  23.251  1.00  0.00      PROA
ATOM   3331  C   TYR A 199      -9.280  15.296  22.627  1.00  0.00      PROA
ATOM   3332  O   TYR A 199      -9.930  16.033  23.355  1.00  0.00      PROA
ATOM   3333  N   ARG A 200      -8.637  14.232  23.135  1.00  0.00      PROA
ATOM   3334  HN  ARG A 200      -8.076  13.610  22.590  1.00  0.00      PROA
ATOM   3335  CA  ARG A 200      -8.760  13.970  24.543  1.00  0.00      PROA
ATOM   3336  HA  ARG A 200      -9.815  13.861  24.761  1.00  0.00      PROA
ATOM   3337  CB  ARG A 200      -8.086  12.661  24.904  1.00  0.00      PROA
ATOM   3338  HB1 ARG A 200      -8.049  12.532  26.012  1.00  0.00      PROA
ATOM   3339  HB2 ARG A 200      -7.049  12.660  24.517  1.00  0.00      PROA
ATOM   3340  CG  ARG A 200      -8.832  11.459  24.337  1.00  0.00      PROA
ATOM   3341  HG1 ARG A 200      -8.747  11.434  23.230  1.00  0.00      PROA
ATOM   3342  HG2 ARG A 200      -9.903  11.575  24.612  1.00  0.00      PROA
ATOM   3343  CD  ARG A 200      -8.366  10.154  24.967  1.00  0.00      PROA
ATOM   3344  HD1 ARG A 200      -8.966   9.286  24.615  1.00  0.00      PROA
ATOM   3345  HD2 ARG A 200      -8.466  10.207  26.074  1.00  0.00      PROA
ATOM   3346  NE  ARG A 200      -6.920   9.952  24.659  1.00  0.00      PROA
ATOM   3347  HE  ARG A 200      -6.242  10.280  25.313  1.00  0.00      PROA
ATOM   3348  CZ  ARG A 200      -6.486   9.317  23.551  1.00  0.00      PROA
ATOM   3349  NH1 ARG A 200      -7.341   8.843  22.628  1.00  0.00      PROA
ATOM   3350 HH11 ARG A 200      -8.322   8.995  22.728  1.00  0.00      PROA
ATOM   3351 HH12 ARG A 200      -6.968   8.398  21.808  1.00  0.00      PROA
ATOM   3352  NH2 ARG A 200      -5.165   9.143  23.361  1.00  0.00      PROA
ATOM   3353 HH21 ARG A 200      -4.506   9.473  24.032  1.00  0.00      PROA
ATOM   3354 HH22 ARG A 200      -4.864   8.680  22.523  1.00  0.00      PROA
ATOM   3355  C   ARG A 200      -8.232  15.037  25.469  1.00  0.00      PROA
ATOM   3356  O   ARG A 200      -8.947  15.462  26.384  1.00  0.00      PROA
ATOM   3357  N   GLN A 201      -7.004  15.571  25.120  1.00  0.00      PROA
ATOM   3358  HN  GLN A 201      -6.587  15.251  24.272  1.00  0.00      PROA
ATOM   3359  CA  GLN A 201      -6.158  16.513  25.842  1.00  0.00      PROA
ATOM   3360  HA  GLN A 201      -6.287  16.299  26.891  1.00  0.00      PROA
ATOM   3361  CB  GLN A 201      -4.675  16.503  25.496  1.00  0.00      PROA
ATOM   3362  HB1 GLN A 201      -4.173  17.262  26.139  1.00  0.00      PROA
ATOM   3363  HB2 GLN A 201      -4.482  16.765  24.433  1.00  0.00      PROA
ATOM   3364  CG  GLN A 201      -4.056  15.157  25.877  1.00  0.00      PROA
ATOM   3365  HG1 GLN A 201      -4.489  14.791  26.830  1.00  0.00      PROA
ATOM   3366  HG2 GLN A 201      -2.964  15.294  26.013  1.00  0.00      PROA
ATOM   3367  CD  GLN A 201      -4.188  14.123  24.770  1.00  0.00      PROA
ATOM   3368  OE1 GLN A 201      -3.853  14.410  23.620  1.00  0.00      PROA
ATOM   3369  NE2 GLN A 201      -4.627  12.889  25.129  1.00  0.00      PROA
ATOM   3370 HE21 GLN A 201      -4.728  12.187  24.425  1.00  0.00      PROA
ATOM   3371 HE22 GLN A 201      -4.856  12.699  26.083  1.00  0.00      PROA
ATOM   3372  C   GLN A 201      -6.808  17.726  25.531  1.00  0.00      PROA
ATOM   3373  O   GLN A 201      -7.972  17.565  25.387  1.00  0.00      PROA
ATOM   3374  N   ARG A 202      -6.319  18.943  25.508  1.00  0.00      PROA
ATOM   3375  HN  ARG A 202      -5.383  19.188  25.744  1.00  0.00      PROA
ATOM   3376  CA  ARG A 202      -7.156  19.909  24.822  1.00  0.00      PROA
ATOM   3377  HA  ARG A 202      -6.538  20.782  24.703  1.00  0.00      PROA
ATOM   3378  CB  ARG A 202      -7.570  19.409  23.413  1.00  0.00      PROA
ATOM   3379  HB1 ARG A 202      -8.088  20.239  22.880  1.00  0.00      PROA
ATOM   3380  HB2 ARG A 202      -8.303  18.579  23.404  1.00  0.00      PROA
ATOM   3381  CG  ARG A 202      -6.374  19.020  22.555  1.00  0.00      PROA
ATOM   3382  HG1 ARG A 202      -6.751  18.567  21.609  1.00  0.00      PROA
ATOM   3383  HG2 ARG A 202      -5.719  18.286  23.069  1.00  0.00      PROA
ATOM   3384  CD  ARG A 202      -5.633  20.255  22.132  1.00  0.00      PROA
ATOM   3385  HD1 ARG A 202      -5.481  20.945  22.981  1.00  0.00      PROA
ATOM   3386  HD2 ARG A 202      -6.190  20.807  21.345  1.00  0.00      PROA
ATOM   3387  NE  ARG A 202      -4.294  19.852  21.646  1.00  0.00      PROA
ATOM   3388  HE  ARG A 202      -3.548  19.777  22.305  1.00  0.00      PROA
ATOM   3389  CZ  ARG A 202      -4.003  19.670  20.346  1.00  0.00      PROA
ATOM   3390  NH1 ARG A 202      -4.951  19.680  19.395  1.00  0.00      PROA
ATOM   3391 HH11 ARG A 202      -5.909  19.777  19.651  1.00  0.00      PROA
ATOM   3392 HH12 ARG A 202      -4.695  19.463  18.454  1.00  0.00      PROA
ATOM   3393  NH2 ARG A 202      -2.720  19.458  20.010  1.00  0.00      PROA
ATOM   3394 HH21 ARG A 202      -2.018  19.415  20.717  1.00  0.00      PROA
ATOM   3395 HH22 ARG A 202      -2.521  19.096  19.096  1.00  0.00      PROA
ATOM   3396  C   ARG A 202      -8.419  20.411  25.517  1.00  0.00      PROA
ATOM   3397  O   ARG A 202      -8.761  21.575  25.486  1.00  0.00      PROA
ATOM   3398  N   HSD A 203      -9.219  19.545  26.107  1.00  0.00      PROA
ATOM   3399  HN  HSD A 203      -9.039  18.572  25.983  1.00  0.00      PROA
ATOM   3400  CA  HSD A 203     -10.263  19.828  26.988  1.00  0.00      PROA
ATOM   3401  HA  HSD A 203     -10.445  20.891  27.071  1.00  0.00      PROA
ATOM   3402  CB  HSD A 203     -11.543  19.052  26.624  1.00  0.00      PROA
ATOM   3403  HB1 HSD A 203     -12.348  19.305  27.345  1.00  0.00      PROA
ATOM   3404  HB2 HSD A 203     -11.370  17.960  26.668  1.00  0.00      PROA
ATOM   3405  ND1 HSD A 203     -11.511  18.717  24.109  1.00  0.00      PROA
ATOM   3406  HD1 HSD A 203     -10.806  18.002  24.102  1.00  0.00      PROA
ATOM   3407  CG  HSD A 203     -12.002  19.359  25.229  1.00  0.00      PROA
ATOM   3408  CE1 HSD A 203     -12.199  19.184  23.049  1.00  0.00      PROA
ATOM   3409  HE1 HSD A 203     -12.016  18.847  22.030  1.00  0.00      PROA
ATOM   3410  NE2 HSD A 203     -13.119  20.050  23.413  1.00  0.00      PROA
ATOM   3411  CD2 HSD A 203     -12.992  20.172  24.785  1.00  0.00      PROA
ATOM   3412  HD2 HSD A 203     -13.654  20.824  25.340  1.00  0.00      PROA
ATOM   3413  C   HSD A 203      -9.595  19.329  28.213  1.00  0.00      PROA
ATOM   3414  O   HSD A 203      -9.705  19.932  29.271  1.00  0.00      PROA
ATOM   3415  N   TYR A 204      -8.774  18.265  28.084  1.00  0.00      PROA
ATOM   3416  HN  TYR A 204      -8.620  17.782  27.224  1.00  0.00      PROA
ATOM   3417  CA  TYR A 204      -8.169  17.713  29.244  1.00  0.00      PROA
ATOM   3418  HA  TYR A 204      -8.510  18.234  30.130  1.00  0.00      PROA
ATOM   3419  CB  TYR A 204      -8.647  16.270  29.466  1.00  0.00      PROA
ATOM   3420  HB1 TYR A 204      -8.196  15.827  30.374  1.00  0.00      PROA
ATOM   3421  HB2 TYR A 204      -8.377  15.611  28.623  1.00  0.00      PROA
ATOM   3422  CG  TYR A 204     -10.131  16.231  29.673  1.00  0.00      PROA
ATOM   3423  CD1 TYR A 204     -11.024  16.135  28.594  1.00  0.00      PROA
ATOM   3424  HD1 TYR A 204     -10.683  16.152  27.582  1.00  0.00      PROA
ATOM   3425  CE1 TYR A 204     -12.392  16.061  28.798  1.00  0.00      PROA
ATOM   3426  HE1 TYR A 204     -13.061  15.998  27.950  1.00  0.00      PROA
ATOM   3427  CZ  TYR A 204     -12.874  16.051  30.094  1.00  0.00      PROA
ATOM   3428  OH  TYR A 204     -14.238  15.919  30.226  1.00  0.00      PROA
ATOM   3429  HH  TYR A 204     -14.473  15.966  31.159  1.00  0.00      PROA
ATOM   3430  CD2 TYR A 204     -10.642  16.216  30.977  1.00  0.00      PROA
ATOM   3431  HD2 TYR A 204      -9.969  16.248  31.821  1.00  0.00      PROA
ATOM   3432  CE2 TYR A 204     -12.014  16.109  31.187  1.00  0.00      PROA
ATOM   3433  HE2 TYR A 204     -12.395  15.985  32.181  1.00  0.00      PROA
ATOM   3434  C   TYR A 204      -6.665  17.821  29.326  1.00  0.00      PROA
ATOM   3435  O   TYR A 204      -5.909  18.088  28.406  1.00  0.00      PROA
ATOM   3436  N   ILE A 205      -6.223  17.626  30.563  1.00  0.00      PROA
ATOM   3437  HN  ILE A 205      -6.912  17.592  31.282  1.00  0.00      PROA
ATOM   3438  CA  ILE A 205      -4.936  17.210  31.053  1.00  0.00      PROA
ATOM   3439  HA  ILE A 205      -4.943  17.538  32.077  1.00  0.00      PROA
ATOM   3440  CB  ILE A 205      -4.954  15.698  31.119  1.00  0.00      PROA
ATOM   3441  HB  ILE A 205      -3.962  15.316  31.427  1.00  0.00      PROA
ATOM   3442  CG2 ILE A 205      -5.951  15.284  32.211  1.00  0.00      PROA
ATOM   3443 HG21 ILE A 205      -6.980  15.634  32.011  1.00  0.00      PROA
ATOM   3444 HG22 ILE A 205      -5.617  15.705  33.178  1.00  0.00      PROA
ATOM   3445 HG23 ILE A 205      -5.980  14.182  32.310  1.00  0.00      PROA
ATOM   3446  CG1 ILE A 205      -5.295  15.031  29.769  1.00  0.00      PROA
ATOM   3447 HG11 ILE A 205      -4.662  15.429  28.955  1.00  0.00      PROA
ATOM   3448 HG12 ILE A 205      -6.340  15.216  29.475  1.00  0.00      PROA
ATOM   3449  CD  ILE A 205      -5.123  13.518  29.788  1.00  0.00      PROA
ATOM   3450  HD1 ILE A 205      -5.880  13.037  30.443  1.00  0.00      PROA
ATOM   3451  HD2 ILE A 205      -4.113  13.242  30.157  1.00  0.00      PROA
ATOM   3452  HD3 ILE A 205      -5.247  13.105  28.763  1.00  0.00      PROA
ATOM   3453  C   ILE A 205      -3.572  17.681  30.535  1.00  0.00      PROA
ATOM   3454  O   ILE A 205      -2.766  18.268  31.255  1.00  0.00      PROA
ATOM   3455  N   HSE A 206      -3.167  17.355  29.304  1.00  0.00      PROA
ATOM   3456  HN  HSE A 206      -3.740  16.880  28.640  1.00  0.00      PROA
ATOM   3457  CA  HSE A 206      -1.758  17.499  29.022  1.00  0.00      PROA
ATOM   3458  HA  HSE A 206      -1.163  17.243  29.890  1.00  0.00      PROA
ATOM   3459  CB  HSE A 206      -1.263  16.615  27.882  1.00  0.00      PROA
ATOM   3460  HB1 HSE A 206      -0.213  16.892  27.661  1.00  0.00      PROA
ATOM   3461  HB2 HSE A 206      -1.882  16.760  26.980  1.00  0.00      PROA
ATOM   3462  ND1 HSE A 206      -2.269  14.354  28.317  1.00  0.00      PROA
ATOM   3463  CG  HSE A 206      -1.161  15.174  28.272  1.00  0.00      PROA
ATOM   3464  CE1 HSE A 206      -1.813  13.165  28.648  1.00  0.00      PROA
ATOM   3465  HE1 HSE A 206      -2.422  12.270  28.770  1.00  0.00      PROA
ATOM   3466  NE2 HSE A 206      -0.472  13.173  28.815  1.00  0.00      PROA
ATOM   3467  HE2 HSE A 206       0.113  12.396  29.053  1.00  0.00      PROA
ATOM   3468  CD2 HSE A 206      -0.046  14.459  28.568  1.00  0.00      PROA
ATOM   3469  HD2 HSE A 206       0.988  14.770  28.614  1.00  0.00      PROA
ATOM   3470  C   HSE A 206      -1.468  18.895  28.661  1.00  0.00      PROA
ATOM   3471  O   HSE A 206      -0.504  19.466  29.128  1.00  0.00      PROA
ATOM   3472  N   VAL A 207      -2.371  19.487  27.881  1.00  0.00      PROA
ATOM   3473  HN  VAL A 207      -3.194  18.992  27.615  1.00  0.00      PROA
ATOM   3474  CA  VAL A 207      -2.238  20.781  27.277  1.00  0.00      PROA
ATOM   3475  HA  VAL A 207      -1.322  20.793  26.702  1.00  0.00      PROA
ATOM   3476  CB  VAL A 207      -3.416  21.057  26.375  1.00  0.00      PROA
ATOM   3477  HB  VAL A 207      -3.360  22.067  25.925  1.00  0.00      PROA
ATOM   3478  CG1 VAL A 207      -3.339  20.091  25.189  1.00  0.00      PROA
ATOM   3479 HG11 VAL A 207      -3.336  19.035  25.514  1.00  0.00      PROA
ATOM   3480 HG12 VAL A 207      -2.407  20.270  24.610  1.00  0.00      PROA
ATOM   3481 HG13 VAL A 207      -4.200  20.245  24.514  1.00  0.00      PROA
ATOM   3482  CG2 VAL A 207      -4.734  20.924  27.152  1.00  0.00      PROA
ATOM   3483 HG21 VAL A 207      -4.758  21.533  28.059  1.00  0.00      PROA
ATOM   3484 HG22 VAL A 207      -4.890  19.879  27.456  1.00  0.00      PROA
ATOM   3485 HG23 VAL A 207      -5.582  21.248  26.521  1.00  0.00      PROA
ATOM   3486  C   VAL A 207      -2.171  21.868  28.274  1.00  0.00      PROA
ATOM   3487  O   VAL A 207      -1.564  22.899  28.034  1.00  0.00      PROA
ATOM   3488  N   ARG A 208      -2.775  21.621  29.442  1.00  0.00      PROA
ATOM   3489  HN  ARG A 208      -3.236  20.752  29.601  1.00  0.00      PROA
ATOM   3490  CA  ARG A 208      -2.799  22.536  30.510  1.00  0.00      PROA
ATOM   3491  HA  ARG A 208      -2.729  23.502  30.111  1.00  0.00      PROA
ATOM   3492  CB  ARG A 208      -4.032  22.321  31.395  1.00  0.00      PROA
ATOM   3493  HB1 ARG A 208      -4.894  22.252  30.703  1.00  0.00      PROA
ATOM   3494  HB2 ARG A 208      -4.190  23.185  32.076  1.00  0.00      PROA
ATOM   3495  CG  ARG A 208      -3.996  21.022  32.193  1.00  0.00      PROA
ATOM   3496  HG1 ARG A 208      -3.285  21.105  33.029  1.00  0.00      PROA
ATOM   3497  HG2 ARG A 208      -3.628  20.260  31.498  1.00  0.00      PROA
ATOM   3498  CD  ARG A 208      -5.378  20.596  32.653  1.00  0.00      PROA
ATOM   3499  HD1 ARG A 208      -5.953  20.164  31.805  1.00  0.00      PROA
ATOM   3500  HD2 ARG A 208      -5.941  21.478  33.027  1.00  0.00      PROA
ATOM   3501  NE  ARG A 208      -5.232  19.543  33.701  1.00  0.00      PROA
ATOM   3502  HE  ARG A 208      -4.823  18.671  33.443  1.00  0.00      PROA
ATOM   3503  CZ  ARG A 208      -5.575  19.726  34.991  1.00  0.00      PROA
ATOM   3504  NH1 ARG A 208      -6.129  20.874  35.415  1.00  0.00      PROA
ATOM   3505 HH11 ARG A 208      -6.302  21.599  34.754  1.00  0.00      PROA
ATOM   3506 HH12 ARG A 208      -6.372  20.979  36.378  1.00  0.00      PROA
ATOM   3507  NH2 ARG A 208      -5.425  18.726  35.877  1.00  0.00      PROA
ATOM   3508 HH21 ARG A 208      -4.992  17.872  35.599  1.00  0.00      PROA
ATOM   3509 HH22 ARG A 208      -5.673  18.870  36.833  1.00  0.00      PROA
ATOM   3510  C   ARG A 208      -1.586  22.346  31.311  1.00  0.00      PROA
ATOM   3511  O   ARG A 208      -1.475  22.936  32.375  1.00  0.00      PROA
ATOM   3512  N   PHE A 209      -0.608  21.567  30.844  1.00  0.00      PROA
ATOM   3513  HN  PHE A 209      -0.656  21.037  29.998  1.00  0.00      PROA
ATOM   3514  CA  PHE A 209       0.590  21.509  31.607  1.00  0.00      PROA
ATOM   3515  HA  PHE A 209       0.569  22.204  32.432  1.00  0.00      PROA
ATOM   3516  CB  PHE A 209       0.777  20.181  32.300  1.00  0.00      PROA
ATOM   3517  HB1 PHE A 209       0.823  19.333  31.581  1.00  0.00      PROA
ATOM   3518  HB2 PHE A 209      -0.097  20.045  32.963  1.00  0.00      PROA
ATOM   3519  CG  PHE A 209       2.010  20.191  33.155  1.00  0.00      PROA
ATOM   3520  CD1 PHE A 209       1.995  20.826  34.397  1.00  0.00      PROA
ATOM   3521  HD1 PHE A 209       1.092  21.294  34.752  1.00  0.00      PROA
ATOM   3522  CE1 PHE A 209       3.189  20.955  35.100  1.00  0.00      PROA
ATOM   3523  HE1 PHE A 209       3.228  21.603  35.952  1.00  0.00      PROA
ATOM   3524  CZ  PHE A 209       4.360  20.389  34.620  1.00  0.00      PROA
ATOM   3525  HZ  PHE A 209       5.274  20.634  35.103  1.00  0.00      PROA
ATOM   3526  CD2 PHE A 209       3.188  19.560  32.712  1.00  0.00      PROA
ATOM   3527  HD2 PHE A 209       3.190  19.020  31.776  1.00  0.00      PROA
ATOM   3528  CE2 PHE A 209       4.369  19.682  33.427  1.00  0.00      PROA
ATOM   3529  HE2 PHE A 209       5.278  19.247  33.047  1.00  0.00      PROA
ATOM   3530  C   PHE A 209       1.778  21.942  30.885  1.00  0.00      PROA
ATOM   3531  O   PHE A 209       2.781  21.262  30.813  1.00  0.00      PROA
ATOM   3532  N   LEU A 210       1.737  23.215  30.616  1.00  0.00      PROA
ATOM   3533  HN  LEU A 210       0.928  23.748  30.849  1.00  0.00      PROA
ATOM   3534  CA  LEU A 210       2.758  23.925  29.998  1.00  0.00      PROA
ATOM   3535  HA  LEU A 210       3.716  23.702  30.415  1.00  0.00      PROA
ATOM   3536  CB  LEU A 210       2.674  23.738  28.477  1.00  0.00      PROA
ATOM   3537  HB1 LEU A 210       1.654  23.949  28.094  1.00  0.00      PROA
ATOM   3538  HB2 LEU A 210       2.846  22.664  28.267  1.00  0.00      PROA
ATOM   3539  CG  LEU A 210       3.734  24.466  27.646  1.00  0.00      PROA
ATOM   3540  HG  LEU A 210       3.760  25.555  27.838  1.00  0.00      PROA
ATOM   3541  CD1 LEU A 210       5.119  23.947  27.982  1.00  0.00      PROA
ATOM   3542 HD11 LEU A 210       5.186  22.867  27.741  1.00  0.00      PROA
ATOM   3543 HD12 LEU A 210       5.377  24.124  29.047  1.00  0.00      PROA
ATOM   3544 HD13 LEU A 210       5.847  24.485  27.349  1.00  0.00      PROA
ATOM   3545  CD2 LEU A 210       3.417  24.297  26.158  1.00  0.00      PROA
ATOM   3546 HD21 LEU A 210       2.422  24.728  25.921  1.00  0.00      PROA
ATOM   3547 HD22 LEU A 210       3.409  23.220  25.884  1.00  0.00      PROA
ATOM   3548 HD23 LEU A 210       4.180  24.809  25.539  1.00  0.00      PROA
ATOM   3549  C   LEU A 210       2.322  25.247  30.431  1.00  0.00      PROA
ATOM   3550  O   LEU A 210       2.165  25.511  31.606  1.00  0.00      PROA
ATOM   3551  N   LEU A 211       2.055  26.073  29.445  1.00  0.00      PROA
ATOM   3552  HN  LEU A 211       1.979  25.711  28.521  1.00  0.00      PROA
ATOM   3553  CA  LEU A 211       2.239  27.449  29.479  1.00  0.00      PROA
ATOM   3554  HA  LEU A 211       3.257  27.549  29.778  1.00  0.00      PROA
ATOM   3555  CB  LEU A 211       2.091  28.027  28.082  1.00  0.00      PROA
ATOM   3556  HB1 LEU A 211       1.043  27.890  27.826  1.00  0.00      PROA
ATOM   3557  HB2 LEU A 211       2.726  27.427  27.392  1.00  0.00      PROA
ATOM   3558  CG  LEU A 211       2.394  29.510  27.846  1.00  0.00      PROA
ATOM   3559  HG  LEU A 211       3.152  29.852  28.579  1.00  0.00      PROA
ATOM   3560  CD1 LEU A 211       3.000  29.686  26.445  1.00  0.00      PROA
ATOM   3561 HD11 LEU A 211       2.293  29.335  25.665  1.00  0.00      PROA
ATOM   3562 HD12 LEU A 211       3.945  29.112  26.349  1.00  0.00      PROA
ATOM   3563 HD13 LEU A 211       3.221  30.758  26.253  1.00  0.00      PROA
ATOM   3564  CD2 LEU A 211       1.133  30.380  27.988  1.00  0.00      PROA
ATOM   3565 HD21 LEU A 211       0.674  30.308  28.991  1.00  0.00      PROA
ATOM   3566 HD22 LEU A 211       0.373  30.074  27.239  1.00  0.00      PROA
ATOM   3567 HD23 LEU A 211       1.383  31.446  27.801  1.00  0.00      PROA
ATOM   3568  C   LEU A 211       1.374  28.135  30.445  1.00  0.00      PROA
ATOM   3569  O   LEU A 211       0.247  27.740  30.733  1.00  0.00      PROA
ATOM   3570  N   GLU A 212       2.007  29.194  30.930  1.00  0.00      PROA
ATOM   3571  HN  GLU A 212       2.963  29.317  30.664  1.00  0.00      PROA
ATOM   3572  CA  GLU A 212       1.523  30.259  31.707  1.00  0.00      PROA
ATOM   3573  HA  GLU A 212       1.839  31.165  31.213  1.00  0.00      PROA
ATOM   3574  CB  GLU A 212       0.008  30.293  31.949  1.00  0.00      PROA
ATOM   3575  HB1 GLU A 212      -0.300  29.356  32.444  1.00  0.00      PROA
ATOM   3576  HB2 GLU A 212      -0.518  30.311  30.968  1.00  0.00      PROA
ATOM   3577  CG  GLU A 212      -0.469  31.472  32.806  1.00  0.00      PROA
ATOM   3578  HG1 GLU A 212       0.058  31.497  33.782  1.00  0.00      PROA
ATOM   3579  HG2 GLU A 212      -1.553  31.373  33.020  1.00  0.00      PROA
ATOM   3580  CD  GLU A 212      -0.250  32.787  32.076  1.00  0.00      PROA
ATOM   3581  OE1 GLU A 212      -0.080  32.774  30.832  1.00  0.00      PROA
ATOM   3582  OE2 GLU A 212      -0.266  33.834  32.764  1.00  0.00      PROA
ATOM   3583  C   GLU A 212       2.244  30.158  32.975  1.00  0.00      PROA
ATOM   3584  O   GLU A 212       2.663  31.177  33.507  1.00  0.00      PROA
ATOM   3585  N   ARG A 213       2.485  28.956  33.523  1.00  0.00      PROA
ATOM   3586  HN  ARG A 213       2.183  28.086  33.135  1.00  0.00      PROA
ATOM   3587  CA  ARG A 213       3.039  28.961  34.850  1.00  0.00      PROA
ATOM   3588  HA  ARG A 213       2.341  29.491  35.484  1.00  0.00      PROA
ATOM   3589  CB  ARG A 213       3.202  27.577  35.444  1.00  0.00      PROA
ATOM   3590  HB1 ARG A 213       3.604  26.924  34.659  1.00  0.00      PROA
ATOM   3591  HB2 ARG A 213       2.187  27.211  35.710  1.00  0.00      PROA
ATOM   3592  CG  ARG A 213       4.066  27.496  36.705  1.00  0.00      PROA
ATOM   3593  HG1 ARG A 213       5.080  27.933  36.581  1.00  0.00      PROA
ATOM   3594  HG2 ARG A 213       4.214  26.421  36.956  1.00  0.00      PROA
ATOM   3595  CD  ARG A 213       3.403  28.219  37.846  1.00  0.00      PROA
ATOM   3596  HD1 ARG A 213       2.337  27.967  37.964  1.00  0.00      PROA
ATOM   3597  HD2 ARG A 213       3.461  29.313  37.694  1.00  0.00      PROA
ATOM   3598  NE  ARG A 213       4.162  27.906  39.079  1.00  0.00      PROA
ATOM   3599  HE  ARG A 213       4.942  28.490  39.297  1.00  0.00      PROA
ATOM   3600  CZ  ARG A 213       3.894  26.887  39.909  1.00  0.00      PROA
ATOM   3601  NH1 ARG A 213       2.905  26.024  39.698  1.00  0.00      PROA
ATOM   3602 HH11 ARG A 213       2.215  26.221  38.991  1.00  0.00      PROA
ATOM   3603 HH12 ARG A 213       2.709  25.304  40.359  1.00  0.00      PROA
ATOM   3604  NH2 ARG A 213       4.637  26.721  41.016  1.00  0.00      PROA
ATOM   3605 HH21 ARG A 213       5.401  27.335  41.197  1.00  0.00      PROA
ATOM   3606 HH22 ARG A 213       4.452  25.952  41.622  1.00  0.00      PROA
ATOM   3607  C   ARG A 213       4.336  29.707  34.915  1.00  0.00      PROA
ATOM   3608  O   ARG A 213       4.551  30.453  35.867  1.00  0.00      PROA
ATOM   3609  N   TYR A 214       5.123  29.596  33.816  1.00  0.00      PROA
ATOM   3610  HN  TYR A 214       4.845  29.005  33.062  1.00  0.00      PROA
ATOM   3611  CA  TYR A 214       6.393  30.242  33.634  1.00  0.00      PROA
ATOM   3612  HA  TYR A 214       7.042  29.937  34.439  1.00  0.00      PROA
ATOM   3613  CB  TYR A 214       7.007  29.922  32.255  1.00  0.00      PROA
ATOM   3614  HB1 TYR A 214       6.359  30.380  31.488  1.00  0.00      PROA
ATOM   3615  HB2 TYR A 214       7.094  28.851  32.062  1.00  0.00      PROA
ATOM   3616  CG  TYR A 214       8.368  30.474  32.056  1.00  0.00      PROA
ATOM   3617  CD1 TYR A 214       9.498  29.712  32.373  1.00  0.00      PROA
ATOM   3618  HD1 TYR A 214       9.388  28.715  32.775  1.00  0.00      PROA
ATOM   3619  CE1 TYR A 214      10.770  30.240  32.170  1.00  0.00      PROA
ATOM   3620  HE1 TYR A 214      11.643  29.652  32.416  1.00  0.00      PROA
ATOM   3621  CZ  TYR A 214      10.891  31.533  31.673  1.00  0.00      PROA
ATOM   3622  OH  TYR A 214      12.158  32.054  31.527  1.00  0.00      PROA
ATOM   3623  HH  TYR A 214      12.126  32.974  31.809  1.00  0.00      PROA
ATOM   3624  CD2 TYR A 214       8.515  31.767  31.538  1.00  0.00      PROA
ATOM   3625  HD2 TYR A 214       7.650  32.363  31.292  1.00  0.00      PROA
ATOM   3626  CE2 TYR A 214       9.780  32.311  31.364  1.00  0.00      PROA
ATOM   3627  HE2 TYR A 214       9.893  33.316  30.984  1.00  0.00      PROA
ATOM   3628  C   TYR A 214       6.317  31.702  33.736  1.00  0.00      PROA
ATOM   3629  O   TYR A 214       7.201  32.318  34.326  1.00  0.00      PROA
ATOM   3630  N   TYR A 215       5.285  32.347  33.183  1.00  0.00      PROA
ATOM   3631  HN  TYR A 215       4.502  31.906  32.751  1.00  0.00      PROA
ATOM   3632  CA  TYR A 215       5.377  33.776  33.196  1.00  0.00      PROA
ATOM   3633  HA  TYR A 215       6.271  34.059  32.654  1.00  0.00      PROA
ATOM   3634  CB  TYR A 215       4.172  34.418  32.502  1.00  0.00      PROA
ATOM   3635  HB1 TYR A 215       3.217  34.072  32.956  1.00  0.00      PROA
ATOM   3636  HB2 TYR A 215       4.166  34.132  31.433  1.00  0.00      PROA
ATOM   3637  CG  TYR A 215       4.248  35.911  32.583  1.00  0.00      PROA
ATOM   3638  CD1 TYR A 215       5.060  36.627  31.692  1.00  0.00      PROA
ATOM   3639  HD1 TYR A 215       5.623  36.100  30.935  1.00  0.00      PROA
ATOM   3640  CE1 TYR A 215       5.132  38.019  31.776  1.00  0.00      PROA
ATOM   3641  HE1 TYR A 215       5.750  38.570  31.082  1.00  0.00      PROA
ATOM   3642  CZ  TYR A 215       4.393  38.692  32.754  1.00  0.00      PROA
ATOM   3643  OH  TYR A 215       4.454  40.090  32.834  1.00  0.00      PROA
ATOM   3644  HH  TYR A 215       3.864  40.370  33.538  1.00  0.00      PROA
ATOM   3645  CD2 TYR A 215       3.518  36.596  33.565  1.00  0.00      PROA
ATOM   3646  HD2 TYR A 215       2.895  36.048  34.257  1.00  0.00      PROA
ATOM   3647  CE2 TYR A 215       3.590  37.985  33.652  1.00  0.00      PROA
ATOM   3648  HE2 TYR A 215       3.020  38.503  34.410  1.00  0.00      PROA
ATOM   3649  C   TYR A 215       5.514  34.275  34.621  1.00  0.00      PROA
ATOM   3650  O   TYR A 215       6.406  35.062  34.939  1.00  0.00      PROA
ATOM   3651  N   GLY A 216       4.699  33.693  35.507  1.00  0.00      PROA
ATOM   3652  HN  GLY A 216       4.036  32.991  35.253  1.00  0.00      PROA
ATOM   3653  CA  GLY A 216       4.737  34.118  36.862  1.00  0.00      PROA
ATOM   3654  HA1 GLY A 216       3.817  33.760  37.266  1.00  0.00      PROA
ATOM   3655  HA2 GLY A 216       4.816  35.192  36.903  1.00  0.00      PROA
ATOM   3656  C   GLY A 216       5.843  33.537  37.701  1.00  0.00      PROA
ATOM   3657  O   GLY A 216       6.585  34.278  38.343  1.00  0.00      PROA
ATOM   3658  N   LYS A 217       5.959  32.191  37.772  1.00  0.00      PROA
ATOM   3659  HN  LYS A 217       5.429  31.580  37.186  1.00  0.00      PROA
ATOM   3660  CA  LYS A 217       6.676  31.587  38.882  1.00  0.00      PROA
ATOM   3661  HA  LYS A 217       6.469  32.175  39.764  1.00  0.00      PROA
ATOM   3662  CB  LYS A 217       6.163  30.165  39.120  1.00  0.00      PROA
ATOM   3663  HB1 LYS A 217       6.333  29.553  38.205  1.00  0.00      PROA
ATOM   3664  HB2 LYS A 217       5.072  30.236  39.259  1.00  0.00      PROA
ATOM   3665  CG  LYS A 217       6.758  29.446  40.337  1.00  0.00      PROA
ATOM   3666  HG1 LYS A 217       7.855  29.321  40.267  1.00  0.00      PROA
ATOM   3667  HG2 LYS A 217       6.349  28.426  40.362  1.00  0.00      PROA
ATOM   3668  CD  LYS A 217       6.457  30.135  41.667  1.00  0.00      PROA
ATOM   3669  HD1 LYS A 217       5.355  30.178  41.808  1.00  0.00      PROA
ATOM   3670  HD2 LYS A 217       6.853  31.175  41.649  1.00  0.00      PROA
ATOM   3671  CE  LYS A 217       7.063  29.383  42.851  1.00  0.00      PROA
ATOM   3672  HE1 LYS A 217       8.163  29.285  42.730  1.00  0.00      PROA
ATOM   3673  HE2 LYS A 217       6.613  28.371  42.945  1.00  0.00      PROA
ATOM   3674  NZ  LYS A 217       6.815  30.104  44.116  1.00  0.00      PROA
ATOM   3675  HZ1 LYS A 217       5.793  30.198  44.278  1.00  0.00      PROA
ATOM   3676  HZ2 LYS A 217       7.245  31.051  44.064  1.00  0.00      PROA
ATOM   3677  HZ3 LYS A 217       7.243  29.579  44.906  1.00  0.00      PROA
ATOM   3678  C   LYS A 217       8.166  31.444  38.792  1.00  0.00      PROA
ATOM   3679  O   LYS A 217       8.841  31.435  39.814  1.00  0.00      PROA
ATOM   3680  N   ASN A 218       8.718  31.272  37.592  1.00  0.00      PROA
ATOM   3681  HN  ASN A 218       8.182  31.305  36.750  1.00  0.00      PROA
ATOM   3682  CA  ASN A 218      10.105  30.942  37.455  1.00  0.00      PROA
ATOM   3683  HA  ASN A 218      10.686  31.243  38.318  1.00  0.00      PROA
ATOM   3684  CB  ASN A 218      10.356  29.469  37.079  1.00  0.00      PROA
ATOM   3685  HB1 ASN A 218      11.433  29.314  36.864  1.00  0.00      PROA
ATOM   3686  HB2 ASN A 218       9.781  29.172  36.173  1.00  0.00      PROA
ATOM   3687  CG  ASN A 218       9.960  28.581  38.249  1.00  0.00      PROA
ATOM   3688  OD1 ASN A 218      10.793  28.247  39.091  1.00  0.00      PROA
ATOM   3689  ND2 ASN A 218       8.687  28.096  38.235  1.00  0.00      PROA
ATOM   3690 HD21 ASN A 218       8.075  28.332  37.480  1.00  0.00      PROA
ATOM   3691 HD22 ASN A 218       8.400  27.453  38.944  1.00  0.00      PROA
ATOM   3692  C   ASN A 218      10.470  31.786  36.318  1.00  0.00      PROA
ATOM   3693  O   ASN A 218      10.241  31.433  35.167  1.00  0.00      PROA
ATOM   3694  N   ARG A 219      11.053  32.956  36.574  1.00  0.00      PROA
ATOM   3695  HN  ARG A 219      11.270  33.296  37.485  1.00  0.00      PROA
ATOM   3696  CA  ARG A 219      11.291  33.800  35.445  1.00  0.00      PROA
ATOM   3697  HA  ARG A 219      10.391  33.849  34.847  1.00  0.00      PROA
ATOM   3698  CB  ARG A 219      11.636  35.229  35.877  1.00  0.00      PROA
ATOM   3699  HB1 ARG A 219      11.973  35.836  35.007  1.00  0.00      PROA
ATOM   3700  HB2 ARG A 219      12.487  35.186  36.595  1.00  0.00      PROA
ATOM   3701  CG  ARG A 219      10.464  35.956  36.556  1.00  0.00      PROA
ATOM   3702  HG1 ARG A 219      10.841  36.900  37.010  1.00  0.00      PROA
ATOM   3703  HG2 ARG A 219      10.075  35.331  37.390  1.00  0.00      PROA
ATOM   3704  CD  ARG A 219       9.310  36.278  35.607  1.00  0.00      PROA
ATOM   3705  HD1 ARG A 219       8.464  36.731  36.169  1.00  0.00      PROA
ATOM   3706  HD2 ARG A 219       8.960  35.356  35.095  1.00  0.00      PROA
ATOM   3707  NE  ARG A 219       9.787  37.273  34.599  1.00  0.00      PROA
ATOM   3708  HE  ARG A 219      10.641  37.760  34.773  1.00  0.00      PROA
ATOM   3709  CZ  ARG A 219       9.111  37.542  33.462  1.00  0.00      PROA
ATOM   3710  NH1 ARG A 219       7.968  36.901  33.165  1.00  0.00      PROA
ATOM   3711 HH11 ARG A 219       7.592  36.229  33.806  1.00  0.00      PROA
ATOM   3712 HH12 ARG A 219       7.469  37.126  32.331  1.00  0.00      PROA
ATOM   3713  NH2 ARG A 219       9.588  38.471  32.612  1.00  0.00      PROA
ATOM   3714 HH21 ARG A 219      10.438  38.950  32.823  1.00  0.00      PROA
ATOM   3715 HH22 ARG A 219       9.092  38.674  31.770  1.00  0.00      PROA
ATOM   3716  C   ARG A 219      12.375  33.282  34.537  1.00  0.00      PROA
ATOM   3717  O   ARG A 219      12.408  33.704  33.392  1.00  0.00      PROA
ATOM   3718  N   GLU A 220      13.264  32.367  34.987  1.00  0.00      PROA
ATOM   3719  HN  GLU A 220      13.245  32.010  35.916  1.00  0.00      PROA
ATOM   3720  CA  GLU A 220      14.350  31.949  34.123  1.00  0.00      PROA
ATOM   3721  HA  GLU A 220      14.224  32.316  33.115  1.00  0.00      PROA
ATOM   3722  CB  GLU A 220      15.681  32.512  34.660  1.00  0.00      PROA
ATOM   3723  HB1 GLU A 220      16.522  32.132  34.035  1.00  0.00      PROA
ATOM   3724  HB2 GLU A 220      15.834  32.155  35.703  1.00  0.00      PROA
ATOM   3725  CG  GLU A 220      15.717  34.054  34.634  1.00  0.00      PROA
ATOM   3726  HG1 GLU A 220      14.908  34.474  35.268  1.00  0.00      PROA
ATOM   3727  HG2 GLU A 220      15.567  34.407  33.591  1.00  0.00      PROA
ATOM   3728  CD  GLU A 220      17.046  34.588  35.150  1.00  0.00      PROA
ATOM   3729  OE1 GLU A 220      17.899  33.775  35.581  1.00  0.00      PROA
ATOM   3730  OE2 GLU A 220      17.223  35.830  35.123  1.00  0.00      PROA
ATOM   3731  C   GLU A 220      14.469  30.448  34.010  1.00  0.00      PROA
ATOM   3732  O   GLU A 220      14.976  29.932  33.014  1.00  0.00      PROA
ATOM   3733  N   LEU A 221      13.991  29.719  35.035  1.00  0.00      PROA
ATOM   3734  HN  LEU A 221      13.483  30.150  35.774  1.00  0.00      PROA
ATOM   3735  CA  LEU A 221      14.320  28.334  35.263  1.00  0.00      PROA
ATOM   3736  HA  LEU A 221      15.357  28.221  34.978  1.00  0.00      PROA
ATOM   3737  CB  LEU A 221      14.201  27.992  36.753  1.00  0.00      PROA
ATOM   3738  HB1 LEU A 221      14.425  26.914  36.934  1.00  0.00      PROA
ATOM   3739  HB2 LEU A 221      13.162  28.170  37.099  1.00  0.00      PROA
ATOM   3740  CG  LEU A 221      15.171  28.793  37.635  1.00  0.00      PROA
ATOM   3741  HG  LEU A 221      15.014  29.884  37.468  1.00  0.00      PROA
ATOM   3742  CD1 LEU A 221      14.856  28.506  39.098  1.00  0.00      PROA
ATOM   3743 HD11 LEU A 221      15.006  27.428  39.320  1.00  0.00      PROA
ATOM   3744 HD12 LEU A 221      13.800  28.771  39.318  1.00  0.00      PROA
ATOM   3745 HD13 LEU A 221      15.520  29.105  39.758  1.00  0.00      PROA
ATOM   3746  CD2 LEU A 221      16.636  28.460  37.316  1.00  0.00      PROA
ATOM   3747 HD21 LEU A 221      16.900  28.754  36.279  1.00  0.00      PROA
ATOM   3748 HD22 LEU A 221      16.833  27.380  37.441  1.00  0.00      PROA
ATOM   3749 HD23 LEU A 221      17.308  29.015  38.005  1.00  0.00      PROA
ATOM   3750  C   LEU A 221      13.575  27.267  34.508  1.00  0.00      PROA
ATOM   3751  O   LEU A 221      12.386  27.356  34.220  1.00  0.00      PROA
ATOM   3752  N   GLU A 222      14.373  26.210  34.241  1.00  0.00      PROA
ATOM   3753  HN  GLU A 222      15.306  26.238  34.587  1.00  0.00      PROA
ATOM   3754  CA  GLU A 222      14.139  25.025  33.460  1.00  0.00      PROA
ATOM   3755  HA  GLU A 222      13.319  25.183  32.775  1.00  0.00      PROA
ATOM   3756  CB  GLU A 222      15.439  24.604  32.755  1.00  0.00      PROA
ATOM   3757  HB1 GLU A 222      15.292  23.670  32.184  1.00  0.00      PROA
ATOM   3758  HB2 GLU A 222      16.232  24.415  33.515  1.00  0.00      PROA
ATOM   3759  CG  GLU A 222      15.979  25.663  31.787  1.00  0.00      PROA
ATOM   3760  HG1 GLU A 222      16.943  25.308  31.362  1.00  0.00      PROA
ATOM   3761  HG2 GLU A 222      16.171  26.623  32.311  1.00  0.00      PROA
ATOM   3762  CD  GLU A 222      15.020  25.889  30.628  1.00  0.00      PROA
ATOM   3763  OE1 GLU A 222      14.251  24.959  30.287  1.00  0.00      PROA
ATOM   3764  OE2 GLU A 222      15.063  26.999  30.045  1.00  0.00      PROA
ATOM   3765  C   GLU A 222      13.816  23.946  34.412  1.00  0.00      PROA
ATOM   3766  O   GLU A 222      14.084  24.108  35.600  1.00  0.00      PROA
ATOM   3767  N   LYS A 223      13.130  22.848  33.971  1.00  0.00      PROA
ATOM   3768  HN  LYS A 223      12.973  22.695  32.996  1.00  0.00      PROA
ATOM   3769  CA  LYS A 223      12.505  21.907  34.881  1.00  0.00      PROA
ATOM   3770  HA  LYS A 223      11.686  21.502  34.342  1.00  0.00      PROA
ATOM   3771  CB  LYS A 223      13.433  20.880  35.578  1.00  0.00      PROA
ATOM   3772  HB1 LYS A 223      13.033  20.453  36.529  1.00  0.00      PROA
ATOM   3773  HB2 LYS A 223      14.394  21.400  35.780  1.00  0.00      PROA
ATOM   3774  CG  LYS A 223      13.741  19.636  34.793  1.00  0.00      PROA
ATOM   3775  HG1 LYS A 223      14.517  19.061  35.340  1.00  0.00      PROA
ATOM   3776  HG2 LYS A 223      14.124  19.993  33.859  1.00  0.00      PROA
ATOM   3777  CD  LYS A 223      12.595  18.688  34.495  1.00  0.00      PROA
ATOM   3778  HD1 LYS A 223      12.115  18.381  35.425  1.00  0.00      PROA
ATOM   3779  HD2 LYS A 223      13.076  17.774  34.064  1.00  0.00      PROA
ATOM   3780  CE  LYS A 223      11.566  19.193  33.489  1.00  0.00      PROA
ATOM   3781  HE1 LYS A 223      12.012  19.663  32.592  1.00  0.00      PROA
ATOM   3782  HE2 LYS A 223      10.850  19.888  33.972  1.00  0.00      PROA
ATOM   3783  NZ  LYS A 223      10.720  18.078  33.058  1.00  0.00      PROA
ATOM   3784  HZ1 LYS A 223      10.351  17.578  33.891  1.00  0.00      PROA
ATOM   3785  HZ2 LYS A 223      11.279  17.420  32.478  1.00  0.00      PROA
ATOM   3786  HZ3 LYS A 223       9.914  18.438  32.503  1.00  0.00      PROA
ATOM   3787  C   LYS A 223      11.912  22.671  35.947  1.00  0.00      PROA
ATOM   3788  O   LYS A 223      12.270  22.479  37.101  1.00  0.00      PROA
ATOM   3789  N   LEU A 224      11.186  23.744  35.585  1.00  0.00      PROA
ATOM   3790  HN  LEU A 224      10.933  23.970  34.648  1.00  0.00      PROA
ATOM   3791  CA  LEU A 224      11.018  24.730  36.584  1.00  0.00      PROA
ATOM   3792  HA  LEU A 224      11.996  25.082  36.892  1.00  0.00      PROA
ATOM   3793  CB  LEU A 224      10.182  25.912  36.223  1.00  0.00      PROA
ATOM   3794  HB1 LEU A 224      10.707  26.557  35.499  1.00  0.00      PROA
ATOM   3795  HB2 LEU A 224      10.092  26.497  37.138  1.00  0.00      PROA
ATOM   3796  CG  LEU A 224       8.796  25.630  35.638  1.00  0.00      PROA
ATOM   3797  HG  LEU A 224       8.325  26.621  35.778  1.00  0.00      PROA
ATOM   3798  CD1 LEU A 224       8.925  25.258  34.166  1.00  0.00      PROA
ATOM   3799 HD11 LEU A 224       9.635  24.449  33.942  1.00  0.00      PROA
ATOM   3800 HD12 LEU A 224       9.224  26.167  33.609  1.00  0.00      PROA
ATOM   3801 HD13 LEU A 224       7.952  24.938  33.767  1.00  0.00      PROA
ATOM   3802  CD2 LEU A 224       7.803  24.689  36.310  1.00  0.00      PROA
ATOM   3803 HD21 LEU A 224       7.791  24.847  37.409  1.00  0.00      PROA
ATOM   3804 HD22 LEU A 224       7.971  23.640  35.990  1.00  0.00      PROA
ATOM   3805 HD23 LEU A 224       6.763  24.836  36.001  1.00  0.00      PROA
ATOM   3806  C   LEU A 224      10.339  24.096  37.701  1.00  0.00      PROA
ATOM   3807  O   LEU A 224       9.453  23.266  37.517  1.00  0.00      PROA
ATOM   3808  N   LEU A 225      10.928  24.359  38.849  1.00  0.00      PROA
ATOM   3809  HN  LEU A 225      11.686  25.001  38.923  1.00  0.00      PROA
ATOM   3810  CA  LEU A 225      10.537  23.712  40.014  1.00  0.00      PROA
ATOM   3811  HA  LEU A 225      11.264  23.999  40.751  1.00  0.00      PROA
ATOM   3812  CB  LEU A 225       9.151  24.208  40.438  1.00  0.00      PROA
ATOM   3813  HB1 LEU A 225       8.771  23.604  41.293  1.00  0.00      PROA
ATOM   3814  HB2 LEU A 225       8.415  24.109  39.615  1.00  0.00      PROA
ATOM   3815  CG  LEU A 225       9.224  25.670  40.894  1.00  0.00      PROA
ATOM   3816  HG  LEU A 225       9.777  26.269  40.142  1.00  0.00      PROA
ATOM   3817  CD1 LEU A 225       7.834  26.278  41.027  1.00  0.00      PROA
ATOM   3818 HD11 LEU A 225       7.254  25.778  41.823  1.00  0.00      PROA
ATOM   3819 HD12 LEU A 225       7.287  26.233  40.063  1.00  0.00      PROA
ATOM   3820 HD13 LEU A 225       7.956  27.337  41.324  1.00  0.00      PROA
ATOM   3821  CD2 LEU A 225       9.966  25.763  42.234  1.00  0.00      PROA
ATOM   3822 HD21 LEU A 225      11.031  25.470  42.142  1.00  0.00      PROA
ATOM   3823 HD22 LEU A 225       9.488  25.098  42.985  1.00  0.00      PROA
ATOM   3824 HD23 LEU A 225       9.924  26.800  42.627  1.00  0.00      PROA
ATOM   3825  C   LEU A 225      10.630  22.251  39.861  1.00  0.00      PROA
ATOM   3826  O   LEU A 225       9.969  21.598  39.033  1.00  0.00      PROA
ATOM   3827  N   PRO A 226      11.340  21.502  40.681  1.00  0.00      PROA
ATOM   3828  CD  PRO A 226      12.213  21.792  41.824  1.00  0.00      PROA
ATOM   3829  HD1 PRO A 226      11.601  21.934  42.736  1.00  0.00      PROA
ATOM   3830  HD2 PRO A 226      12.837  22.690  41.631  1.00  0.00      PROA
ATOM   3831  CA  PRO A 226      11.086  20.103  40.569  1.00  0.00      PROA
ATOM   3832  HA  PRO A 226      11.175  19.765  39.554  1.00  0.00      PROA
ATOM   3833  CB  PRO A 226      12.107  19.418  41.418  1.00  0.00      PROA
ATOM   3834  HB1 PRO A 226      12.655  18.628  40.865  1.00  0.00      PROA
ATOM   3835  HB2 PRO A 226      11.630  18.994  42.304  1.00  0.00      PROA
ATOM   3836  CG  PRO A 226      13.050  20.520  41.870  1.00  0.00      PROA
ATOM   3837  HG1 PRO A 226      13.497  20.359  42.863  1.00  0.00      PROA
ATOM   3838  HG2 PRO A 226      13.855  20.609  41.118  1.00  0.00      PROA
ATOM   3839  C   PRO A 226       9.673  20.090  41.066  1.00  0.00      PROA
ATOM   3840  O   PRO A 226       9.283  21.076  41.700  1.00  0.00      PROA
ATOM   3841  N   LEU A 227       8.830  19.214  40.581  1.00  0.00      PROA
ATOM   3842  HN  LEU A 227       9.085  18.460  39.982  1.00  0.00      PROA
ATOM   3843  CA  LEU A 227       7.446  19.418  40.843  1.00  0.00      PROA
ATOM   3844  HA  LEU A 227       7.126  20.309  40.326  1.00  0.00      PROA
ATOM   3845  CB  LEU A 227       6.704  18.212  40.300  1.00  0.00      PROA
ATOM   3846  HB1 LEU A 227       6.978  17.283  40.848  1.00  0.00      PROA
ATOM   3847  HB2 LEU A 227       7.028  18.073  39.256  1.00  0.00      PROA
ATOM   3848  CG  LEU A 227       5.191  18.371  40.279  1.00  0.00      PROA
ATOM   3849  HG  LEU A 227       4.963  19.390  39.925  1.00  0.00      PROA
ATOM   3850  CD1 LEU A 227       4.529  17.366  39.353  1.00  0.00      PROA
ATOM   3851 HD11 LEU A 227       4.650  16.346  39.757  1.00  0.00      PROA
ATOM   3852 HD12 LEU A 227       4.953  17.399  38.340  1.00  0.00      PROA
ATOM   3853 HD13 LEU A 227       3.446  17.598  39.266  1.00  0.00      PROA
ATOM   3854  CD2 LEU A 227       4.588  18.217  41.655  1.00  0.00      PROA
ATOM   3855 HD21 LEU A 227       4.615  19.186  42.185  1.00  0.00      PROA
ATOM   3856 HD22 LEU A 227       5.121  17.442  42.246  1.00  0.00      PROA
ATOM   3857 HD23 LEU A 227       3.521  17.918  41.585  1.00  0.00      PROA
ATOM   3858  C   LEU A 227       7.201  19.582  42.337  1.00  0.00      PROA
ATOM   3859  O   LEU A 227       6.525  20.496  42.758  1.00  0.00      PROA
ATOM   3860  N   THR A 228       7.875  18.779  43.171  1.00  0.00      PROA
ATOM   3861  HN  THR A 228       8.396  18.007  42.819  1.00  0.00      PROA
ATOM   3862  CA  THR A 228       8.085  19.075  44.577  1.00  0.00      PROA
ATOM   3863  HA  THR A 228       8.652  18.265  44.972  1.00  0.00      PROA
ATOM   3864  CB  THR A 228       8.847  20.365  44.848  1.00  0.00      PROA
ATOM   3865  HB  THR A 228       8.238  21.261  44.589  1.00  0.00      PROA
ATOM   3866  OG1 THR A 228      10.018  20.451  44.077  1.00  0.00      PROA
ATOM   3867  HG1 THR A 228      10.654  19.848  44.473  1.00  0.00      PROA
ATOM   3868  CG2 THR A 228       9.324  20.461  46.293  1.00  0.00      PROA
ATOM   3869 HG21 THR A 228      10.000  19.619  46.542  1.00  0.00      PROA
ATOM   3870 HG22 THR A 228       8.470  20.483  46.990  1.00  0.00      PROA
ATOM   3871 HG23 THR A 228       9.891  21.405  46.448  1.00  0.00      PROA
ATOM   3872  C   THR A 228       6.876  19.077  45.426  1.00  0.00      PROA
ATOM   3873  O   THR A 228       6.440  20.121  45.907  1.00  0.00      PROA
ATOM   3874  N   VAL A 229       6.278  17.916  45.684  1.00  0.00      PROA
ATOM   3875  HN  VAL A 229       6.552  17.022  45.337  1.00  0.00      PROA
ATOM   3876  CA  VAL A 229       5.106  18.042  46.500  1.00  0.00      PROA
ATOM   3877  HA  VAL A 229       4.792  19.060  46.680  1.00  0.00      PROA
ATOM   3878  CB  VAL A 229       3.881  17.581  45.807  1.00  0.00      PROA
ATOM   3879  HB  VAL A 229       4.019  16.552  45.432  1.00  0.00      PROA
ATOM   3880  CG1 VAL A 229       2.677  17.708  46.748  1.00  0.00      PROA
ATOM   3881 HG11 VAL A 229       2.545  18.760  47.080  1.00  0.00      PROA
ATOM   3882 HG12 VAL A 229       2.775  17.063  47.638  1.00  0.00      PROA
ATOM   3883 HG13 VAL A 229       1.748  17.384  46.246  1.00  0.00      PROA
ATOM   3884  CG2 VAL A 229       3.664  18.483  44.594  1.00  0.00      PROA
ATOM   3885 HG21 VAL A 229       4.614  18.775  44.124  1.00  0.00      PROA
ATOM   3886 HG22 VAL A 229       3.155  19.423  44.898  1.00  0.00      PROA
ATOM   3887 HG23 VAL A 229       3.040  17.971  43.837  1.00  0.00      PROA
ATOM   3888  C   VAL A 229       5.238  17.485  47.857  1.00  0.00      PROA
ATOM   3889  O   VAL A 229       5.544  16.332  48.143  1.00  0.00      PROA
ATOM   3890  N   LYS A 230       4.936  18.350  48.811  1.00  0.00      PROA
ATOM   3891  HN  LYS A 230       4.634  19.288  48.657  1.00  0.00      PROA
ATOM   3892  CA  LYS A 230       5.017  17.870  50.143  1.00  0.00      PROA
ATOM   3893  HA  LYS A 230       5.998  17.448  50.319  1.00  0.00      PROA
ATOM   3894  CB  LYS A 230       4.794  19.002  51.139  1.00  0.00      PROA
ATOM   3895  HB1 LYS A 230       3.813  19.496  50.999  1.00  0.00      PROA
ATOM   3896  HB2 LYS A 230       5.563  19.784  50.953  1.00  0.00      PROA
ATOM   3897  CG  LYS A 230       4.896  18.531  52.586  1.00  0.00      PROA
ATOM   3898  HG1 LYS A 230       5.907  18.097  52.758  1.00  0.00      PROA
ATOM   3899  HG2 LYS A 230       4.144  17.748  52.830  1.00  0.00      PROA
ATOM   3900  CD  LYS A 230       4.658  19.679  53.555  1.00  0.00      PROA
ATOM   3901  HD1 LYS A 230       3.632  20.080  53.386  1.00  0.00      PROA
ATOM   3902  HD2 LYS A 230       5.387  20.495  53.349  1.00  0.00      PROA
ATOM   3903  CE  LYS A 230       4.800  19.197  54.994  1.00  0.00      PROA
ATOM   3904  HE1 LYS A 230       5.837  18.848  55.189  1.00  0.00      PROA
ATOM   3905  HE2 LYS A 230       4.099  18.362  55.188  1.00  0.00      PROA
ATOM   3906  NZ  LYS A 230       4.500  20.281  55.951  1.00  0.00      PROA
ATOM   3907  HZ1 LYS A 230       3.515  20.590  55.819  1.00  0.00      PROA
ATOM   3908  HZ2 LYS A 230       5.144  21.082  55.801  1.00  0.00      PROA
ATOM   3909  HZ3 LYS A 230       4.610  19.918  56.921  1.00  0.00      PROA
ATOM   3910  C   LYS A 230       3.982  16.844  50.457  1.00  0.00      PROA
ATOM   3911  O   LYS A 230       2.852  17.227  50.591  1.00  0.00      PROA
ATOM   3912  N   ALA A 231       4.370  15.604  50.790  1.00  0.00      PROA
ATOM   3913  HN  ALA A 231       5.342  15.388  50.759  1.00  0.00      PROA
ATOM   3914  CA  ALA A 231       3.552  14.422  51.072  1.00  0.00      PROA
ATOM   3915  HA  ALA A 231       3.198  14.044  50.128  1.00  0.00      PROA
ATOM   3916  CB  ALA A 231       4.498  13.422  51.753  1.00  0.00      PROA
ATOM   3917  HB1 ALA A 231       4.858  13.818  52.727  1.00  0.00      PROA
ATOM   3918  HB2 ALA A 231       5.381  13.273  51.107  1.00  0.00      PROA
ATOM   3919  HB3 ALA A 231       4.037  12.432  51.928  1.00  0.00      PROA
ATOM   3920  C   ALA A 231       2.334  14.425  51.979  1.00  0.00      PROA
ATOM   3921  O   ALA A 231       1.740  13.379  52.234  1.00  0.00      PROA
ATOM   3922  N   GLU A 232       1.938  15.572  52.519  1.00  0.00      PROA
ATOM   3923  HN  GLU A 232       2.446  16.412  52.342  1.00  0.00      PROA
ATOM   3924  CA  GLU A 232       0.738  15.719  53.281  1.00  0.00      PROA
ATOM   3925  HA  GLU A 232       0.381  14.765  53.645  1.00  0.00      PROA
ATOM   3926  CB  GLU A 232       1.015  16.670  54.466  1.00  0.00      PROA
ATOM   3927  HB1 GLU A 232       0.062  16.856  55.011  1.00  0.00      PROA
ATOM   3928  HB2 GLU A 232       1.384  17.643  54.067  1.00  0.00      PROA
ATOM   3929  CG  GLU A 232       2.054  16.102  55.459  1.00  0.00      PROA
ATOM   3930  HG1 GLU A 232       3.018  15.907  54.943  1.00  0.00      PROA
ATOM   3931  HG2 GLU A 232       1.676  15.141  55.871  1.00  0.00      PROA
ATOM   3932  CD  GLU A 232       2.314  17.065  56.613  1.00  0.00      PROA
ATOM   3933  OE1 GLU A 232       1.781  18.202  56.583  1.00  0.00      PROA
ATOM   3934  OE2 GLU A 232       3.077  16.685  57.533  1.00  0.00      PROA
ATOM   3935  C   GLU A 232      -0.292  16.310  52.335  1.00  0.00      PROA
ATOM   3936  O   GLU A 232      -1.490  16.247  52.602  1.00  0.00      PROA
ATOM   3937  N   ASP A 233       0.199  16.835  51.179  1.00  0.00      PROA
ATOM   3938  HN  ASP A 233       1.183  16.772  51.020  1.00  0.00      PROA
ATOM   3939  CA  ASP A 233      -0.457  17.570  50.110  1.00  0.00      PROA
ATOM   3940  HA  ASP A 233      -1.153  18.258  50.570  1.00  0.00      PROA
ATOM   3941  CB  ASP A 233       0.551  18.322  49.214  1.00  0.00      PROA
ATOM   3942  HB1 ASP A 233       0.076  18.747  48.299  1.00  0.00      PROA
ATOM   3943  HB2 ASP A 233       1.320  17.603  48.900  1.00  0.00      PROA
ATOM   3944  CG  ASP A 233       1.166  19.485  49.955  1.00  0.00      PROA
ATOM   3945  OD1 ASP A 233       0.622  19.833  51.022  1.00  0.00      PROA
ATOM   3946  OD2 ASP A 233       2.142  20.082  49.443  1.00  0.00      PROA
ATOM   3947  C   ASP A 233      -1.220  16.750  49.131  1.00  0.00      PROA
ATOM   3948  O   ASP A 233      -0.695  15.888  48.447  1.00  0.00      PROA
ATOM   3949  N   LYS A 234      -2.505  17.064  49.015  1.00  0.00      PROA
ATOM   3950  HN  LYS A 234      -2.891  17.849  49.490  1.00  0.00      PROA
ATOM   3951  CA  LYS A 234      -3.453  16.186  48.420  1.00  0.00      PROA
ATOM   3952  HA  LYS A 234      -3.248  15.191  48.788  1.00  0.00      PROA
ATOM   3953  CB  LYS A 234      -4.880  16.561  48.822  1.00  0.00      PROA
ATOM   3954  HB1 LYS A 234      -5.663  16.196  48.117  1.00  0.00      PROA
ATOM   3955  HB2 LYS A 234      -4.936  17.669  48.848  1.00  0.00      PROA
ATOM   3956  CG  LYS A 234      -5.280  16.000  50.184  1.00  0.00      PROA
ATOM   3957  HG1 LYS A 234      -5.141  14.896  50.183  1.00  0.00      PROA
ATOM   3958  HG2 LYS A 234      -6.361  16.187  50.353  1.00  0.00      PROA
ATOM   3959  CD  LYS A 234      -4.490  16.610  51.337  1.00  0.00      PROA
ATOM   3960  HD1 LYS A 234      -4.585  17.718  51.311  1.00  0.00      PROA
ATOM   3961  HD2 LYS A 234      -3.424  16.336  51.209  1.00  0.00      PROA
ATOM   3962  CE  LYS A 234      -4.944  16.066  52.687  1.00  0.00      PROA
ATOM   3963  HE1 LYS A 234      -4.842  14.959  52.711  1.00  0.00      PROA
ATOM   3964  HE2 LYS A 234      -6.001  16.341  52.890  1.00  0.00      PROA
ATOM   3965  NZ  LYS A 234      -4.111  16.616  53.777  1.00  0.00      PROA
ATOM   3966  HZ1 LYS A 234      -4.248  17.644  53.840  1.00  0.00      PROA
ATOM   3967  HZ2 LYS A 234      -3.108  16.417  53.564  1.00  0.00      PROA
ATOM   3968  HZ3 LYS A 234      -4.370  16.171  54.681  1.00  0.00      PROA
ATOM   3969  C   LYS A 234      -3.424  16.109  46.957  1.00  0.00      PROA
ATOM   3970  O   LYS A 234      -2.899  16.931  46.205  1.00  0.00      PROA
ATOM   3971  N   VAL A 235      -4.103  15.107  46.427  1.00  0.00      PROA
ATOM   3972  HN  VAL A 235      -4.598  14.395  46.920  1.00  0.00      PROA
ATOM   3973  CA  VAL A 235      -3.724  14.921  45.081  1.00  0.00      PROA
ATOM   3974  HA  VAL A 235      -2.660  15.072  44.968  1.00  0.00      PROA
ATOM   3975  CB  VAL A 235      -3.778  13.508  44.613  1.00  0.00      PROA
ATOM   3976  HB  VAL A 235      -3.079  13.337  43.764  1.00  0.00      PROA
ATOM   3977  CG1 VAL A 235      -3.325  12.559  45.715  1.00  0.00      PROA
ATOM   3978 HG11 VAL A 235      -4.009  12.617  46.576  1.00  0.00      PROA
ATOM   3979 HG12 VAL A 235      -2.300  12.797  46.031  1.00  0.00      PROA
ATOM   3980 HG13 VAL A 235      -3.339  11.515  45.344  1.00  0.00      PROA
ATOM   3981  CG2 VAL A 235      -5.176  13.214  44.211  1.00  0.00      PROA
ATOM   3982 HG21 VAL A 235      -5.418  13.655  43.225  1.00  0.00      PROA
ATOM   3983 HG22 VAL A 235      -5.876  13.652  44.950  1.00  0.00      PROA
ATOM   3984 HG23 VAL A 235      -5.320  12.113  44.148  1.00  0.00      PROA
ATOM   3985  C   VAL A 235      -4.469  15.955  44.249  1.00  0.00      PROA
ATOM   3986  O   VAL A 235      -4.061  16.118  43.142  1.00  0.00      PROA
ATOM   3987  N   TYR A 236      -5.403  16.795  44.793  1.00  0.00      PROA
ATOM   3988  HN  TYR A 236      -5.738  16.637  45.718  1.00  0.00      PROA
ATOM   3989  CA  TYR A 236      -5.849  18.055  44.183  1.00  0.00      PROA
ATOM   3990  HA  TYR A 236      -5.830  17.913  43.120  1.00  0.00      PROA
ATOM   3991  CB  TYR A 236      -7.289  18.406  44.612  1.00  0.00      PROA
ATOM   3992  HB1 TYR A 236      -7.976  17.666  44.163  1.00  0.00      PROA
ATOM   3993  HB2 TYR A 236      -7.618  19.407  44.262  1.00  0.00      PROA
ATOM   3994  CG  TYR A 236      -7.467  18.334  46.102  1.00  0.00      PROA
ATOM   3995  CD1 TYR A 236      -6.798  19.210  46.973  1.00  0.00      PROA
ATOM   3996  HD1 TYR A 236      -6.173  20.010  46.618  1.00  0.00      PROA
ATOM   3997  CE1 TYR A 236      -6.953  19.095  48.347  1.00  0.00      PROA
ATOM   3998  HE1 TYR A 236      -6.365  19.718  49.003  1.00  0.00      PROA
ATOM   3999  CZ  TYR A 236      -7.850  18.171  48.869  1.00  0.00      PROA
ATOM   4000  OH  TYR A 236      -8.039  18.096  50.255  1.00  0.00      PROA
ATOM   4001  HH  TYR A 236      -8.670  17.391  50.423  1.00  0.00      PROA
ATOM   4002  CD2 TYR A 236      -8.356  17.397  46.641  1.00  0.00      PROA
ATOM   4003  HD2 TYR A 236      -8.900  16.748  45.976  1.00  0.00      PROA
ATOM   4004  CE2 TYR A 236      -8.563  17.329  48.019  1.00  0.00      PROA
ATOM   4005  HE2 TYR A 236      -9.287  16.640  48.421  1.00  0.00      PROA
ATOM   4006  C   TYR A 236      -5.052  19.324  44.483  1.00  0.00      PROA
ATOM   4007  O   TYR A 236      -5.369  20.405  43.989  1.00  0.00      PROA
ATOM   4008  N   HSE A 237      -4.004  19.259  45.330  1.00  0.00      PROA
ATOM   4009  HN  HSE A 237      -3.767  18.408  45.796  1.00  0.00      PROA
ATOM   4010  CA  HSE A 237      -3.050  20.338  45.458  1.00  0.00      PROA
ATOM   4011  HA  HSE A 237      -3.576  21.268  45.627  1.00  0.00      PROA
ATOM   4012  CB  HSE A 237      -1.997  20.077  46.562  1.00  0.00      PROA
ATOM   4013  HB1 HSE A 237      -1.362  19.198  46.333  1.00  0.00      PROA
ATOM   4014  HB2 HSE A 237      -2.539  19.840  47.505  1.00  0.00      PROA
ATOM   4015  ND1 HSE A 237      -1.636  22.360  47.507  1.00  0.00      PROA
ATOM   4016  CG  HSE A 237      -1.122  21.271  46.824  1.00  0.00      PROA
ATOM   4017  CE1 HSE A 237      -0.630  23.194  47.634  1.00  0.00      PROA
ATOM   4018  HE1 HSE A 237      -0.673  24.161  48.135  1.00  0.00      PROA
ATOM   4019  NE2 HSE A 237       0.498  22.694  47.088  1.00  0.00      PROA
ATOM   4020  HE2 HSE A 237       1.401  23.134  47.067  1.00  0.00      PROA
ATOM   4021  CD2 HSE A 237       0.192  21.466  46.559  1.00  0.00      PROA
ATOM   4022  HD2 HSE A 237       0.907  20.823  46.065  1.00  0.00      PROA
ATOM   4023  C   HSE A 237      -2.375  20.361  44.139  1.00  0.00      PROA
ATOM   4024  O   HSE A 237      -2.218  21.370  43.461  1.00  0.00      PROA
ATOM   4025  N   VAL A 238      -2.076  19.125  43.738  1.00  0.00      PROA
ATOM   4026  HN  VAL A 238      -2.323  18.344  44.307  1.00  0.00      PROA
ATOM   4027  CA  VAL A 238      -1.386  18.787  42.564  1.00  0.00      PROA
ATOM   4028  HA  VAL A 238      -0.915  19.659  42.142  1.00  0.00      PROA
ATOM   4029  CB  VAL A 238      -0.391  17.673  42.818  1.00  0.00      PROA
ATOM   4030  HB  VAL A 238       0.350  17.728  41.995  1.00  0.00      PROA
ATOM   4031  CG1 VAL A 238       0.376  17.924  44.121  1.00  0.00      PROA
ATOM   4032 HG11 VAL A 238      -0.279  17.809  45.009  1.00  0.00      PROA
ATOM   4033 HG12 VAL A 238       0.836  18.932  44.138  1.00  0.00      PROA
ATOM   4034 HG13 VAL A 238       1.171  17.153  44.208  1.00  0.00      PROA
ATOM   4035  CG2 VAL A 238      -1.059  16.297  42.928  1.00  0.00      PROA
ATOM   4036 HG21 VAL A 238      -1.643  16.022  42.030  1.00  0.00      PROA
ATOM   4037 HG22 VAL A 238      -1.704  16.290  43.821  1.00  0.00      PROA
ATOM   4038 HG23 VAL A 238      -0.269  15.531  43.056  1.00  0.00      PROA
ATOM   4039  C   VAL A 238      -2.548  18.408  41.748  1.00  0.00      PROA
ATOM   4040  O   VAL A 238      -3.649  18.319  42.254  1.00  0.00      PROA
ATOM   4041  N   MET A 239      -2.420  18.223  40.454  1.00  0.00      PROA
ATOM   4042  HN  MET A 239      -1.575  18.336  39.935  1.00  0.00      PROA
ATOM   4043  CA  MET A 239      -3.517  17.560  39.869  1.00  0.00      PROA
ATOM   4044  HA  MET A 239      -3.703  16.698  40.497  1.00  0.00      PROA
ATOM   4045  CB  MET A 239      -4.870  18.261  39.752  1.00  0.00      PROA
ATOM   4046  HB1 MET A 239      -5.341  18.328  40.749  1.00  0.00      PROA
ATOM   4047  HB2 MET A 239      -5.574  17.652  39.138  1.00  0.00      PROA
ATOM   4048  CG  MET A 239      -4.778  19.649  39.155  1.00  0.00      PROA
ATOM   4049  HG1 MET A 239      -4.377  19.628  38.126  1.00  0.00      PROA
ATOM   4050  HG2 MET A 239      -4.096  20.245  39.790  1.00  0.00      PROA
ATOM   4051  SD  MET A 239      -6.344  20.496  39.149  1.00  0.00      PROA
ATOM   4052  CE  MET A 239      -6.292  21.074  40.868  1.00  0.00      PROA
ATOM   4053  HE1 MET A 239      -5.449  21.782  41.025  1.00  0.00      PROA
ATOM   4054  HE2 MET A 239      -6.157  20.233  41.577  1.00  0.00      PROA
ATOM   4055  HE3 MET A 239      -7.232  21.600  41.140  1.00  0.00      PROA
ATOM   4056  C   MET A 239      -3.143  17.075  38.558  1.00  0.00      PROA
ATOM   4057  O   MET A 239      -2.969  17.779  37.563  1.00  0.00      PROA
ATOM   4058  N   ALA A 240      -3.144  15.757  38.672  1.00  0.00      PROA
ATOM   4059  HN  ALA A 240      -3.311  15.396  39.587  1.00  0.00      PROA
ATOM   4060  CA  ALA A 240      -2.987  14.705  37.776  1.00  0.00      PROA
ATOM   4061  HA  ALA A 240      -3.302  13.835  38.317  1.00  0.00      PROA
ATOM   4062  CB  ALA A 240      -3.998  14.826  36.653  1.00  0.00      PROA
ATOM   4063  HB1 ALA A 240      -3.891  15.790  36.129  1.00  0.00      PROA
ATOM   4064  HB2 ALA A 240      -5.032  14.809  37.034  1.00  0.00      PROA
ATOM   4065  HB3 ALA A 240      -3.892  13.999  35.924  1.00  0.00      PROA
ATOM   4066  C   ALA A 240      -1.582  14.419  37.329  1.00  0.00      PROA
ATOM   4067  O   ALA A 240      -1.394  13.985  36.201  1.00  0.00      PROA
ATOM   4068  N   GLU A 241      -0.534  14.551  38.185  1.00  0.00      PROA
ATOM   4069  HN  GLU A 241       0.314  14.064  37.991  1.00  0.00      PROA
ATOM   4070  CA  GLU A 241      -0.362  15.594  39.182  1.00  0.00      PROA
ATOM   4071  HA  GLU A 241      -1.222  15.877  39.730  1.00  0.00      PROA
ATOM   4072  CB  GLU A 241       0.505  15.217  40.365  1.00  0.00      PROA
ATOM   4073  HB1 GLU A 241       0.059  14.398  40.963  1.00  0.00      PROA
ATOM   4074  HB2 GLU A 241       0.555  16.095  41.019  1.00  0.00      PROA
ATOM   4075  CG  GLU A 241       1.952  14.945  40.046  1.00  0.00      PROA
ATOM   4076  HG1 GLU A 241       2.428  15.813  39.561  1.00  0.00      PROA
ATOM   4077  HG2 GLU A 241       2.029  14.081  39.354  1.00  0.00      PROA
ATOM   4078  CD  GLU A 241       2.653  14.628  41.355  1.00  0.00      PROA
ATOM   4079  OE1 GLU A 241       2.363  13.552  41.923  1.00  0.00      PROA
ATOM   4080  OE2 GLU A 241       3.518  15.425  41.787  1.00  0.00      PROA
ATOM   4081  C   GLU A 241       0.227  16.752  38.451  1.00  0.00      PROA
ATOM   4082  O   GLU A 241       0.262  17.878  38.939  1.00  0.00      PROA
ATOM   4083  N   PHE A 242       0.688  16.435  37.232  1.00  0.00      PROA
ATOM   4084  HN  PHE A 242       0.534  15.519  36.872  1.00  0.00      PROA
ATOM   4085  CA  PHE A 242       1.539  17.231  36.424  1.00  0.00      PROA
ATOM   4086  HA  PHE A 242       1.780  18.115  36.955  1.00  0.00      PROA
ATOM   4087  CB  PHE A 242       2.791  16.457  35.996  1.00  0.00      PROA
ATOM   4088  HB1 PHE A 242       2.983  15.727  36.794  1.00  0.00      PROA
ATOM   4089  HB2 PHE A 242       3.658  17.154  35.937  1.00  0.00      PROA
ATOM   4090  CG  PHE A 242       2.686  15.698  34.685  1.00  0.00      PROA
ATOM   4091  CD1 PHE A 242       3.241  16.263  33.522  1.00  0.00      PROA
ATOM   4092  HD1 PHE A 242       3.842  17.150  33.608  1.00  0.00      PROA
ATOM   4093  CE1 PHE A 242       2.999  15.709  32.269  1.00  0.00      PROA
ATOM   4094  HE1 PHE A 242       3.417  16.165  31.383  1.00  0.00      PROA
ATOM   4095  CZ  PHE A 242       2.263  14.530  32.175  1.00  0.00      PROA
ATOM   4096  HZ  PHE A 242       2.093  14.071  31.212  1.00  0.00      PROA
ATOM   4097  CD2 PHE A 242       1.912  14.540  34.579  1.00  0.00      PROA
ATOM   4098  HD2 PHE A 242       1.462  14.101  35.457  1.00  0.00      PROA
ATOM   4099  CE2 PHE A 242       1.735  13.948  33.327  1.00  0.00      PROA
ATOM   4100  HE2 PHE A 242       1.193  13.030  33.213  1.00  0.00      PROA
ATOM   4101  C   PHE A 242       0.766  17.549  35.238  1.00  0.00      PROA
ATOM   4102  O   PHE A 242       1.245  17.863  34.174  1.00  0.00      PROA
ATOM   4103  N   LYS A 243      -0.530  17.443  35.354  1.00  0.00      PROA
ATOM   4104  HN  LYS A 243      -0.957  17.113  36.192  1.00  0.00      PROA
ATOM   4105  CA  LYS A 243      -1.345  18.150  34.477  1.00  0.00      PROA
ATOM   4106  HA  LYS A 243      -0.881  18.377  33.534  1.00  0.00      PROA
ATOM   4107  CB  LYS A 243      -2.681  17.455  34.247  1.00  0.00      PROA
ATOM   4108  HB1 LYS A 243      -3.244  17.974  33.461  1.00  0.00      PROA
ATOM   4109  HB2 LYS A 243      -3.288  17.532  35.169  1.00  0.00      PROA
ATOM   4110  CG  LYS A 243      -2.569  15.958  33.942  1.00  0.00      PROA
ATOM   4111  HG1 LYS A 243      -3.583  15.546  33.765  1.00  0.00      PROA
ATOM   4112  HG2 LYS A 243      -2.179  15.501  34.850  1.00  0.00      PROA
ATOM   4113  CD  LYS A 243      -1.643  15.546  32.797  1.00  0.00      PROA
ATOM   4114  HD1 LYS A 243      -0.589  15.789  33.054  1.00  0.00      PROA
ATOM   4115  HD2 LYS A 243      -1.885  16.115  31.882  1.00  0.00      PROA
ATOM   4116  CE  LYS A 243      -1.767  14.056  32.447  1.00  0.00      PROA
ATOM   4117  HE1 LYS A 243      -1.146  13.826  31.555  1.00  0.00      PROA
ATOM   4118  HE2 LYS A 243      -2.816  13.768  32.237  1.00  0.00      PROA
ATOM   4119  NZ  LYS A 243      -1.292  13.198  33.548  1.00  0.00      PROA
ATOM   4120  HZ1 LYS A 243      -1.803  13.427  34.427  1.00  0.00      PROA
ATOM   4121  HZ2 LYS A 243      -0.279  13.373  33.708  1.00  0.00      PROA
ATOM   4122  HZ3 LYS A 243      -1.431  12.196  33.310  1.00  0.00      PROA
ATOM   4123  C   LYS A 243      -1.373  19.295  35.445  1.00  0.00      PROA
ATOM   4124  O   LYS A 243      -0.903  19.165  36.582  1.00  0.00      PROA
ATOM   4125  N   ARG A 244      -1.908  20.411  35.046  1.00  0.00      PROA
ATOM   4126  HN  ARG A 244      -2.316  20.482  34.140  1.00  0.00      PROA
ATOM   4127  CA  ARG A 244      -1.846  21.637  35.782  1.00  0.00      PROA
ATOM   4128  HA  ARG A 244      -0.963  22.107  35.392  1.00  0.00      PROA
ATOM   4129  CB  ARG A 244      -3.030  22.504  35.366  1.00  0.00      PROA
ATOM   4130  HB1 ARG A 244      -3.935  21.890  35.501  1.00  0.00      PROA
ATOM   4131  HB2 ARG A 244      -2.948  22.752  34.290  1.00  0.00      PROA
ATOM   4132  CG  ARG A 244      -3.254  23.820  36.121  1.00  0.00      PROA
ATOM   4133  HG1 ARG A 244      -2.356  24.446  35.973  1.00  0.00      PROA
ATOM   4134  HG2 ARG A 244      -3.433  23.696  37.209  1.00  0.00      PROA
ATOM   4135  CD  ARG A 244      -4.442  24.602  35.649  1.00  0.00      PROA
ATOM   4136  HD1 ARG A 244      -4.482  24.642  34.538  1.00  0.00      PROA
ATOM   4137  HD2 ARG A 244      -4.435  25.645  36.039  1.00  0.00      PROA
ATOM   4138  NE  ARG A 244      -5.668  23.906  36.131  1.00  0.00      PROA
ATOM   4139  HE  ARG A 244      -6.229  23.429  35.462  1.00  0.00      PROA
ATOM   4140  CZ  ARG A 244      -6.144  24.010  37.392  1.00  0.00      PROA
ATOM   4141  NH1 ARG A 244      -5.510  24.716  38.345  1.00  0.00      PROA
ATOM   4142 HH11 ARG A 244      -4.637  25.155  38.137  1.00  0.00      PROA
ATOM   4143 HH12 ARG A 244      -5.895  24.772  39.264  1.00  0.00      PROA
ATOM   4144  NH2 ARG A 244      -7.308  23.403  37.692  1.00  0.00      PROA
ATOM   4145 HH21 ARG A 244      -7.832  22.938  36.982  1.00  0.00      PROA
ATOM   4146 HH22 ARG A 244      -7.692  23.505  38.608  1.00  0.00      PROA
ATOM   4147  C   ARG A 244      -1.792  21.786  37.288  1.00  0.00      PROA
ATOM   4148  O   ARG A 244      -1.482  22.879  37.740  1.00  0.00      PROA
ATOM   4149  N   GLY A 245      -2.080  20.864  38.216  1.00  0.00      PROA
ATOM   4150  HN  GLY A 245      -2.330  19.913  38.042  1.00  0.00      PROA
ATOM   4151  CA  GLY A 245      -1.808  21.351  39.558  1.00  0.00      PROA
ATOM   4152  HA1 GLY A 245      -2.006  20.575  40.257  1.00  0.00      PROA
ATOM   4153  HA2 GLY A 245      -2.411  22.224  39.782  1.00  0.00      PROA
ATOM   4154  C   GLY A 245      -0.342  21.683  39.695  1.00  0.00      PROA
ATOM   4155  O   GLY A 245       0.012  22.764  40.155  1.00  0.00      PROA
ATOM   4156  N   CYS A 246       0.539  20.822  39.156  1.00  0.00      PROA
ATOM   4157  HN  CYS A 246       0.297  19.983  38.670  1.00  0.00      PROA
ATOM   4158  CA  CYS A 246       1.902  21.050  39.491  1.00  0.00      PROA
ATOM   4159  HA  CYS A 246       2.074  22.105  39.666  1.00  0.00      PROA
ATOM   4160  CB  CYS A 246       2.309  20.293  40.747  1.00  0.00      PROA
ATOM   4161  HB1 CYS A 246       3.390  20.403  40.948  1.00  0.00      PROA
ATOM   4162  HB2 CYS A 246       2.067  19.214  40.629  1.00  0.00      PROA
ATOM   4163  SG  CYS A 246       1.520  20.953  42.215  1.00  0.00      PROA
ATOM   4164  HG1 CYS A 246       0.288  20.667  41.824  1.00  0.00      PROA
ATOM   4165  C   CYS A 246       2.867  20.724  38.466  1.00  0.00      PROA
ATOM   4166  O   CYS A 246       2.619  19.987  37.529  1.00  0.00      PROA
ATOM   4167  N   LYS A 247       4.003  21.387  38.712  1.00  0.00      PROA
ATOM   4168  HN  LYS A 247       4.054  21.847  39.590  1.00  0.00      PROA
ATOM   4169  CA  LYS A 247       5.143  21.715  37.942  1.00  0.00      PROA
ATOM   4170  HA  LYS A 247       4.803  22.223  37.055  1.00  0.00      PROA
ATOM   4171  CB  LYS A 247       6.061  22.673  38.683  1.00  0.00      PROA
ATOM   4172  HB1 LYS A 247       6.763  23.096  37.946  1.00  0.00      PROA
ATOM   4173  HB2 LYS A 247       6.693  22.147  39.421  1.00  0.00      PROA
ATOM   4174  CG  LYS A 247       5.277  23.817  39.343  1.00  0.00      PROA
ATOM   4175  HG1 LYS A 247       4.481  24.151  38.643  1.00  0.00      PROA
ATOM   4176  HG2 LYS A 247       5.973  24.671  39.481  1.00  0.00      PROA
ATOM   4177  CD  LYS A 247       4.678  23.463  40.717  1.00  0.00      PROA
ATOM   4178  HD1 LYS A 247       3.940  22.649  40.693  1.00  0.00      PROA
ATOM   4179  HD2 LYS A 247       4.091  24.306  41.119  1.00  0.00      PROA
ATOM   4180  CE  LYS A 247       5.743  23.135  41.750  1.00  0.00      PROA
ATOM   4181  HE1 LYS A 247       6.301  24.042  42.044  1.00  0.00      PROA
ATOM   4182  HE2 LYS A 247       6.470  22.387  41.395  1.00  0.00      PROA
ATOM   4183  NZ  LYS A 247       5.095  22.613  42.966  1.00  0.00      PROA
ATOM   4184  HZ1 LYS A 247       4.631  21.708  42.746  1.00  0.00      PROA
ATOM   4185  HZ2 LYS A 247       4.396  23.287  43.332  1.00  0.00      PROA
ATOM   4186  HZ3 LYS A 247       5.826  22.435  43.687  1.00  0.00      PROA
ATOM   4187  C   LYS A 247       5.803  20.485  37.551  1.00  0.00      PROA
ATOM   4188  O   LYS A 247       5.164  19.454  37.527  1.00  0.00      PROA
ATOM   4189  N   HSE A 248       7.041  20.462  37.092  1.00  0.00      PROA
ATOM   4190  HN  HSE A 248       7.693  21.215  37.043  1.00  0.00      PROA
ATOM   4191  CA  HSE A 248       7.187  19.258  36.304  1.00  0.00      PROA
ATOM   4192  HA  HSE A 248       6.259  18.891  35.880  1.00  0.00      PROA
ATOM   4193  CB  HSE A 248       7.710  19.483  34.931  1.00  0.00      PROA
ATOM   4194  HB1 HSE A 248       8.782  19.775  34.932  1.00  0.00      PROA
ATOM   4195  HB2 HSE A 248       7.148  20.323  34.498  1.00  0.00      PROA
ATOM   4196  ND1 HSE A 248       7.899  18.329  32.754  1.00  0.00      PROA
ATOM   4197  CG  HSE A 248       7.489  18.265  34.058  1.00  0.00      PROA
ATOM   4198  CE1 HSE A 248       7.669  17.134  32.252  1.00  0.00      PROA
ATOM   4199  HE1 HSE A 248       7.892  16.829  31.230  1.00  0.00      PROA
ATOM   4200  NE2 HSE A 248       7.116  16.308  33.154  1.00  0.00      PROA
ATOM   4201  HE2 HSE A 248       6.871  15.340  33.038  1.00  0.00      PROA
ATOM   4202  CD2 HSE A 248       6.957  17.033  34.297  1.00  0.00      PROA
ATOM   4203  HD2 HSE A 248       6.265  16.646  35.016  1.00  0.00      PROA
ATOM   4204  C   HSE A 248       7.784  18.041  36.864  1.00  0.00      PROA
ATOM   4205  O   HSE A 248       7.017  17.095  36.936  1.00  0.00      PROA
ATOM   4206  N   PRO A 249       8.994  17.789  37.204  1.00  0.00      PROA
ATOM   4207  CD  PRO A 249      10.128  18.673  37.308  1.00  0.00      PROA
ATOM   4208  HD1 PRO A 249       9.892  19.476  38.019  1.00  0.00      PROA
ATOM   4209  HD2 PRO A 249      10.345  19.109  36.314  1.00  0.00      PROA
ATOM   4210  CA  PRO A 249       9.354  16.389  37.079  1.00  0.00      PROA
ATOM   4211  HA  PRO A 249       8.995  15.962  36.148  1.00  0.00      PROA
ATOM   4212  CB  PRO A 249      10.867  16.408  37.070  1.00  0.00      PROA
ATOM   4213  HB1 PRO A 249      11.227  16.434  36.017  1.00  0.00      PROA
ATOM   4214  HB2 PRO A 249      11.340  15.545  37.575  1.00  0.00      PROA
ATOM   4215  CG  PRO A 249      11.227  17.718  37.766  1.00  0.00      PROA
ATOM   4216  HG1 PRO A 249      11.153  17.581  38.866  1.00  0.00      PROA
ATOM   4217  HG2 PRO A 249      12.237  18.088  37.519  1.00  0.00      PROA
ATOM   4218  C   PRO A 249       8.751  15.606  38.230  1.00  0.00      PROA
ATOM   4219  O   PRO A 249       8.772  16.069  39.361  1.00  0.00      PROA
ATOM   4220  N   ILE A 250       8.066  14.488  37.995  1.00  0.00      PROA
ATOM   4221  HN  ILE A 250       7.975  14.033  37.113  1.00  0.00      PROA
ATOM   4222  CA  ILE A 250       7.137  14.164  39.052  1.00  0.00      PROA
ATOM   4223  HA  ILE A 250       6.819  15.056  39.580  1.00  0.00      PROA
ATOM   4224  CB  ILE A 250       5.835  13.629  38.590  1.00  0.00      PROA
ATOM   4225  HB  ILE A 250       5.927  12.650  38.066  1.00  0.00      PROA
ATOM   4226  CG2 ILE A 250       4.942  13.485  39.826  1.00  0.00      PROA
ATOM   4227 HG21 ILE A 250       4.974  14.436  40.379  1.00  0.00      PROA
ATOM   4228 HG22 ILE A 250       5.256  12.694  40.531  1.00  0.00      PROA
ATOM   4229 HG23 ILE A 250       3.911  13.231  39.514  1.00  0.00      PROA
ATOM   4230  CG1 ILE A 250       5.197  14.630  37.642  1.00  0.00      PROA
ATOM   4231 HG11 ILE A 250       5.549  15.630  37.886  1.00  0.00      PROA
ATOM   4232 HG12 ILE A 250       4.106  14.561  37.829  1.00  0.00      PROA
ATOM   4233  CD  ILE A 250       5.470  14.343  36.185  1.00  0.00      PROA
ATOM   4234  HD1 ILE A 250       5.062  13.346  35.928  1.00  0.00      PROA
ATOM   4235  HD2 ILE A 250       6.555  14.342  35.960  1.00  0.00      PROA
ATOM   4236  HD3 ILE A 250       5.002  15.097  35.530  1.00  0.00      PROA
ATOM   4237  C   ILE A 250       7.615  13.210  40.051  1.00  0.00      PROA
ATOM   4238  O   ILE A 250       7.827  12.042  39.739  1.00  0.00      PROA
ATOM   4239  N   ILE A 251       7.690  13.715  41.301  1.00  0.00      PROA
ATOM   4240  HN  ILE A 251       7.431  14.656  41.499  1.00  0.00      PROA
ATOM   4241  CA  ILE A 251       8.128  12.941  42.427  1.00  0.00      PROA
ATOM   4242  HA  ILE A 251       7.717  11.973  42.306  1.00  0.00      PROA
ATOM   4243  CB  ILE A 251       9.637  12.788  42.398  1.00  0.00      PROA
ATOM   4244  HB  ILE A 251      10.142  13.752  42.496  1.00  0.00      PROA
ATOM   4245  CG2 ILE A 251      10.062  11.978  43.569  1.00  0.00      PROA
ATOM   4246 HG21 ILE A 251       9.523  11.005  43.604  1.00  0.00      PROA
ATOM   4247 HG22 ILE A 251       9.866  12.565  44.482  1.00  0.00      PROA
ATOM   4248 HG23 ILE A 251      11.142  11.766  43.572  1.00  0.00      PROA
ATOM   4249  CG1 ILE A 251      10.134  12.079  41.139  1.00  0.00      PROA
ATOM   4250 HG11 ILE A 251       9.997  12.694  40.228  1.00  0.00      PROA
ATOM   4251 HG12 ILE A 251       9.552  11.134  41.077  1.00  0.00      PROA
ATOM   4252  CD  ILE A 251      11.586  11.726  41.089  1.00  0.00      PROA
ATOM   4253  HD1 ILE A 251      11.870  11.064  41.928  1.00  0.00      PROA
ATOM   4254  HD2 ILE A 251      12.196  12.647  41.019  1.00  0.00      PROA
ATOM   4255  HD3 ILE A 251      11.852  11.124  40.211  1.00  0.00      PROA
ATOM   4256  C   ILE A 251       7.597  13.338  43.807  1.00  0.00      PROA
ATOM   4257  O   ILE A 251       7.272  14.479  44.128  1.00  0.00      PROA
ATOM   4258  N   ILE A 252       7.465  12.344  44.712  1.00  0.00      PROA
ATOM   4259  HN  ILE A 252       7.693  11.397  44.500  1.00  0.00      PROA
ATOM   4260  CA  ILE A 252       7.024  12.602  46.048  1.00  0.00      PROA
ATOM   4261  HA  ILE A 252       6.084  13.105  45.929  1.00  0.00      PROA
ATOM   4262  CB  ILE A 252       6.743  11.323  46.821  1.00  0.00      PROA
ATOM   4263  HB  ILE A 252       6.266  11.539  47.799  1.00  0.00      PROA
ATOM   4264  CG2 ILE A 252       5.742  10.477  46.035  1.00  0.00      PROA
ATOM   4265 HG21 ILE A 252       6.215  10.004  45.149  1.00  0.00      PROA
ATOM   4266 HG22 ILE A 252       4.933  11.136  45.697  1.00  0.00      PROA
ATOM   4267 HG23 ILE A 252       5.300   9.688  46.678  1.00  0.00      PROA
ATOM   4268  CG1 ILE A 252       8.020  10.533  47.085  1.00  0.00      PROA
ATOM   4269 HG11 ILE A 252       8.734  11.181  47.621  1.00  0.00      PROA
ATOM   4270 HG12 ILE A 252       8.439  10.234  46.109  1.00  0.00      PROA
ATOM   4271  CD  ILE A 252       7.852   9.308  47.964  1.00  0.00      PROA
ATOM   4272  HD1 ILE A 252       7.229   8.544  47.481  1.00  0.00      PROA
ATOM   4273  HD2 ILE A 252       7.383   9.577  48.932  1.00  0.00      PROA
ATOM   4274  HD3 ILE A 252       8.844   8.859  48.182  1.00  0.00      PROA
ATOM   4275  C   ILE A 252       7.919  13.503  46.883  1.00  0.00      PROA
ATOM   4276  O   ILE A 252       9.072  13.794  46.581  1.00  0.00      PROA
ATOM   4277  N   GLU A 253       7.310  13.916  47.996  1.00  0.00      PROA
ATOM   4278  HN  GLU A 253       6.325  13.748  48.057  1.00  0.00      PROA
ATOM   4279  CA  GLU A 253       7.788  14.342  49.261  1.00  0.00      PROA
ATOM   4280  HA  GLU A 253       6.918  14.545  49.865  1.00  0.00      PROA
ATOM   4281  CB  GLU A 253       8.671  13.336  50.012  1.00  0.00      PROA
ATOM   4282  HB1 GLU A 253       9.004  13.764  50.990  1.00  0.00      PROA
ATOM   4283  HB2 GLU A 253       9.579  13.116  49.428  1.00  0.00      PROA
ATOM   4284  CG  GLU A 253       7.921  12.057  50.376  1.00  0.00      PROA
ATOM   4285  HG1 GLU A 253       7.475  11.591  49.489  1.00  0.00      PROA
ATOM   4286  HG2 GLU A 253       7.104  12.301  51.083  1.00  0.00      PROA
ATOM   4287  CD  GLU A 253       8.832  11.070  51.082  1.00  0.00      PROA
ATOM   4288  OE1 GLU A 253      10.041  11.363  51.244  1.00  0.00      PROA
ATOM   4289  OE2 GLU A 253       8.310  10.006  51.494  1.00  0.00      PROA
ATOM   4290  C   GLU A 253       8.498  15.574  49.122  1.00  0.00      PROA
ATOM   4291  O   GLU A 253       9.366  15.833  49.950  1.00  0.00      PROA
ATOM   4292  N   LYS A 254       8.189  16.401  48.091  1.00  0.00      PROA
ATOM   4293  HN  LYS A 254       7.481  16.194  47.420  1.00  0.00      PROA
ATOM   4294  CA  LYS A 254       8.849  17.655  48.043  1.00  0.00      PROA
ATOM   4295  HA  LYS A 254       8.575  18.111  47.117  1.00  0.00      PROA
ATOM   4296  CB  LYS A 254       8.450  18.555  49.245  1.00  0.00      PROA
ATOM   4297  HB1 LYS A 254       8.561  18.019  50.209  1.00  0.00      PROA
ATOM   4298  HB2 LYS A 254       7.375  18.794  49.147  1.00  0.00      PROA
ATOM   4299  CG  LYS A 254       9.173  19.896  49.375  1.00  0.00      PROA
ATOM   4300  HG1 LYS A 254       8.514  20.710  48.997  1.00  0.00      PROA
ATOM   4301  HG2 LYS A 254      10.110  19.940  48.787  1.00  0.00      PROA
ATOM   4302  CD  LYS A 254       9.519  20.237  50.819  1.00  0.00      PROA
ATOM   4303  HD1 LYS A 254      10.200  21.121  50.797  1.00  0.00      PROA
ATOM   4304  HD2 LYS A 254      10.069  19.397  51.298  1.00  0.00      PROA
ATOM   4305  CE  LYS A 254       8.264  20.593  51.610  1.00  0.00      PROA
ATOM   4306  HE1 LYS A 254       7.646  19.689  51.791  1.00  0.00      PROA
ATOM   4307  HE2 LYS A 254       7.658  21.348  51.067  1.00  0.00      PROA
ATOM   4308  NZ  LYS A 254       8.623  21.164  52.924  1.00  0.00      PROA
ATOM   4309  HZ1 LYS A 254       9.215  22.007  52.779  1.00  0.00      PROA
ATOM   4310  HZ2 LYS A 254       9.150  20.461  53.480  1.00  0.00      PROA
ATOM   4311  HZ3 LYS A 254       7.758  21.439  53.432  1.00  0.00      PROA
ATOM   4312  C   LYS A 254      10.302  17.285  47.968  1.00  0.00      PROA
ATOM   4313  O   LYS A 254      10.686  16.521  47.100  1.00  0.00      PROA
ATOM   4314  N   SER A 255      11.085  17.678  48.976  1.00  0.00      PROA
ATOM   4315  HN  SER A 255      10.725  18.175  49.760  1.00  0.00      PROA
ATOM   4316  CA  SER A 255      12.493  17.542  48.914  1.00  0.00      PROA
ATOM   4317  HA  SER A 255      12.782  17.864  47.935  1.00  0.00      PROA
ATOM   4318  CB  SER A 255      13.151  18.623  49.767  1.00  0.00      PROA
ATOM   4319  HB1 SER A 255      12.769  19.622  49.462  1.00  0.00      PROA
ATOM   4320  HB2 SER A 255      14.252  18.624  49.642  1.00  0.00      PROA
ATOM   4321  OG  SER A 255      12.852  18.431  51.137  1.00  0.00      PROA
ATOM   4322  HG1 SER A 255      13.305  17.625  51.400  1.00  0.00      PROA
ATOM   4323  C   SER A 255      13.104  16.161  49.254  1.00  0.00      PROA
ATOM   4324  O   SER A 255      14.297  16.005  49.029  1.00  0.00      PROA
ATOM   4325  N   GLY A 256      12.390  15.128  49.783  1.00  0.00      PROA
ATOM   4326  HN  GLY A 256      11.397  15.178  49.880  1.00  0.00      PROA
ATOM   4327  CA  GLY A 256      13.061  13.976  50.430  1.00  0.00      PROA
ATOM   4328  HA1 GLY A 256      12.297  13.571  51.079  1.00  0.00      PROA
ATOM   4329  HA2 GLY A 256      13.875  14.377  51.018  1.00  0.00      PROA
ATOM   4330  C   GLY A 256      13.639  12.745  49.682  1.00  0.00      PROA
ATOM   4331  O   GLY A 256      14.849  12.606  49.561  1.00  0.00      PROA
ATOM   4332  N   GLN A 257      12.882  11.711  49.229  1.00  0.00      PROA
ATOM   4333  HN  GLN A 257      11.882  11.686  49.251  1.00  0.00      PROA
ATOM   4334  CA  GLN A 257      13.598  10.549  48.681  1.00  0.00      PROA
ATOM   4335  HA  GLN A 257      14.404  10.903  48.068  1.00  0.00      PROA
ATOM   4336  CB  GLN A 257      14.160   9.709  49.850  1.00  0.00      PROA
ATOM   4337  HB1 GLN A 257      13.352   9.605  50.608  1.00  0.00      PROA
ATOM   4338  HB2 GLN A 257      14.983  10.276  50.338  1.00  0.00      PROA
ATOM   4339  CG  GLN A 257      14.684   8.326  49.461  1.00  0.00      PROA
ATOM   4340  HG1 GLN A 257      15.517   8.414  48.749  1.00  0.00      PROA
ATOM   4341  HG2 GLN A 257      13.909   7.717  48.973  1.00  0.00      PROA
ATOM   4342  CD  GLN A 257      15.177   7.569  50.682  1.00  0.00      PROA
ATOM   4343  OE1 GLN A 257      14.943   7.957  51.829  1.00  0.00      PROA
ATOM   4344  NE2 GLN A 257      15.885   6.437  50.406  1.00  0.00      PROA
ATOM   4345 HE21 GLN A 257      16.230   5.883  51.162  1.00  0.00      PROA
ATOM   4346 HE22 GLN A 257      16.022   6.155  49.458  1.00  0.00      PROA
ATOM   4347  C   GLN A 257      12.760   9.657  47.783  1.00  0.00      PROA
ATOM   4348  O   GLN A 257      11.572   9.604  48.038  1.00  0.00      PROA
ATOM   4349  N   LYS A 258      13.307   8.927  46.752  1.00  0.00      PROA
ATOM   4350  HN  LYS A 258      14.284   9.006  46.558  1.00  0.00      PROA
ATOM   4351  CA  LYS A 258      12.559   8.033  45.861  1.00  0.00      PROA
ATOM   4352  HA  LYS A 258      11.505   8.122  46.063  1.00  0.00      PROA
ATOM   4353  CB  LYS A 258      12.774   8.423  44.371  1.00  0.00      PROA
ATOM   4354  HB1 LYS A 258      13.867   8.475  44.162  1.00  0.00      PROA
ATOM   4355  HB2 LYS A 258      12.383   9.454  44.231  1.00  0.00      PROA
ATOM   4356  CG  LYS A 258      12.120   7.526  43.299  1.00  0.00      PROA
ATOM   4357  HG1 LYS A 258      12.250   8.073  42.337  1.00  0.00      PROA
ATOM   4358  HG2 LYS A 258      11.033   7.446  43.466  1.00  0.00      PROA
ATOM   4359  CD  LYS A 258      12.781   6.154  43.090  1.00  0.00      PROA
ATOM   4360  HD1 LYS A 258      12.664   5.478  43.954  1.00  0.00      PROA
ATOM   4361  HD2 LYS A 258      13.862   6.301  42.881  1.00  0.00      PROA
ATOM   4362  CE  LYS A 258      12.102   5.262  42.078  1.00  0.00      PROA
ATOM   4363  HE1 LYS A 258      11.907   5.789  41.145  1.00  0.00      PROA
ATOM   4364  HE2 LYS A 258      11.121   4.913  42.464  1.00  0.00      PROA
ATOM   4365  NZ  LYS A 258      12.945   4.075  41.804  1.00  0.00      PROA
ATOM   4366  HZ1 LYS A 258      13.125   3.562  42.691  1.00  0.00      PROA
ATOM   4367  HZ2 LYS A 258      13.854   4.378  41.397  1.00  0.00      PROA
ATOM   4368  HZ3 LYS A 258      12.462   3.447  41.132  1.00  0.00      PROA
ATOM   4369  C   LYS A 258      12.993   6.583  46.023  1.00  0.00      PROA
ATOM   4370  O   LYS A 258      14.067   6.222  45.550  1.00  0.00      PROA
ATOM   4371  N   LEU A 259      12.209   5.633  46.603  1.00  0.00      PROA
ATOM   4372  HN  LEU A 259      12.580   4.710  46.651  1.00  0.00      PROA
ATOM   4373  CA  LEU A 259      10.894   5.720  47.168  1.00  0.00      PROA
ATOM   4374  HA  LEU A 259      10.654   4.736  47.506  1.00  0.00      PROA
ATOM   4375  CB  LEU A 259      10.715   6.663  48.341  1.00  0.00      PROA
ATOM   4376  HB1 LEU A 259       9.674   6.601  48.744  1.00  0.00      PROA
ATOM   4377  HB2 LEU A 259      10.808   7.666  47.982  1.00  0.00      PROA
ATOM   4378  CG  LEU A 259      11.591   6.326  49.543  1.00  0.00      PROA
ATOM   4379  HG  LEU A 259      12.649   6.228  49.236  1.00  0.00      PROA
ATOM   4380  CD1 LEU A 259      11.461   7.409  50.621  1.00  0.00      PROA
ATOM   4381 HD11 LEU A 259      10.428   7.417  51.032  1.00  0.00      PROA
ATOM   4382 HD12 LEU A 259      11.660   8.412  50.202  1.00  0.00      PROA
ATOM   4383 HD13 LEU A 259      12.170   7.219  51.454  1.00  0.00      PROA
ATOM   4384  CD2 LEU A 259      11.155   4.963  50.080  1.00  0.00      PROA
ATOM   4385 HD21 LEU A 259      11.594   4.151  49.467  1.00  0.00      PROA
ATOM   4386 HD22 LEU A 259      10.053   4.868  50.055  1.00  0.00      PROA
ATOM   4387 HD23 LEU A 259      11.508   4.823  51.124  1.00  0.00      PROA
ATOM   4388  C   LEU A 259       9.954   5.998  46.128  1.00  0.00      PROA
ATOM   4389  O   LEU A 259      10.256   5.795  44.960  1.00  0.00      PROA
ATOM   4390  N   SER A 260       8.725   6.338  46.443  1.00  0.00      PROA
ATOM   4391  HN  SER A 260       8.317   6.494  47.339  1.00  0.00      PROA
ATOM   4392  CA  SER A 260       7.992   6.328  45.208  1.00  0.00      PROA
ATOM   4393  HA  SER A 260       8.144   5.391  44.674  1.00  0.00      PROA
ATOM   4394  CB  SER A 260       6.526   6.143  45.374  1.00  0.00      PROA
ATOM   4395  HB1 SER A 260       6.315   5.264  46.021  1.00  0.00      PROA
ATOM   4396  HB2 SER A 260       6.017   5.968  44.399  1.00  0.00      PROA
ATOM   4397  OG  SER A 260       5.990   7.311  45.935  1.00  0.00      PROA
ATOM   4398  HG1 SER A 260       6.336   7.373  46.828  1.00  0.00      PROA
ATOM   4399  C   SER A 260       8.349   7.477  44.245  1.00  0.00      PROA
ATOM   4400  O   SER A 260       8.945   8.489  44.627  1.00  0.00      PROA
ATOM   4401  N   GLN A 261       8.081   7.197  42.956  1.00  0.00      PROA
ATOM   4402  HN  GLN A 261       7.671   6.327  42.698  1.00  0.00      PROA
ATOM   4403  CA  GLN A 261       8.320   8.098  41.873  1.00  0.00      PROA
ATOM   4404  HA  GLN A 261       9.117   8.778  42.144  1.00  0.00      PROA
ATOM   4405  CB  GLN A 261       8.726   7.313  40.620  1.00  0.00      PROA
ATOM   4406  HB1 GLN A 261       7.914   6.586  40.429  1.00  0.00      PROA
ATOM   4407  HB2 GLN A 261       9.644   6.734  40.860  1.00  0.00      PROA
ATOM   4408  CG  GLN A 261       8.947   8.186  39.386  1.00  0.00      PROA
ATOM   4409  HG1 GLN A 261       8.061   8.818  39.189  1.00  0.00      PROA
ATOM   4410  HG2 GLN A 261       9.114   7.636  38.465  1.00  0.00      PROA
ATOM   4411  CD  GLN A 261      10.159   9.070  39.578  1.00  0.00      PROA
ATOM   4412  OE1 GLN A 261      11.079   8.801  40.353  1.00  0.00      PROA
ATOM   4413  NE2 GLN A 261      10.163  10.146  38.759  1.00  0.00      PROA
ATOM   4414 HE21 GLN A 261      10.943  10.770  38.775  1.00  0.00      PROA
ATOM   4415 HE22 GLN A 261       9.387  10.311  38.151  1.00  0.00      PROA
ATOM   4416  C   GLN A 261       7.091   8.915  41.547  1.00  0.00      PROA
ATOM   4417  O   GLN A 261       7.193  10.117  41.420  1.00  0.00      PROA
ATOM   4418  N   LEU A 262       5.895   8.335  41.356  1.00  0.00      PROA
ATOM   4419  HN  LEU A 262       5.744   7.362  41.505  1.00  0.00      PROA
ATOM   4420  CA  LEU A 262       4.792   9.087  40.783  1.00  0.00      PROA
ATOM   4421  HA  LEU A 262       3.990   8.381  40.636  1.00  0.00      PROA
ATOM   4422  CB  LEU A 262       4.300  10.239  41.687  1.00  0.00      PROA
ATOM   4423  HB1 LEU A 262       3.412  10.741  41.232  1.00  0.00      PROA
ATOM   4424  HB2 LEU A 262       5.074  11.020  41.837  1.00  0.00      PROA
ATOM   4425  CG  LEU A 262       3.819   9.786  43.055  1.00  0.00      PROA
ATOM   4426  HG  LEU A 262       4.653   9.306  43.615  1.00  0.00      PROA
ATOM   4427  CD1 LEU A 262       3.369  11.029  43.808  1.00  0.00      PROA
ATOM   4428 HD11 LEU A 262       2.525  11.521  43.292  1.00  0.00      PROA
ATOM   4429 HD12 LEU A 262       4.200  11.766  43.845  1.00  0.00      PROA
ATOM   4430 HD13 LEU A 262       3.063  10.775  44.841  1.00  0.00      PROA
ATOM   4431  CD2 LEU A 262       2.683   8.777  42.895  1.00  0.00      PROA
ATOM   4432 HD21 LEU A 262       3.055   7.810  42.496  1.00  0.00      PROA
ATOM   4433 HD22 LEU A 262       1.896   9.163  42.216  1.00  0.00      PROA
ATOM   4434 HD23 LEU A 262       2.232   8.587  43.883  1.00  0.00      PROA
ATOM   4435  C   LEU A 262       5.042   9.715  39.439  1.00  0.00      PROA
ATOM   4436  O   LEU A 262       4.620  10.841  39.222  1.00  0.00      PROA
ATOM   4437  N   ASP A 263       5.679   9.041  38.457  1.00  0.00      PROA
ATOM   4438  HN  ASP A 263       6.025   8.116  38.585  1.00  0.00      PROA
ATOM   4439  CA  ASP A 263       5.854   9.617  37.137  1.00  0.00      PROA
ATOM   4440  HA  ASP A 263       6.479  10.491  37.264  1.00  0.00      PROA
ATOM   4441  CB  ASP A 263       6.564   8.660  36.142  1.00  0.00      PROA
ATOM   4442  HB1 ASP A 263       7.431   8.200  36.665  1.00  0.00      PROA
ATOM   4443  HB2 ASP A 263       6.965   9.229  35.279  1.00  0.00      PROA
ATOM   4444  CG  ASP A 263       5.672   7.539  35.594  1.00  0.00      PROA
ATOM   4445  OD1 ASP A 263       4.428   7.620  35.647  1.00  0.00      PROA
ATOM   4446  OD2 ASP A 263       6.235   6.546  35.091  1.00  0.00      PROA
ATOM   4447  C   ASP A 263       4.525  10.062  36.599  1.00  0.00      PROA
ATOM   4448  O   ASP A 263       3.480   9.680  37.139  1.00  0.00      PROA
ATOM   4449  N   GLU A 264       4.600  10.780  35.478  1.00  0.00      PROA
ATOM   4450  HN  GLU A 264       5.504  10.968  35.089  1.00  0.00      PROA
ATOM   4451  CA  GLU A 264       3.552  11.333  34.688  1.00  0.00      PROA
ATOM   4452  HA  GLU A 264       3.245  12.245  35.175  1.00  0.00      PROA
ATOM   4453  CB  GLU A 264       4.063  11.647  33.265  1.00  0.00      PROA
ATOM   4454  HB1 GLU A 264       3.203  11.895  32.606  1.00  0.00      PROA
ATOM   4455  HB2 GLU A 264       4.536  10.742  32.823  1.00  0.00      PROA
ATOM   4456  CG  GLU A 264       5.009  12.858  33.190  1.00  0.00      PROA
ATOM   4457  HG1 GLU A 264       4.606  13.695  33.785  1.00  0.00      PROA
ATOM   4458  HG2 GLU A 264       5.062  13.203  32.136  1.00  0.00      PROA
ATOM   4459  CD  GLU A 264       6.431  12.526  33.620  1.00  0.00      PROA
ATOM   4460  OE1 GLU A 264       6.727  11.347  33.918  1.00  0.00      PROA
ATOM   4461  OE2 GLU A 264       7.263  13.463  33.636  1.00  0.00      PROA
ATOM   4462  C   GLU A 264       2.344  10.481  34.541  1.00  0.00      PROA
ATOM   4463  O   GLU A 264       1.260  11.042  34.435  1.00  0.00      PROA
ATOM   4464  N   ASN A 265       2.502   9.144  34.521  1.00  0.00      PROA
ATOM   4465  HN  ASN A 265       3.384   8.712  34.720  1.00  0.00      PROA
ATOM   4466  CA  ASN A 265       1.452   8.268  34.150  1.00  0.00      PROA
ATOM   4467  HA  ASN A 265       0.732   8.794  33.546  1.00  0.00      PROA
ATOM   4468  CB  ASN A 265       2.008   7.031  33.419  1.00  0.00      PROA
ATOM   4469  HB1 ASN A 265       2.676   6.468  34.104  1.00  0.00      PROA
ATOM   4470  HB2 ASN A 265       2.616   7.359  32.549  1.00  0.00      PROA
ATOM   4471  CG  ASN A 265       0.875   6.146  32.915  1.00  0.00      PROA
ATOM   4472  OD1 ASN A 265      -0.198   6.623  32.577  1.00  0.00      PROA
ATOM   4473  ND2 ASN A 265       1.083   4.822  32.903  1.00  0.00      PROA
ATOM   4474 HD21 ASN A 265       0.355   4.220  32.581  1.00  0.00      PROA
ATOM   4475 HD22 ASN A 265       1.960   4.455  33.213  1.00  0.00      PROA
ATOM   4476  C   ASN A 265       0.717   7.787  35.313  1.00  0.00      PROA
ATOM   4477  O   ASN A 265      -0.479   7.541  35.181  1.00  0.00      PROA
ATOM   4478  N   GLU A 266       1.367   7.573  36.477  1.00  0.00      PROA
ATOM   4479  HN  GLU A 266       2.336   7.774  36.622  1.00  0.00      PROA
ATOM   4480  CA  GLU A 266       0.642   6.858  37.479  1.00  0.00      PROA
ATOM   4481  HA  GLU A 266       0.277   5.934  37.055  1.00  0.00      PROA
ATOM   4482  CB  GLU A 266       1.433   6.542  38.743  1.00  0.00      PROA
ATOM   4483  HB1 GLU A 266       1.867   7.472  39.175  1.00  0.00      PROA
ATOM   4484  HB2 GLU A 266       2.274   5.906  38.409  1.00  0.00      PROA
ATOM   4485  CG  GLU A 266       0.617   5.812  39.829  1.00  0.00      PROA
ATOM   4486  HG1 GLU A 266      -0.306   6.374  40.081  1.00  0.00      PROA
ATOM   4487  HG2 GLU A 266       1.216   5.758  40.761  1.00  0.00      PROA
ATOM   4488  CD  GLU A 266       0.243   4.396  39.399  1.00  0.00      PROA
ATOM   4489  OE1 GLU A 266       0.890   3.856  38.472  1.00  0.00      PROA
ATOM   4490  OE2 GLU A 266      -0.696   3.828  40.004  1.00  0.00      PROA
ATOM   4491  C   GLU A 266      -0.500   7.701  37.826  1.00  0.00      PROA
ATOM   4492  O   GLU A 266      -1.628   7.251  37.649  1.00  0.00      PROA
ATOM   4493  N   VAL A 267      -0.168   8.998  38.069  1.00  0.00      PROA
ATOM   4494  HN  VAL A 267       0.768   9.318  37.951  1.00  0.00      PROA
ATOM   4495  CA  VAL A 267      -1.016   9.849  38.835  1.00  0.00      PROA
ATOM   4496  HA  VAL A 267      -1.099   9.352  39.781  1.00  0.00      PROA
ATOM   4497  CB  VAL A 267      -0.462  11.246  39.016  1.00  0.00      PROA
ATOM   4498  HB  VAL A 267      -0.248  11.713  38.027  1.00  0.00      PROA
ATOM   4499  CG1 VAL A 267      -1.484  12.112  39.761  1.00  0.00      PROA
ATOM   4500 HG11 VAL A 267      -1.841  11.621  40.676  1.00  0.00      PROA
ATOM   4501 HG12 VAL A 267      -2.345  12.335  39.112  1.00  0.00      PROA
ATOM   4502 HG13 VAL A 267      -1.048  13.060  40.090  1.00  0.00      PROA
ATOM   4503  CG2 VAL A 267       0.855  11.155  39.796  1.00  0.00      PROA
ATOM   4504 HG21 VAL A 267       1.655  10.703  39.171  1.00  0.00      PROA
ATOM   4505 HG22 VAL A 267       0.739  10.531  40.702  1.00  0.00      PROA
ATOM   4506 HG23 VAL A 267       1.193  12.163  40.106  1.00  0.00      PROA
ATOM   4507  C   VAL A 267      -2.378   9.941  38.293  1.00  0.00      PROA
ATOM   4508  O   VAL A 267      -3.302   9.665  39.045  1.00  0.00      PROA
ATOM   4509  N   LEU A 268      -2.490  10.168  36.972  1.00  0.00      PROA
ATOM   4510  HN  LEU A 268      -1.669  10.267  36.415  1.00  0.00      PROA
ATOM   4511  CA  LEU A 268      -3.725  10.346  36.277  1.00  0.00      PROA
ATOM   4512  HA  LEU A 268      -4.146  11.268  36.646  1.00  0.00      PROA
ATOM   4513  CB  LEU A 268      -3.444  10.450  34.772  1.00  0.00      PROA
ATOM   4514  HB1 LEU A 268      -3.023   9.492  34.422  1.00  0.00      PROA
ATOM   4515  HB2 LEU A 268      -2.650  11.212  34.631  1.00  0.00      PROA
ATOM   4516  CG  LEU A 268      -4.642  10.849  33.893  1.00  0.00      PROA
ATOM   4517  HG  LEU A 268      -5.497  10.169  34.073  1.00  0.00      PROA
ATOM   4518  CD1 LEU A 268      -5.096  12.274  34.208  1.00  0.00      PROA
ATOM   4519 HD11 LEU A 268      -4.315  13.006  33.915  1.00  0.00      PROA
ATOM   4520 HD12 LEU A 268      -5.320  12.409  35.279  1.00  0.00      PROA
ATOM   4521 HD13 LEU A 268      -6.021  12.491  33.632  1.00  0.00      PROA
ATOM   4522  CD2 LEU A 268      -4.300  10.707  32.405  1.00  0.00      PROA
ATOM   4523 HD21 LEU A 268      -4.048   9.653  32.162  1.00  0.00      PROA
ATOM   4524 HD22 LEU A 268      -3.432  11.347  32.141  1.00  0.00      PROA
ATOM   4525 HD23 LEU A 268      -5.164  11.014  31.779  1.00  0.00      PROA
ATOM   4526  C   LEU A 268      -4.720   9.239  36.494  1.00  0.00      PROA
ATOM   4527  O   LEU A 268      -5.907   9.417  36.260  1.00  0.00      PROA
ATOM   4528  N   HSD A 269      -4.293   8.052  36.951  1.00  0.00      PROA
ATOM   4529  HN  HSD A 269      -3.330   7.873  37.150  1.00  0.00      PROA
ATOM   4530  CA  HSD A 269      -5.218   6.990  37.244  1.00  0.00      PROA
ATOM   4531  HA  HSD A 269      -5.753   6.757  36.335  1.00  0.00      PROA
ATOM   4532  CB  HSD A 269      -4.483   5.742  37.713  1.00  0.00      PROA
ATOM   4533  HB1 HSD A 269      -3.959   5.923  38.679  1.00  0.00      PROA
ATOM   4534  HB2 HSD A 269      -3.701   5.536  36.965  1.00  0.00      PROA
ATOM   4535  ND1 HSD A 269      -4.876   3.270  37.968  1.00  0.00      PROA
ATOM   4536  HD1 HSD A 269      -3.906   3.020  37.977  1.00  0.00      PROA
ATOM   4537  CG  HSD A 269      -5.379   4.545  37.861  1.00  0.00      PROA
ATOM   4538  CE1 HSD A 269      -5.932   2.438  38.106  1.00  0.00      PROA
ATOM   4539  HE1 HSD A 269      -5.824   1.359  38.219  1.00  0.00      PROA
ATOM   4540  NE2 HSD A 269      -7.075   3.083  38.091  1.00  0.00      PROA
ATOM   4541  CD2 HSD A 269      -6.734   4.402  37.916  1.00  0.00      PROA
ATOM   4542  HD2 HSD A 269      -7.586   5.020  37.702  1.00  0.00      PROA
ATOM   4543  C   HSD A 269      -6.206   7.360  38.319  1.00  0.00      PROA
ATOM   4544  O   HSD A 269      -7.397   7.068  38.246  1.00  0.00      PROA
ATOM   4545  N   ALA A 270      -5.718   8.084  39.349  1.00  0.00      PROA
ATOM   4546  HN  ALA A 270      -4.758   8.362  39.361  1.00  0.00      PROA
ATOM   4547  CA  ALA A 270      -6.471   8.487  40.505  1.00  0.00      PROA
ATOM   4548  HA  ALA A 270      -7.030   7.642  40.883  1.00  0.00      PROA
ATOM   4549  CB  ALA A 270      -5.554   9.074  41.596  1.00  0.00      PROA
ATOM   4550  HB1 ALA A 270      -4.885   9.851  41.187  1.00  0.00      PROA
ATOM   4551  HB2 ALA A 270      -4.911   8.268  42.010  1.00  0.00      PROA
ATOM   4552  HB3 ALA A 270      -6.137   9.509  42.431  1.00  0.00      PROA
ATOM   4553  C   ALA A 270      -7.426   9.529  40.014  1.00  0.00      PROA
ATOM   4554  O   ALA A 270      -8.304   9.991  40.705  1.00  0.00      PROA
ATOM   4555  N   TYR A 271      -7.243   9.972  38.768  1.00  0.00      PROA
ATOM   4556  HN  TYR A 271      -6.553   9.556  38.179  1.00  0.00      PROA
ATOM   4557  CA  TYR A 271      -7.898  11.109  38.205  1.00  0.00      PROA
ATOM   4558  HA  TYR A 271      -8.454  11.598  38.982  1.00  0.00      PROA
ATOM   4559  CB  TYR A 271      -6.901  12.132  37.678  1.00  0.00      PROA
ATOM   4560  HB1 TYR A 271      -7.441  12.968  37.198  1.00  0.00      PROA
ATOM   4561  HB2 TYR A 271      -6.210  11.689  36.946  1.00  0.00      PROA
ATOM   4562  CG  TYR A 271      -6.094  12.708  38.783  1.00  0.00      PROA
ATOM   4563  CD1 TYR A 271      -5.212  11.921  39.516  1.00  0.00      PROA
ATOM   4564  HD1 TYR A 271      -5.114  10.890  39.281  1.00  0.00      PROA
ATOM   4565  CE1 TYR A 271      -4.461  12.449  40.541  1.00  0.00      PROA
ATOM   4566  HE1 TYR A 271      -3.793  11.810  41.076  1.00  0.00      PROA
ATOM   4567  CZ  TYR A 271      -4.510  13.801  40.777  1.00  0.00      PROA
ATOM   4568  OH  TYR A 271      -3.574  14.295  41.646  1.00  0.00      PROA
ATOM   4569  HH  TYR A 271      -3.844  15.174  41.928  1.00  0.00      PROA
ATOM   4570  CD2 TYR A 271      -6.183  14.070  39.077  1.00  0.00      PROA
ATOM   4571  HD2 TYR A 271      -6.858  14.702  38.520  1.00  0.00      PROA
ATOM   4572  CE2 TYR A 271      -5.386  14.617  40.077  1.00  0.00      PROA
ATOM   4573  HE2 TYR A 271      -5.421  15.669  40.280  1.00  0.00      PROA
ATOM   4574  C   TYR A 271      -8.834  10.754  37.072  1.00  0.00      PROA
ATOM   4575  O   TYR A 271      -9.044  11.516  36.131  1.00  0.00      PROA
ATOM   4576  N   PHE A 272      -9.342   9.525  37.127  1.00  0.00      PROA
ATOM   4577  HN  PHE A 272      -8.998   8.897  37.823  1.00  0.00      PROA
ATOM   4578  CA  PHE A 272     -10.463   9.000  36.378  1.00  0.00      PROA
ATOM   4579  HA  PHE A 272     -10.934   9.785  35.802  1.00  0.00      PROA
ATOM   4580  CB  PHE A 272     -10.063   7.800  35.510  1.00  0.00      PROA
ATOM   4581  HB1 PHE A 272     -10.948   7.361  35.000  1.00  0.00      PROA
ATOM   4582  HB2 PHE A 272      -9.589   7.024  36.154  1.00  0.00      PROA
ATOM   4583  CG  PHE A 272      -9.085   8.208  34.445  1.00  0.00      PROA
ATOM   4584  CD1 PHE A 272      -7.801   7.646  34.396  1.00  0.00      PROA
ATOM   4585  HD1 PHE A 272      -7.503   6.941  35.154  1.00  0.00      PROA
ATOM   4586  CE1 PHE A 272      -6.914   7.977  33.369  1.00  0.00      PROA
ATOM   4587  HE1 PHE A 272      -5.928   7.535  33.344  1.00  0.00      PROA
ATOM   4588  CZ  PHE A 272      -7.304   8.883  32.378  1.00  0.00      PROA
ATOM   4589  HZ  PHE A 272      -6.626   9.132  31.577  1.00  0.00      PROA
ATOM   4590  CD2 PHE A 272      -9.466   9.115  33.442  1.00  0.00      PROA
ATOM   4591  HD2 PHE A 272     -10.457   9.545  33.453  1.00  0.00      PROA
ATOM   4592  CE2 PHE A 272      -8.578   9.457  32.418  1.00  0.00      PROA
ATOM   4593  HE2 PHE A 272      -8.881  10.155  31.652  1.00  0.00      PROA
ATOM   4594  C   PHE A 272     -11.405   8.560  37.466  1.00  0.00      PROA
ATOM   4595  O   PHE A 272     -12.242   7.672  37.350  1.00  0.00      PROA
ATOM   4596  N   ALA A 273     -11.181   9.227  38.584  1.00  0.00      PROA
ATOM   4597  HN  ALA A 273     -10.453   9.907  38.542  1.00  0.00      PROA
ATOM   4598  CA  ALA A 273     -11.776   9.220  39.859  1.00  0.00      PROA
ATOM   4599  HA  ALA A 273     -12.847   9.098  39.787  1.00  0.00      PROA
ATOM   4600  CB  ALA A 273     -11.083   8.264  40.844  1.00  0.00      PROA
ATOM   4601  HB1 ALA A 273      -9.981   8.341  40.790  1.00  0.00      PROA
ATOM   4602  HB2 ALA A 273     -11.355   7.217  40.589  1.00  0.00      PROA
ATOM   4603  HB3 ALA A 273     -11.408   8.461  41.888  1.00  0.00      PROA
ATOM   4604  C   ALA A 273     -11.423  10.629  40.151  1.00  0.00      PROA
ATOM   4605  O   ALA A 273     -10.644  11.220  39.417  1.00  0.00      PROA
ATOM   4606  N   ASP A 274     -11.947  11.245  41.214  1.00  0.00      PROA
ATOM   4607  HN  ASP A 274     -12.593  10.790  41.821  1.00  0.00      PROA
ATOM   4608  CA  ASP A 274     -11.653  12.631  41.546  1.00  0.00      PROA
ATOM   4609  HA  ASP A 274     -12.007  13.259  40.739  1.00  0.00      PROA
ATOM   4610  CB  ASP A 274     -12.299  13.029  42.888  1.00  0.00      PROA
ATOM   4611  HB1 ASP A 274     -11.984  14.053  43.186  1.00  0.00      PROA
ATOM   4612  HB2 ASP A 274     -12.005  12.313  43.685  1.00  0.00      PROA
ATOM   4613  CG  ASP A 274     -13.817  13.035  42.749  1.00  0.00      PROA
ATOM   4614  OD1 ASP A 274     -14.322  12.961  41.602  1.00  0.00      PROA
ATOM   4615  OD2 ASP A 274     -14.496  13.164  43.796  1.00  0.00      PROA
ATOM   4616  C   ASP A 274     -10.184  12.800  41.646  1.00  0.00      PROA
ATOM   4617  O   ASP A 274      -9.558  11.780  41.887  1.00  0.00      PROA
ATOM   4618  N   LYS A 275      -9.561  14.022  41.490  1.00  0.00      PROA
ATOM   4619  HN  LYS A 275     -10.069  14.842  41.246  1.00  0.00      PROA
ATOM   4620  CA  LYS A 275      -8.157  14.206  41.875  1.00  0.00      PROA
ATOM   4621  HA  LYS A 275      -7.538  13.559  41.275  1.00  0.00      PROA
ATOM   4622  CB  LYS A 275      -7.643  15.670  41.962  1.00  0.00      PROA
ATOM   4623  HB1 LYS A 275      -6.560  15.705  42.187  1.00  0.00      PROA
ATOM   4624  HB2 LYS A 275      -8.150  16.186  42.804  1.00  0.00      PROA
ATOM   4625  CG  LYS A 275      -7.998  16.538  40.761  1.00  0.00      PROA
ATOM   4626  HG1 LYS A 275      -9.037  16.295  40.468  1.00  0.00      PROA
ATOM   4627  HG2 LYS A 275      -7.352  16.357  39.886  1.00  0.00      PROA
ATOM   4628  CD  LYS A 275      -8.011  18.023  41.094  1.00  0.00      PROA
ATOM   4629  HD1 LYS A 275      -7.917  18.581  40.140  1.00  0.00      PROA
ATOM   4630  HD2 LYS A 275      -7.155  18.286  41.733  1.00  0.00      PROA
ATOM   4631  CE  LYS A 275      -9.300  18.463  41.777  1.00  0.00      PROA
ATOM   4632  HE1 LYS A 275      -9.175  19.510  42.130  1.00  0.00      PROA
ATOM   4633  HE2 LYS A 275      -9.579  17.818  42.634  1.00  0.00      PROA
ATOM   4634  NZ  LYS A 275     -10.427  18.458  40.817  1.00  0.00      PROA
ATOM   4635  HZ1 LYS A 275     -10.693  17.484  40.574  1.00  0.00      PROA
ATOM   4636  HZ2 LYS A 275     -10.167  18.981  39.958  1.00  0.00      PROA
ATOM   4637  HZ3 LYS A 275     -11.236  18.938  41.276  1.00  0.00      PROA
ATOM   4638  C   LYS A 275      -8.210  13.729  43.274  1.00  0.00      PROA
ATOM   4639  O   LYS A 275      -8.815  14.384  44.110  1.00  0.00      PROA
ATOM   4640  N   ARG A 276      -7.740  12.491  43.492  1.00  0.00      PROA
ATOM   4641  HN  ARG A 276      -7.210  11.993  42.811  1.00  0.00      PROA
ATOM   4642  CA  ARG A 276      -8.324  11.710  44.518  1.00  0.00      PROA
ATOM   4643  HA  ARG A 276      -9.392  11.677  44.347  1.00  0.00      PROA
ATOM   4644  CB  ARG A 276      -7.834  10.281  44.497  1.00  0.00      PROA
ATOM   4645  HB1 ARG A 276      -6.728  10.248  44.621  1.00  0.00      PROA
ATOM   4646  HB2 ARG A 276      -8.073   9.862  43.493  1.00  0.00      PROA
ATOM   4647  CG  ARG A 276      -8.496   9.421  45.574  1.00  0.00      PROA
ATOM   4648  HG1 ARG A 276      -9.597   9.405  45.417  1.00  0.00      PROA
ATOM   4649  HG2 ARG A 276      -8.308   9.842  46.586  1.00  0.00      PROA
ATOM   4650  CD  ARG A 276      -7.922   8.013  45.579  1.00  0.00      PROA
ATOM   4651  HD1 ARG A 276      -8.328   7.404  46.416  1.00  0.00      PROA
ATOM   4652  HD2 ARG A 276      -6.815   8.052  45.685  1.00  0.00      PROA
ATOM   4653  NE  ARG A 276      -8.224   7.356  44.273  1.00  0.00      PROA
ATOM   4654  HE  ARG A 276      -7.519   7.356  43.566  1.00  0.00      PROA
ATOM   4655  CZ  ARG A 276      -9.395   6.735  44.014  1.00  0.00      PROA
ATOM   4656  NH1 ARG A 276     -10.391   6.703  44.917  1.00  0.00      PROA
ATOM   4657 HH11 ARG A 276     -10.272   7.157  45.797  1.00  0.00      PROA
ATOM   4658 HH12 ARG A 276     -11.246   6.234  44.700  1.00  0.00      PROA
ATOM   4659  NH2 ARG A 276      -9.562   6.125  42.826  1.00  0.00      PROA
ATOM   4660 HH21 ARG A 276      -8.826   6.137  42.152  1.00  0.00      PROA
ATOM   4661 HH22 ARG A 276     -10.420   5.657  42.623  1.00  0.00      PROA
ATOM   4662  C   ARG A 276      -8.083  12.316  45.837  1.00  0.00      PROA
ATOM   4663  O   ARG A 276      -6.990  12.239  46.382  1.00  0.00      PROA
ATOM   4664  N   THR A 277      -9.185  12.921  46.306  1.00  0.00      PROA
ATOM   4665  HN  THR A 277     -10.042  12.756  45.825  1.00  0.00      PROA
ATOM   4666  CA  THR A 277      -9.331  13.988  47.243  1.00  0.00      PROA
ATOM   4667  HA  THR A 277      -8.775  14.821  46.852  1.00  0.00      PROA
ATOM   4668  CB  THR A 277     -10.798  14.349  47.422  1.00  0.00      PROA
ATOM   4669  HB  THR A 277     -10.937  15.132  48.202  1.00  0.00      PROA
ATOM   4670  OG1 THR A 277     -11.567  13.206  47.791  1.00  0.00      PROA
ATOM   4671  HG1 THR A 277     -11.326  13.004  48.699  1.00  0.00      PROA
ATOM   4672  CG2 THR A 277     -11.346  14.904  46.096  1.00  0.00      PROA
ATOM   4673 HG21 THR A 277     -11.284  14.147  45.289  1.00  0.00      PROA
ATOM   4674 HG22 THR A 277     -10.787  15.806  45.778  1.00  0.00      PROA
ATOM   4675 HG23 THR A 277     -12.414  15.191  46.214  1.00  0.00      PROA
ATOM   4676  C   THR A 277      -8.780  13.658  48.558  1.00  0.00      PROA
ATOM   4677  O   THR A 277      -8.314  14.520  49.292  1.00  0.00      PROA
ATOM   4678  N   ASN A 278      -8.855  12.385  48.918  1.00  0.00      PROA
ATOM   4679  HN  ASN A 278      -9.243  11.666  48.348  1.00  0.00      PROA
ATOM   4680  CA  ASN A 278      -8.348  12.059  50.200  1.00  0.00      PROA
ATOM   4681  HA  ASN A 278      -8.233  12.917  50.851  1.00  0.00      PROA
ATOM   4682  CB  ASN A 278      -9.291  11.102  50.927  1.00  0.00      PROA
ATOM   4683  HB1 ASN A 278      -8.854  10.776  51.897  1.00  0.00      PROA
ATOM   4684  HB2 ASN A 278      -9.473  10.202  50.300  1.00  0.00      PROA
ATOM   4685  CG  ASN A 278     -10.612  11.817  51.229  1.00  0.00      PROA
ATOM   4686  OD1 ASN A 278     -10.701  13.046  51.324  1.00  0.00      PROA
ATOM   4687  ND2 ASN A 278     -11.688  10.996  51.363  1.00  0.00      PROA
ATOM   4688 HD21 ASN A 278     -12.586  11.393  51.553  1.00  0.00      PROA
ATOM   4689 HD22 ASN A 278     -11.578  10.007  51.278  1.00  0.00      PROA
ATOM   4690  C   ASN A 278      -6.988  11.465  50.068  1.00  0.00      PROA
ATOM   4691  O   ASN A 278      -6.349  11.246  51.089  1.00  0.00      PROA
ATOM   4692  N   SER A 279      -6.438  11.216  48.858  1.00  0.00      PROA
ATOM   4693  HN  SER A 279      -6.879  11.426  47.986  1.00  0.00      PROA
ATOM   4694  CA  SER A 279      -5.077  10.734  48.834  1.00  0.00      PROA
ATOM   4695  HA  SER A 279      -5.013   9.911  49.536  1.00  0.00      PROA
ATOM   4696  CB  SER A 279      -4.650  10.126  47.492  1.00  0.00      PROA
ATOM   4697  HB1 SER A 279      -4.945  10.760  46.638  1.00  0.00      PROA
ATOM   4698  HB2 SER A 279      -5.187   9.160  47.362  1.00  0.00      PROA
ATOM   4699  OG  SER A 279      -3.253   9.852  47.467  1.00  0.00      PROA
ATOM   4700  HG1 SER A 279      -2.816  10.700  47.351  1.00  0.00      PROA
ATOM   4701  C   SER A 279      -4.126  11.808  49.330  1.00  0.00      PROA
ATOM   4702  O   SER A 279      -4.133  12.940  48.859  1.00  0.00      PROA
ATOM   4703  N   SER A 280      -3.305  11.454  50.342  1.00  0.00      PROA
ATOM   4704  HN  SER A 280      -3.260  10.512  50.666  1.00  0.00      PROA
ATOM   4705  CA  SER A 280      -2.606  12.419  51.164  1.00  0.00      PROA
ATOM   4706  HA  SER A 280      -3.290  13.223  51.401  1.00  0.00      PROA
ATOM   4707  CB  SER A 280      -2.091  11.798  52.477  1.00  0.00      PROA
ATOM   4708  HB1 SER A 280      -2.961  11.408  53.049  1.00  0.00      PROA
ATOM   4709  HB2 SER A 280      -1.588  12.566  53.105  1.00  0.00      PROA
ATOM   4710  OG  SER A 280      -1.190  10.717  52.263  1.00  0.00      PROA
ATOM   4711  HG1 SER A 280      -0.373  11.105  51.934  1.00  0.00      PROA
ATOM   4712  C   SER A 280      -1.481  12.977  50.430  1.00  0.00      PROA
ATOM   4713  O   SER A 280      -1.243  14.168  50.422  1.00  0.00      PROA
ATOM   4714  N   MET A 281      -0.913  12.088  49.643  1.00  0.00      PROA
ATOM   4715  HN  MET A 281      -1.303  11.176  49.552  1.00  0.00      PROA
ATOM   4716  CA  MET A 281       0.360  12.239  49.106  1.00  0.00      PROA
ATOM   4717  HA  MET A 281       1.013  12.713  49.825  1.00  0.00      PROA
ATOM   4718  CB  MET A 281       0.912  10.879  48.675  1.00  0.00      PROA
ATOM   4719  HB1 MET A 281       1.889  10.930  48.161  1.00  0.00      PROA
ATOM   4720  HB2 MET A 281       0.179  10.419  47.972  1.00  0.00      PROA
ATOM   4721  CG  MET A 281       1.054   9.908  49.844  1.00  0.00      PROA
ATOM   4722  HG1 MET A 281       1.431   8.939  49.445  1.00  0.00      PROA
ATOM   4723  HG2 MET A 281       0.053   9.693  50.273  1.00  0.00      PROA
ATOM   4724  SD  MET A 281       2.178  10.503  51.134  1.00  0.00      PROA
ATOM   4725  CE  MET A 281       3.759  10.191  50.307  1.00  0.00      PROA
ATOM   4726  HE1 MET A 281       3.878  10.819  49.406  1.00  0.00      PROA
ATOM   4727  HE2 MET A 281       3.838   9.129  50.002  1.00  0.00      PROA
ATOM   4728  HE3 MET A 281       4.614  10.410  50.984  1.00  0.00      PROA
ATOM   4729  C   MET A 281       0.232  13.094  47.971  1.00  0.00      PROA
ATOM   4730  O   MET A 281      -0.830  13.556  47.566  1.00  0.00      PROA
ATOM   4731  N   GLU A 282       1.372  13.289  47.358  1.00  0.00      PROA
ATOM   4732  HN  GLU A 282       2.225  12.869  47.670  1.00  0.00      PROA
ATOM   4733  CA  GLU A 282       1.468  14.036  46.171  1.00  0.00      PROA
ATOM   4734  HA  GLU A 282       1.096  15.035  46.352  1.00  0.00      PROA
ATOM   4735  CB  GLU A 282       2.927  14.062  45.676  1.00  0.00      PROA
ATOM   4736  HB1 GLU A 282       2.986  14.807  44.853  1.00  0.00      PROA
ATOM   4737  HB2 GLU A 282       3.214  13.095  45.234  1.00  0.00      PROA
ATOM   4738  CG  GLU A 282       3.948  14.402  46.779  1.00  0.00      PROA
ATOM   4739  HG1 GLU A 282       3.522  15.212  47.398  1.00  0.00      PROA
ATOM   4740  HG2 GLU A 282       4.897  14.743  46.316  1.00  0.00      PROA
ATOM   4741  CD  GLU A 282       4.240  13.240  47.712  1.00  0.00      PROA
ATOM   4742  OE1 GLU A 282       3.775  12.116  47.437  1.00  0.00      PROA
ATOM   4743  OE2 GLU A 282       4.908  13.449  48.741  1.00  0.00      PROA
ATOM   4744  C   GLU A 282       0.526  13.281  45.243  1.00  0.00      PROA
ATOM   4745  O   GLU A 282      -0.393  13.874  44.699  1.00  0.00      PROA
ATOM   4746  N   GLU A 283       0.635  11.927  45.286  1.00  0.00      PROA
ATOM   4747  HN  GLU A 283       1.401  11.519  45.780  1.00  0.00      PROA
ATOM   4748  CA  GLU A 283      -0.294  10.950  44.781  1.00  0.00      PROA
ATOM   4749  HA  GLU A 283      -1.256  11.135  45.215  1.00  0.00      PROA
ATOM   4750  CB  GLU A 283      -0.361  10.949  43.248  1.00  0.00      PROA
ATOM   4751  HB1 GLU A 283       0.660  10.903  42.827  1.00  0.00      PROA
ATOM   4752  HB2 GLU A 283      -0.794  11.924  42.926  1.00  0.00      PROA
ATOM   4753  CG  GLU A 283      -1.186   9.822  42.613  1.00  0.00      PROA
ATOM   4754  HG1 GLU A 283      -0.684   8.839  42.702  1.00  0.00      PROA
ATOM   4755  HG2 GLU A 283      -1.279   9.993  41.541  1.00  0.00      PROA
ATOM   4756  CD  GLU A 283      -2.586   9.780  43.198  1.00  0.00      PROA
ATOM   4757  OE1 GLU A 283      -3.326  10.771  43.021  1.00  0.00      PROA
ATOM   4758  OE2 GLU A 283      -2.944   8.760  43.830  1.00  0.00      PROA
ATOM   4759  C   GLU A 283       0.190   9.640  45.311  1.00  0.00      PROA
ATOM   4760  O   GLU A 283       1.248   9.598  45.926  1.00  0.00      PROA
ATOM   4761  N   LEU A 284      -0.528   8.519  45.143  1.00  0.00      PROA
ATOM   4762  HN  LEU A 284      -1.389   8.498  44.630  1.00  0.00      PROA
ATOM   4763  CA  LEU A 284      -0.151   7.334  45.840  1.00  0.00      PROA
ATOM   4764  HA  LEU A 284      -0.285   7.581  46.884  1.00  0.00      PROA
ATOM   4765  CB  LEU A 284      -1.073   6.155  45.547  1.00  0.00      PROA
ATOM   4766  HB1 LEU A 284      -1.007   5.895  44.466  1.00  0.00      PROA
ATOM   4767  HB2 LEU A 284      -2.123   6.467  45.744  1.00  0.00      PROA
ATOM   4768  CG  LEU A 284      -0.771   4.895  46.385  1.00  0.00      PROA
ATOM   4769  HG  LEU A 284       0.278   4.561  46.230  1.00  0.00      PROA
ATOM   4770  CD1 LEU A 284      -0.975   5.158  47.889  1.00  0.00      PROA
ATOM   4771 HD11 LEU A 284      -2.011   5.508  48.082  1.00  0.00      PROA
ATOM   4772 HD12 LEU A 284      -0.265   5.922  48.265  1.00  0.00      PROA
ATOM   4773 HD13 LEU A 284      -0.806   4.223  48.464  1.00  0.00      PROA
ATOM   4774  CD2 LEU A 284      -1.633   3.730  45.893  1.00  0.00      PROA
ATOM   4775 HD21 LEU A 284      -1.439   3.530  44.817  1.00  0.00      PROA
ATOM   4776 HD22 LEU A 284      -2.712   3.966  46.019  1.00  0.00      PROA
ATOM   4777 HD23 LEU A 284      -1.404   2.808  46.468  1.00  0.00      PROA
ATOM   4778  C   LEU A 284       1.257   6.842  45.663  1.00  0.00      PROA
ATOM   4779  O   LEU A 284       1.674   6.354  44.615  1.00  0.00      PROA
ATOM   4780  N   LEU A 285       1.946   6.888  46.813  1.00  0.00      PROA
ATOM   4781  HN  LEU A 285       1.553   7.343  47.607  1.00  0.00      PROA
ATOM   4782  CA  LEU A 285       3.177   6.237  47.067  1.00  0.00      PROA
ATOM   4783  HA  LEU A 285       3.822   6.507  46.250  1.00  0.00      PROA
ATOM   4784  CB  LEU A 285       3.788   6.731  48.383  1.00  0.00      PROA
ATOM   4785  HB1 LEU A 285       3.053   6.630  49.212  1.00  0.00      PROA
ATOM   4786  HB2 LEU A 285       3.970   7.821  48.234  1.00  0.00      PROA
ATOM   4787  CG  LEU A 285       5.116   6.078  48.813  1.00  0.00      PROA
ATOM   4788  HG  LEU A 285       5.736   5.872  47.925  1.00  0.00      PROA
ATOM   4789  CD1 LEU A 285       5.894   7.047  49.713  1.00  0.00      PROA
ATOM   4790 HD11 LEU A 285       5.393   7.139  50.700  1.00  0.00      PROA
ATOM   4791 HD12 LEU A 285       5.925   8.055  49.260  1.00  0.00      PROA
ATOM   4792 HD13 LEU A 285       6.932   6.687  49.877  1.00  0.00      PROA
ATOM   4793  CD2 LEU A 285       4.936   4.754  49.562  1.00  0.00      PROA
ATOM   4794 HD21 LEU A 285       4.363   3.983  49.034  1.00  0.00      PROA
ATOM   4795 HD22 LEU A 285       4.415   4.941  50.525  1.00  0.00      PROA
ATOM   4796 HD23 LEU A 285       5.933   4.319  49.780  1.00  0.00      PROA
ATOM   4797  C   LEU A 285       3.005   4.755  47.054  1.00  0.00      PROA
ATOM   4798  O   LEU A 285       2.340   4.137  47.888  1.00  0.00      PROA
ATOM   4799  N   LEU A 286       3.664   4.206  46.035  1.00  0.00      PROA
ATOM   4800  HN  LEU A 286       4.202   4.811  45.455  1.00  0.00      PROA
ATOM   4801  CA  LEU A 286       3.669   2.860  45.555  1.00  0.00      PROA
ATOM   4802  HA  LEU A 286       2.731   2.381  45.797  1.00  0.00      PROA
ATOM   4803  CB  LEU A 286       3.965   2.867  44.044  1.00  0.00      PROA
ATOM   4804  HB1 LEU A 286       3.958   1.840  43.627  1.00  0.00      PROA
ATOM   4805  HB2 LEU A 286       4.976   3.299  43.862  1.00  0.00      PROA
ATOM   4806  CG  LEU A 286       2.950   3.694  43.233  1.00  0.00      PROA
ATOM   4807  HG  LEU A 286       3.001   4.747  43.571  1.00  0.00      PROA
ATOM   4808  CD1 LEU A 286       3.326   3.709  41.757  1.00  0.00      PROA
ATOM   4809 HD11 LEU A 286       3.383   2.681  41.358  1.00  0.00      PROA
ATOM   4810 HD12 LEU A 286       4.298   4.225  41.625  1.00  0.00      PROA
ATOM   4811 HD13 LEU A 286       2.556   4.245  41.173  1.00  0.00      PROA
ATOM   4812  CD2 LEU A 286       1.518   3.170  43.403  1.00  0.00      PROA
ATOM   4813 HD21 LEU A 286       1.199   3.211  44.464  1.00  0.00      PROA
ATOM   4814 HD22 LEU A 286       1.447   2.124  43.044  1.00  0.00      PROA
ATOM   4815 HD23 LEU A 286       0.812   3.790  42.809  1.00  0.00      PROA
ATOM   4816  C   LEU A 286       4.762   2.226  46.320  1.00  0.00      PROA
ATOM   4817  O   LEU A 286       5.279   2.933  47.184  1.00  0.00      PROA
ATOM   4818  N   PRO A 287       5.192   0.979  46.197  1.00  0.00      PROA
ATOM   4819  CD  PRO A 287       4.710  -0.099  45.337  1.00  0.00      PROA
ATOM   4820  HD1 PRO A 287       5.196  -0.011  44.342  1.00  0.00      PROA
ATOM   4821  HD2 PRO A 287       3.609  -0.037  45.252  1.00  0.00      PROA
ATOM   4822  CA  PRO A 287       6.086   0.484  47.205  1.00  0.00      PROA
ATOM   4823  HA  PRO A 287       5.539   0.504  48.140  1.00  0.00      PROA
ATOM   4824  CB  PRO A 287       6.398  -0.946  46.808  1.00  0.00      PROA
ATOM   4825  HB1 PRO A 287       6.610  -1.592  47.685  1.00  0.00      PROA
ATOM   4826  HB2 PRO A 287       7.261  -0.984  46.105  1.00  0.00      PROA
ATOM   4827  CG  PRO A 287       5.141  -1.380  46.057  1.00  0.00      PROA
ATOM   4828  HG1 PRO A 287       5.326  -2.218  45.356  1.00  0.00      PROA
ATOM   4829  HG2 PRO A 287       4.354  -1.674  46.787  1.00  0.00      PROA
ATOM   4830  C   PRO A 287       7.308   1.354  47.377  1.00  0.00      PROA
ATOM   4831  O   PRO A 287       7.745   2.054  46.455  1.00  0.00      PROA
ATOM   4832  N   TYR A 288       7.694   1.433  48.645  1.00  0.00      PROA
ATOM   4833  HN  TYR A 288       7.225   0.903  49.346  1.00  0.00      PROA
ATOM   4834  CA  TYR A 288       8.787   2.200  49.131  1.00  0.00      PROA
ATOM   4835  HA  TYR A 288       8.628   3.238  48.868  1.00  0.00      PROA
ATOM   4836  CB  TYR A 288       8.921   2.037  50.659  1.00  0.00      PROA
ATOM   4837  HB1 TYR A 288       9.851   2.526  51.024  1.00  0.00      PROA
ATOM   4838  HB2 TYR A 288       8.973   0.960  50.929  1.00  0.00      PROA
ATOM   4839  CG  TYR A 288       7.752   2.659  51.375  1.00  0.00      PROA
ATOM   4840  CD1 TYR A 288       6.620   1.903  51.727  1.00  0.00      PROA
ATOM   4841  HD1 TYR A 288       6.565   0.859  51.455  1.00  0.00      PROA
ATOM   4842  CE1 TYR A 288       5.566   2.492  52.432  1.00  0.00      PROA
ATOM   4843  HE1 TYR A 288       4.698   1.905  52.692  1.00  0.00      PROA
ATOM   4844  CZ  TYR A 288       5.643   3.840  52.796  1.00  0.00      PROA
ATOM   4845  OH  TYR A 288       4.587   4.439  53.499  1.00  0.00      PROA
ATOM   4846  HH  TYR A 288       4.817   5.359  53.649  1.00  0.00      PROA
ATOM   4847  CD2 TYR A 288       7.814   4.008  51.761  1.00  0.00      PROA
ATOM   4848  HD2 TYR A 288       8.684   4.601  51.538  1.00  0.00      PROA
ATOM   4849  CE2 TYR A 288       6.765   4.601  52.463  1.00  0.00      PROA
ATOM   4850  HE2 TYR A 288       6.830   5.642  52.745  1.00  0.00      PROA
ATOM   4851  C   TYR A 288      10.070   1.698  48.462  1.00  0.00      PROA
ATOM   4852  OT1 TYR A 288      10.335   0.472  48.473  1.00  0.00      PROA
ATOM   4853  OT2 TYR A 288      10.792   2.537  47.880  1.00  0.00      PROA
TER
ATOM   4854  N   MET B   1     -31.783   8.589  14.846  1.00  0.00      PROB
ATOM   4855  HT1 MET B   1     -31.973   7.774  14.230  1.00  0.00      PROB
ATOM   4856  HT2 MET B   1     -32.663   8.894  15.306  1.00  0.00      PROB
ATOM   4857  HT3 MET B   1     -31.099   8.299  15.583  1.00  0.00      PROB
ATOM   4858  CA  MET B   1     -31.217   9.702  14.044  1.00  0.00      PROB
ATOM   4859  HA  MET B   1     -31.971   9.988  13.326  1.00  0.00      PROB
ATOM   4860  CB  MET B   1     -30.881  10.898  14.969  1.00  0.00      PROB
ATOM   4861  HB1 MET B   1     -31.807  11.204  15.507  1.00  0.00      PROB
ATOM   4862  HB2 MET B   1     -30.585  11.765  14.339  1.00  0.00      PROB
ATOM   4863  CG  MET B   1     -29.782  10.619  16.009  1.00  0.00      PROB
ATOM   4864  HG1 MET B   1     -28.862  10.233  15.529  1.00  0.00      PROB
ATOM   4865  HG2 MET B   1     -30.145   9.826  16.693  1.00  0.00      PROB
ATOM   4866  SD  MET B   1     -29.368  12.063  17.011  1.00  0.00      PROB
ATOM   4867  CE  MET B   1     -28.534  13.106  15.786  1.00  0.00      PROB
ATOM   4868  HE1 MET B   1     -29.232  13.418  14.981  1.00  0.00      PROB
ATOM   4869  HE2 MET B   1     -27.682  12.591  15.314  1.00  0.00      PROB
ATOM   4870  HE3 MET B   1     -28.142  14.029  16.265  1.00  0.00      PROB
ATOM   4871  C   MET B   1     -29.989   9.263  13.299  1.00  0.00      PROB
ATOM   4872  O   MET B   1     -29.578   8.104  13.365  1.00  0.00      PROB
ATOM   4873  N   ASN B   2     -29.348  10.204  12.563  1.00  0.00      PROB
ATOM   4874  HN  ASN B   2     -29.701  11.131  12.474  1.00  0.00      PROB
ATOM   4875  CA  ASN B   2     -28.036   9.980  11.997  1.00  0.00      PROB
ATOM   4876  HA  ASN B   2     -28.039   9.065  11.419  1.00  0.00      PROB
ATOM   4877  CB  ASN B   2     -27.530  11.204  11.187  1.00  0.00      PROB
ATOM   4878  HB1 ASN B   2     -27.386  12.118  11.798  1.00  0.00      PROB
ATOM   4879  HB2 ASN B   2     -28.338  11.448  10.460  1.00  0.00      PROB
ATOM   4880  CG  ASN B   2     -26.234  10.880  10.431  1.00  0.00      PROB
ATOM   4881  OD1 ASN B   2     -25.211  10.454  10.979  1.00  0.00      PROB
ATOM   4882  ND2 ASN B   2     -26.303  11.075   9.089  1.00  0.00      PROB
ATOM   4883 HD21 ASN B   2     -25.506  10.872   8.522  1.00  0.00      PROB
ATOM   4884 HD22 ASN B   2     -27.146  11.416   8.674  1.00  0.00      PROB
ATOM   4885  C   ASN B   2     -27.114   9.886  13.142  1.00  0.00      PROB
ATOM   4886  O   ASN B   2     -27.118  10.857  13.846  1.00  0.00      PROB
ATOM   4887  N   LYS B   3     -26.204   8.910  13.238  1.00  0.00      PROB
ATOM   4888  HN  LYS B   3     -26.120   8.269  12.481  1.00  0.00      PROB
ATOM   4889  CA  LYS B   3     -25.404   8.511  14.390  1.00  0.00      PROB
ATOM   4890  HA  LYS B   3     -26.091   8.016  15.055  1.00  0.00      PROB
ATOM   4891  CB  LYS B   3     -24.344   7.521  13.912  1.00  0.00      PROB
ATOM   4892  HB1 LYS B   3     -23.754   7.103  14.752  1.00  0.00      PROB
ATOM   4893  HB2 LYS B   3     -23.647   8.011  13.194  1.00  0.00      PROB
ATOM   4894  CG  LYS B   3     -24.951   6.282  13.273  1.00  0.00      PROB
ATOM   4895  HG1 LYS B   3     -24.122   5.628  12.931  1.00  0.00      PROB
ATOM   4896  HG2 LYS B   3     -25.546   6.542  12.371  1.00  0.00      PROB
ATOM   4897  CD  LYS B   3     -25.820   5.500  14.260  1.00  0.00      PROB
ATOM   4898  HD1 LYS B   3     -26.694   6.119  14.566  1.00  0.00      PROB
ATOM   4899  HD2 LYS B   3     -25.222   5.266  15.170  1.00  0.00      PROB
ATOM   4900  CE  LYS B   3     -26.343   4.211  13.635  1.00  0.00      PROB
ATOM   4901  HE1 LYS B   3     -25.504   3.533  13.373  1.00  0.00      PROB
ATOM   4902  HE2 LYS B   3     -26.933   4.433  12.720  1.00  0.00      PROB
ATOM   4903  NZ  LYS B   3     -27.229   3.493  14.577  1.00  0.00      PROB
ATOM   4904  HZ1 LYS B   3     -28.015   4.114  14.859  1.00  0.00      PROB
ATOM   4905  HZ2 LYS B   3     -26.690   3.222  15.424  1.00  0.00      PROB
ATOM   4906  HZ3 LYS B   3     -27.610   2.639  14.121  1.00  0.00      PROB
ATOM   4907  C   LYS B   3     -24.635   9.448  15.274  1.00  0.00      PROB
ATOM   4908  O   LYS B   3     -24.129   9.029  16.322  1.00  0.00      PROB
ATOM   4909  N   TRP B   4     -24.682  10.794  14.987  1.00  0.00      PROB
ATOM   4910  HN  TRP B   4     -25.134  11.076  14.144  1.00  0.00      PROB
ATOM   4911  CA  TRP B   4     -24.317  11.908  15.840  1.00  0.00      PROB
ATOM   4912  HA  TRP B   4     -23.308  11.778  16.204  1.00  0.00      PROB
ATOM   4913  CB  TRP B   4     -24.587  13.333  15.305  1.00  0.00      PROB
ATOM   4914  HB1 TRP B   4     -24.240  14.085  16.045  1.00  0.00      PROB
ATOM   4915  HB2 TRP B   4     -25.678  13.493  15.165  1.00  0.00      PROB
ATOM   4916  CG  TRP B   4     -23.938  13.595  13.990  1.00  0.00      PROB
ATOM   4917  CD1 TRP B   4     -24.366  13.116  12.782  1.00  0.00      PROB
ATOM   4918  HD1 TRP B   4     -25.234  12.491  12.644  1.00  0.00      PROB
ATOM   4919  NE1 TRP B   4     -23.533  13.549  11.790  1.00  0.00      PROB
ATOM   4920  HE1 TRP B   4     -23.617  13.328  10.843  1.00  0.00      PROB
ATOM   4921  CE2 TRP B   4     -22.555  14.334  12.327  1.00  0.00      PROB
ATOM   4922  CD2 TRP B   4     -22.772  14.389  13.721  1.00  0.00      PROB
ATOM   4923  CE3 TRP B   4     -21.913  15.143  14.519  1.00  0.00      PROB
ATOM   4924  HE3 TRP B   4     -22.063  15.223  15.583  1.00  0.00      PROB
ATOM   4925  CZ3 TRP B   4     -20.856  15.825  13.914  1.00  0.00      PROB
ATOM   4926  HZ3 TRP B   4     -20.196  16.432  14.518  1.00  0.00      PROB
ATOM   4927  CZ2 TRP B   4     -21.500  15.004  11.728  1.00  0.00      PROB
ATOM   4928  HZ2 TRP B   4     -21.331  14.967  10.663  1.00  0.00      PROB
ATOM   4929  CH2 TRP B   4     -20.649  15.750  12.542  1.00  0.00      PROB
ATOM   4930  HH2 TRP B   4     -19.823  16.288  12.096  1.00  0.00      PROB
ATOM   4931  C   TRP B   4     -25.285  11.566  16.849  1.00  0.00      PROB
ATOM   4932  O   TRP B   4     -26.318  11.000  16.518  1.00  0.00      PROB
ATOM   4933  N   LEU B   5     -24.837  11.583  18.065  1.00  0.00      PROB
ATOM   4934  HN  LEU B   5     -24.029  12.097  18.332  1.00  0.00      PROB
ATOM   4935  CA  LEU B   5     -25.227  10.539  18.940  1.00  0.00      PROB
ATOM   4936  HA  LEU B   5     -24.557   9.719  18.721  1.00  0.00      PROB
ATOM   4937  CB  LEU B   5     -24.938  10.931  20.356  1.00  0.00      PROB
ATOM   4938  HB1 LEU B   5     -23.840  10.914  20.516  1.00  0.00      PROB
ATOM   4939  HB2 LEU B   5     -25.360  10.190  21.054  1.00  0.00      PROB
ATOM   4940  CG  LEU B   5     -25.420  12.335  20.761  1.00  0.00      PROB
ATOM   4941  HG  LEU B   5     -24.869  13.102  20.168  1.00  0.00      PROB
ATOM   4942  CD1 LEU B   5     -26.919  12.619  20.617  1.00  0.00      PROB
ATOM   4943 HD11 LEU B   5     -27.532  11.822  21.087  1.00  0.00      PROB
ATOM   4944 HD12 LEU B   5     -27.197  12.793  19.557  1.00  0.00      PROB
ATOM   4945 HD13 LEU B   5     -27.162  13.566  21.147  1.00  0.00      PROB
ATOM   4946  CD2 LEU B   5     -25.042  12.551  22.224  1.00  0.00      PROB
ATOM   4947 HD21 LEU B   5     -23.951  12.400  22.373  1.00  0.00      PROB
ATOM   4948 HD22 LEU B   5     -25.586  11.834  22.876  1.00  0.00      PROB
ATOM   4949 HD23 LEU B   5     -25.297  13.583  22.547  1.00  0.00      PROB
ATOM   4950  C   LEU B   5     -26.615   9.982  18.903  1.00  0.00      PROB
ATOM   4951  O   LEU B   5     -27.638  10.631  19.068  1.00  0.00      PROB
ATOM   4952  N   ASP B   6     -26.640   8.692  18.697  1.00  0.00      PROB
ATOM   4953  HN  ASP B   6     -25.817   8.162  18.514  1.00  0.00      PROB
ATOM   4954  CA  ASP B   6     -27.881   8.017  18.642  1.00  0.00      PROB
ATOM   4955  HA  ASP B   6     -28.732   8.684  18.711  1.00  0.00      PROB
ATOM   4956  CB  ASP B   6     -27.931   7.250  17.316  1.00  0.00      PROB
ATOM   4957  HB1 ASP B   6     -27.152   6.461  17.265  1.00  0.00      PROB
ATOM   4958  HB2 ASP B   6     -27.747   7.970  16.486  1.00  0.00      PROB
ATOM   4959  CG  ASP B   6     -29.314   6.663  17.117  1.00  0.00      PROB
ATOM   4960  OD1 ASP B   6     -30.299   7.441  17.130  1.00  0.00      PROB
ATOM   4961  OD2 ASP B   6     -29.401   5.429  16.920  1.00  0.00      PROB
ATOM   4962  C   ASP B   6     -27.912   7.097  19.820  1.00  0.00      PROB
ATOM   4963  O   ASP B   6     -28.954   6.882  20.433  1.00  0.00      PROB
ATOM   4964  N   LEU B   7     -26.727   6.552  20.153  1.00  0.00      PROB
ATOM   4965  HN  LEU B   7     -25.906   6.786  19.641  1.00  0.00      PROB
ATOM   4966  CA  LEU B   7     -26.531   5.522  21.142  1.00  0.00      PROB
ATOM   4967  HA  LEU B   7     -27.479   5.136  21.489  1.00  0.00      PROB
ATOM   4968  CB  LEU B   7     -25.618   4.404  20.595  1.00  0.00      PROB
ATOM   4969  HB1 LEU B   7     -25.461   3.628  21.377  1.00  0.00      PROB
ATOM   4970  HB2 LEU B   7     -24.623   4.832  20.332  1.00  0.00      PROB
ATOM   4971  CG  LEU B   7     -26.175   3.711  19.334  1.00  0.00      PROB
ATOM   4972  HG  LEU B   7     -26.338   4.476  18.540  1.00  0.00      PROB
ATOM   4973  CD1 LEU B   7     -25.151   2.705  18.789  1.00  0.00      PROB
ATOM   4974 HD11 LEU B   7     -24.953   1.909  19.539  1.00  0.00      PROB
ATOM   4975 HD12 LEU B   7     -24.193   3.217  18.557  1.00  0.00      PROB
ATOM   4976 HD13 LEU B   7     -25.531   2.228  17.860  1.00  0.00      PROB
ATOM   4977  CD2 LEU B   7     -27.522   3.031  19.625  1.00  0.00      PROB
ATOM   4978 HD21 LEU B   7     -28.287   3.779  19.923  1.00  0.00      PROB
ATOM   4979 HD22 LEU B   7     -27.413   2.287  20.442  1.00  0.00      PROB
ATOM   4980 HD23 LEU B   7     -27.891   2.508  18.717  1.00  0.00      PROB
ATOM   4981  C   LEU B   7     -25.842   6.198  22.266  1.00  0.00      PROB
ATOM   4982  O   LEU B   7     -25.314   5.574  23.187  1.00  0.00      PROB
ATOM   4983  N   ILE B   8     -25.816   7.539  22.145  1.00  0.00      PROB
ATOM   4984  HN  ILE B   8     -26.272   7.966  21.368  1.00  0.00      PROB
ATOM   4985  CA  ILE B   8     -25.217   8.453  23.053  1.00  0.00      PROB
ATOM   4986  HA  ILE B   8     -25.557   9.431  22.784  1.00  0.00      PROB
ATOM   4987  CB  ILE B   8     -25.643   8.269  24.486  1.00  0.00      PROB
ATOM   4988  HB  ILE B   8     -25.358   7.263  24.871  1.00  0.00      PROB
ATOM   4989  CG2 ILE B   8     -24.918   9.290  25.380  1.00  0.00      PROB
ATOM   4990 HG21 ILE B   8     -25.033  10.320  24.983  1.00  0.00      PROB
ATOM   4991 HG22 ILE B   8     -23.836   9.060  25.456  1.00  0.00      PROB
ATOM   4992 HG23 ILE B   8     -25.343   9.262  26.406  1.00  0.00      PROB
ATOM   4993  CG1 ILE B   8     -27.178   8.397  24.613  1.00  0.00      PROB
ATOM   4994 HG11 ILE B   8     -27.444   8.246  25.684  1.00  0.00      PROB
ATOM   4995 HG12 ILE B   8     -27.679   7.587  24.041  1.00  0.00      PROB
ATOM   4996  CD  ILE B   8     -27.740   9.750  24.163  1.00  0.00      PROB
ATOM   4997  HD1 ILE B   8     -27.586   9.909  23.076  1.00  0.00      PROB
ATOM   4998  HD2 ILE B   8     -27.271  10.589  24.719  1.00  0.00      PROB
ATOM   4999  HD3 ILE B   8     -28.834   9.784  24.356  1.00  0.00      PROB
ATOM   5000  C   ILE B   8     -23.734   8.477  22.911  1.00  0.00      PROB
ATOM   5001  O   ILE B   8     -23.118   9.535  23.009  1.00  0.00      PROB
ATOM   5002  N   LEU B   9     -23.069   7.324  22.683  1.00  0.00      PROB
ATOM   5003  HN  LEU B   9     -23.524   6.438  22.617  1.00  0.00      PROB
ATOM   5004  CA  LEU B   9     -21.637   7.363  22.547  1.00  0.00      PROB
ATOM   5005  HA  LEU B   9     -21.193   7.948  23.341  1.00  0.00      PROB
ATOM   5006  CB  LEU B   9     -20.953   5.992  22.397  1.00  0.00      PROB
ATOM   5007  HB1 LEU B   9     -19.861   6.137  22.227  1.00  0.00      PROB
ATOM   5008  HB2 LEU B   9     -21.362   5.440  21.518  1.00  0.00      PROB
ATOM   5009  CG  LEU B   9     -21.118   5.047  23.593  1.00  0.00      PROB
ATOM   5010  HG  LEU B   9     -22.206   4.861  23.756  1.00  0.00      PROB
ATOM   5011  CD1 LEU B   9     -20.453   3.700  23.268  1.00  0.00      PROB
ATOM   5012 HD11 LEU B   9     -19.393   3.839  22.973  1.00  0.00      PROB
ATOM   5013 HD12 LEU B   9     -20.991   3.196  22.438  1.00  0.00      PROB
ATOM   5014 HD13 LEU B   9     -20.482   3.035  24.157  1.00  0.00      PROB
ATOM   5015  CD2 LEU B   9     -20.546   5.653  24.879  1.00  0.00      PROB
ATOM   5016 HD21 LEU B   9     -21.031   6.621  25.121  1.00  0.00      PROB
ATOM   5017 HD22 LEU B   9     -19.459   5.813  24.770  1.00  0.00      PROB
ATOM   5018 HD23 LEU B   9     -20.709   4.961  25.733  1.00  0.00      PROB
ATOM   5019  C   LEU B   9     -21.439   8.023  21.249  1.00  0.00      PROB
ATOM   5020  O   LEU B   9     -21.913   7.482  20.269  1.00  0.00      PROB
ATOM   5021  N   LYS B  10     -20.757   9.163  21.157  1.00  0.00      PROB
ATOM   5022  HN  LYS B  10     -20.266   9.599  21.907  1.00  0.00      PROB
ATOM   5023  CA  LYS B  10     -21.147   9.957  20.029  1.00  0.00      PROB
ATOM   5024  HA  LYS B  10     -22.204   9.798  19.847  1.00  0.00      PROB
ATOM   5025  CB  LYS B  10     -21.140  11.427  20.360  1.00  0.00      PROB
ATOM   5026  HB1 LYS B  10     -20.116  11.739  20.672  1.00  0.00      PROB
ATOM   5027  HB2 LYS B  10     -21.815  11.605  21.228  1.00  0.00      PROB
ATOM   5028  CG  LYS B  10     -21.579  12.292  19.185  1.00  0.00      PROB
ATOM   5029  HG1 LYS B  10     -22.518  11.895  18.770  1.00  0.00      PROB
ATOM   5030  HG2 LYS B  10     -20.819  12.271  18.373  1.00  0.00      PROB
ATOM   5031  CD  LYS B  10     -21.766  13.736  19.615  1.00  0.00      PROB
ATOM   5032  HD1 LYS B  10     -20.798  14.115  20.016  1.00  0.00      PROB
ATOM   5033  HD2 LYS B  10     -22.519  13.781  20.434  1.00  0.00      PROB
ATOM   5034  CE  LYS B  10     -22.219  14.602  18.445  1.00  0.00      PROB
ATOM   5035  HE1 LYS B  10     -23.215  14.275  18.080  1.00  0.00      PROB
ATOM   5036  HE2 LYS B  10     -21.484  14.543  17.615  1.00  0.00      PROB
ATOM   5037  NZ  LYS B  10     -22.327  16.016  18.858  1.00  0.00      PROB
ATOM   5038  HZ1 LYS B  10     -21.402  16.351  19.194  1.00  0.00      PROB
ATOM   5039  HZ2 LYS B  10     -23.023  16.101  19.626  1.00  0.00      PROB
ATOM   5040  HZ3 LYS B  10     -22.633  16.596  18.050  1.00  0.00      PROB
ATOM   5041  C   LYS B  10     -20.487   9.710  18.707  1.00  0.00      PROB
ATOM   5042  O   LYS B  10     -19.279   9.738  18.473  1.00  0.00      PROB
ATOM   5043  N   ILE B  11     -21.332   9.443  17.727  1.00  0.00      PROB
ATOM   5044  HN  ILE B  11     -22.326   9.419  17.802  1.00  0.00      PROB
ATOM   5045  CA  ILE B  11     -20.731   8.983  16.530  1.00  0.00      PROB
ATOM   5046  HA  ILE B  11     -19.682   8.741  16.622  1.00  0.00      PROB
ATOM   5047  CB  ILE B  11     -21.245   7.663  16.099  1.00  0.00      PROB
ATOM   5048  HB  ILE B  11     -22.330   7.694  15.964  1.00  0.00      PROB
ATOM   5049  CG2 ILE B  11     -20.570   7.279  14.785  1.00  0.00      PROB
ATOM   5050 HG21 ILE B  11     -19.475   7.285  14.964  1.00  0.00      PROB
ATOM   5051 HG22 ILE B  11     -20.820   7.965  13.949  1.00  0.00      PROB
ATOM   5052 HG23 ILE B  11     -20.868   6.260  14.464  1.00  0.00      PROB
ATOM   5053  CG1 ILE B  11     -20.959   6.609  17.179  1.00  0.00      PROB
ATOM   5054 HG11 ILE B  11     -21.242   6.972  18.175  1.00  0.00      PROB
ATOM   5055 HG12 ILE B  11     -19.880   6.370  17.198  1.00  0.00      PROB
ATOM   5056  CD  ILE B  11     -21.705   5.315  16.932  1.00  0.00      PROB
ATOM   5057  HD1 ILE B  11     -21.350   4.828  15.999  1.00  0.00      PROB
ATOM   5058  HD2 ILE B  11     -22.797   5.500  16.847  1.00  0.00      PROB
ATOM   5059  HD3 ILE B  11     -21.535   4.614  17.779  1.00  0.00      PROB
ATOM   5060  C   ILE B  11     -20.812   9.999  15.481  1.00  0.00      PROB
ATOM   5061  O   ILE B  11     -21.847  10.308  14.908  1.00  0.00      PROB
ATOM   5062  N   HSD B  12     -19.621  10.489  15.178  1.00  0.00      PROB
ATOM   5063  HN  HSD B  12     -18.797  10.152  15.633  1.00  0.00      PROB
ATOM   5064  CA  HSD B  12     -19.409  11.558  14.263  1.00  0.00      PROB
ATOM   5065  HA  HSD B  12     -20.249  12.239  14.322  1.00  0.00      PROB
ATOM   5066  CB  HSD B  12     -18.149  12.312  14.682  1.00  0.00      PROB
ATOM   5067  HB1 HSD B  12     -17.820  13.040  13.905  1.00  0.00      PROB
ATOM   5068  HB2 HSD B  12     -17.307  11.607  14.849  1.00  0.00      PROB
ATOM   5069  ND1 HSD B  12     -18.724  14.415  15.917  1.00  0.00      PROB
ATOM   5070  HD1 HSD B  12     -18.851  14.973  15.094  1.00  0.00      PROB
ATOM   5071  CG  HSD B  12     -18.405  13.077  15.934  1.00  0.00      PROB
ATOM   5072  CE1 HSD B  12     -18.827  14.815  17.200  1.00  0.00      PROB
ATOM   5073  HE1 HSD B  12     -19.071  15.837  17.486  1.00  0.00      PROB
ATOM   5074  NE2 HSD B  12     -18.590  13.829  18.039  1.00  0.00      PROB
ATOM   5075  CD2 HSD B  12     -18.310  12.733  17.244  1.00  0.00      PROB
ATOM   5076  HD2 HSD B  12     -18.037  11.788  17.693  1.00  0.00      PROB
ATOM   5077  C   HSD B  12     -19.217  11.187  12.825  1.00  0.00      PROB
ATOM   5078  O   HSD B  12     -18.364  10.401  12.424  1.00  0.00      PROB
ATOM   5079  N   VAL B  13     -19.951  11.855  11.938  1.00  0.00      PROB
ATOM   5080  HN  VAL B  13     -20.644  12.537  12.160  1.00  0.00      PROB
ATOM   5081  CA  VAL B  13     -19.700  11.529  10.557  1.00  0.00      PROB
ATOM   5082  HA  VAL B  13     -19.011  10.710  10.411  1.00  0.00      PROB
ATOM   5083  CB  VAL B  13     -20.933  11.011   9.881  1.00  0.00      PROB
ATOM   5084  HB  VAL B  13     -21.750  11.768   9.878  1.00  0.00      PROB
ATOM   5085  CG1 VAL B  13     -20.587  10.622   8.428  1.00  0.00      PROB
ATOM   5086 HG11 VAL B  13     -19.742   9.902   8.412  1.00  0.00      PROB
ATOM   5087 HG12 VAL B  13     -20.326  11.484   7.785  1.00  0.00      PROB
ATOM   5088 HG13 VAL B  13     -21.464  10.123   7.962  1.00  0.00      PROB
ATOM   5089  CG2 VAL B  13     -21.421   9.775  10.660  1.00  0.00      PROB
ATOM   5090 HG21 VAL B  13     -21.811  10.054  11.662  1.00  0.00      PROB
ATOM   5091 HG22 VAL B  13     -20.594   9.050  10.791  1.00  0.00      PROB
ATOM   5092 HG23 VAL B  13     -22.245   9.276  10.106  1.00  0.00      PROB
ATOM   5093  C   VAL B  13     -19.142  12.642   9.741  1.00  0.00      PROB
ATOM   5094  O   VAL B  13     -19.883  13.434   9.181  1.00  0.00      PROB
ATOM   5095  N   HSD B  14     -17.832  12.522   9.467  1.00  0.00      PROB
ATOM   5096  HN  HSD B  14     -17.339  11.702   9.745  1.00  0.00      PROB
ATOM   5097  CA  HSD B  14     -16.983  13.558   8.951  1.00  0.00      PROB
ATOM   5098  HA  HSD B  14     -17.131  14.376   9.634  1.00  0.00      PROB
ATOM   5099  CB  HSD B  14     -15.493  13.178   9.019  1.00  0.00      PROB
ATOM   5100  HB1 HSD B  14     -14.859  13.975   8.571  1.00  0.00      PROB
ATOM   5101  HB2 HSD B  14     -15.309  12.235   8.460  1.00  0.00      PROB
ATOM   5102  ND1 HSD B  14     -15.668  12.182  11.352  1.00  0.00      PROB
ATOM   5103  HD1 HSD B  14     -16.451  11.585  11.170  1.00  0.00      PROB
ATOM   5104  CG  HSD B  14     -15.042  13.004  10.435  1.00  0.00      PROB
ATOM   5105  CE1 HSD B  14     -14.989  12.275  12.504  1.00  0.00      PROB
ATOM   5106  HE1 HSD B  14     -15.259  11.719  13.402  1.00  0.00      PROB
ATOM   5107  NE2 HSD B  14     -13.976  13.099  12.396  1.00  0.00      PROB
ATOM   5108  CD2 HSD B  14     -14.002  13.562  11.097  1.00  0.00      PROB
ATOM   5109  HD2 HSD B  14     -13.246  14.256  10.756  1.00  0.00      PROB
ATOM   5110  C   HSD B  14     -17.289  13.924   7.533  1.00  0.00      PROB
ATOM   5111  O   HSD B  14     -17.493  12.999   6.745  1.00  0.00      PROB
ATOM   5112  N   PRO B  15     -17.223  15.235   7.198  1.00  0.00      PROB
ATOM   5113  CD  PRO B  15     -17.195  16.321   8.188  1.00  0.00      PROB
ATOM   5114  HD1 PRO B  15     -16.216  16.324   8.706  1.00  0.00      PROB
ATOM   5115  HD2 PRO B  15     -18.014  16.189   8.931  1.00  0.00      PROB
ATOM   5116  CA  PRO B  15     -17.353  15.796   5.871  1.00  0.00      PROB
ATOM   5117  HA  PRO B  15     -18.375  15.640   5.570  1.00  0.00      PROB
ATOM   5118  CB  PRO B  15     -16.949  17.264   6.007  1.00  0.00      PROB
ATOM   5119  HB1 PRO B  15     -17.421  17.901   5.232  1.00  0.00      PROB
ATOM   5120  HB2 PRO B  15     -15.842  17.396   5.969  1.00  0.00      PROB
ATOM   5121  CG  PRO B  15     -17.416  17.617   7.409  1.00  0.00      PROB
ATOM   5122  HG1 PRO B  15     -16.862  18.474   7.842  1.00  0.00      PROB
ATOM   5123  HG2 PRO B  15     -18.503  17.855   7.389  1.00  0.00      PROB
ATOM   5124  C   PRO B  15     -16.494  15.162   4.874  1.00  0.00      PROB
ATOM   5125  O   PRO B  15     -16.819  15.227   3.693  1.00  0.00      PROB
ATOM   5126  N   PHE B  16     -15.362  14.552   5.265  1.00  0.00      PROB
ATOM   5127  HN  PHE B  16     -15.043  14.490   6.206  1.00  0.00      PROB
ATOM   5128  CA  PHE B  16     -14.596  13.958   4.217  1.00  0.00      PROB
ATOM   5129  HA  PHE B  16     -14.367  14.731   3.496  1.00  0.00      PROB
ATOM   5130  CB  PHE B  16     -13.277  13.353   4.700  1.00  0.00      PROB
ATOM   5131  HB1 PHE B  16     -13.432  12.519   5.418  1.00  0.00      PROB
ATOM   5132  HB2 PHE B  16     -12.686  14.145   5.203  1.00  0.00      PROB
ATOM   5133  CG  PHE B  16     -12.467  12.859   3.536  1.00  0.00      PROB
ATOM   5134  CD1 PHE B  16     -11.432  13.646   3.017  1.00  0.00      PROB
ATOM   5135  HD1 PHE B  16     -11.209  14.609   3.453  1.00  0.00      PROB
ATOM   5136  CE1 PHE B  16     -10.671  13.182   1.943  1.00  0.00      PROB
ATOM   5137  HE1 PHE B  16      -9.851  13.757   1.564  1.00  0.00      PROB
ATOM   5138  CZ  PHE B  16     -10.928  11.932   1.381  1.00  0.00      PROB
ATOM   5139  HZ  PHE B  16     -10.322  11.573   0.561  1.00  0.00      PROB
ATOM   5140  CD2 PHE B  16     -12.718  11.604   2.963  1.00  0.00      PROB
ATOM   5141  HD2 PHE B  16     -13.513  10.985   3.347  1.00  0.00      PROB
ATOM   5142  CE2 PHE B  16     -11.948  11.137   1.899  1.00  0.00      PROB
ATOM   5143  HE2 PHE B  16     -12.127  10.156   1.486  1.00  0.00      PROB
ATOM   5144  C   PHE B  16     -15.416  12.911   3.537  1.00  0.00      PROB
ATOM   5145  O   PHE B  16     -15.502  12.954   2.319  1.00  0.00      PROB
ATOM   5146  N   LEU B  17     -16.092  12.068   4.357  1.00  0.00      PROB
ATOM   5147  HN  LEU B  17     -16.032  12.198   5.344  1.00  0.00      PROB
ATOM   5148  CA  LEU B  17     -16.894  10.943   3.979  1.00  0.00      PROB
ATOM   5149  HA  LEU B  17     -16.287  10.306   3.354  1.00  0.00      PROB
ATOM   5150  CB  LEU B  17     -17.464  10.165   5.175  1.00  0.00      PROB
ATOM   5151  HB1 LEU B  17     -18.177   9.382   4.823  1.00  0.00      PROB
ATOM   5152  HB2 LEU B  17     -18.034  10.840   5.848  1.00  0.00      PROB
ATOM   5153  CG  LEU B  17     -16.384   9.438   5.983  1.00  0.00      PROB
ATOM   5154  HG  LEU B  17     -15.599  10.164   6.297  1.00  0.00      PROB
ATOM   5155  CD1 LEU B  17     -17.001   8.836   7.248  1.00  0.00      PROB
ATOM   5156 HD11 LEU B  17     -17.831   8.145   6.988  1.00  0.00      PROB
ATOM   5157 HD12 LEU B  17     -17.396   9.635   7.911  1.00  0.00      PROB
ATOM   5158 HD13 LEU B  17     -16.227   8.262   7.798  1.00  0.00      PROB
ATOM   5159  CD2 LEU B  17     -15.727   8.340   5.133  1.00  0.00      PROB
ATOM   5160 HD21 LEU B  17     -15.208   8.763   4.251  1.00  0.00      PROB
ATOM   5161 HD22 LEU B  17     -16.493   7.618   4.778  1.00  0.00      PROB
ATOM   5162 HD23 LEU B  17     -14.985   7.783   5.742  1.00  0.00      PROB
ATOM   5163  C   LEU B  17     -18.022  11.375   3.178  1.00  0.00      PROB
ATOM   5164  O   LEU B  17     -18.418  10.633   2.287  1.00  0.00      PROB
ATOM   5165  N   TRP B  18     -18.516  12.589   3.493  1.00  0.00      PROB
ATOM   5166  HN  TRP B  18     -18.137  13.122   4.246  1.00  0.00      PROB
ATOM   5167  CA  TRP B  18     -19.569  13.206   2.754  1.00  0.00      PROB
ATOM   5168  HA  TRP B  18     -20.362  12.480   2.652  1.00  0.00      PROB
ATOM   5169  CB  TRP B  18     -20.131  14.461   3.437  1.00  0.00      PROB
ATOM   5170  HB1 TRP B  18     -20.878  14.956   2.776  1.00  0.00      PROB
ATOM   5171  HB2 TRP B  18     -19.318  15.193   3.618  1.00  0.00      PROB
ATOM   5172  CG  TRP B  18     -20.820  14.164   4.725  1.00  0.00      PROB
ATOM   5173  CD1 TRP B  18     -21.341  12.960   5.126  1.00  0.00      PROB
ATOM   5174  HD1 TRP B  18     -21.292  12.036   4.570  1.00  0.00      PROB
ATOM   5175  NE1 TRP B  18     -21.938  13.101   6.345  1.00  0.00      PROB
ATOM   5176  HE1 TRP B  18     -22.355  12.385   6.861  1.00  0.00      PROB
ATOM   5177  CE2 TRP B  18     -21.822  14.392   6.765  1.00  0.00      PROB
ATOM   5178  CD2 TRP B  18     -21.123  15.104   5.766  1.00  0.00      PROB
ATOM   5179  CE3 TRP B  18     -20.875  16.465   5.939  1.00  0.00      PROB
ATOM   5180  HE3 TRP B  18     -20.349  17.040   5.192  1.00  0.00      PROB
ATOM   5181  CZ3 TRP B  18     -21.313  17.085   7.110  1.00  0.00      PROB
ATOM   5182  HZ3 TRP B  18     -21.119  18.138   7.260  1.00  0.00      PROB
ATOM   5183  CZ2 TRP B  18     -22.270  15.010   7.922  1.00  0.00      PROB
ATOM   5184  HZ2 TRP B  18     -22.803  14.467   8.687  1.00  0.00      PROB
ATOM   5185  CH2 TRP B  18     -21.998  16.368   8.085  1.00  0.00      PROB
ATOM   5186  HH2 TRP B  18     -22.328  16.872   8.983  1.00  0.00      PROB
ATOM   5187  C   TRP B  18     -19.162  13.561   1.377  1.00  0.00      PROB
ATOM   5188  O   TRP B  18     -19.979  13.458   0.472  1.00  0.00      PROB
ATOM   5189  N   ILE B  19     -17.899  14.004   1.177  1.00  0.00      PROB
ATOM   5190  HN  ILE B  19     -17.259  14.119   1.935  1.00  0.00      PROB
ATOM   5191  CA  ILE B  19     -17.377  14.269  -0.129  1.00  0.00      PROB
ATOM   5192  HA  ILE B  19     -18.122  14.819  -0.686  1.00  0.00      PROB
ATOM   5193  CB  ILE B  19     -16.070  15.034  -0.154  1.00  0.00      PROB
ATOM   5194  HB  ILE B  19     -15.287  14.498   0.427  1.00  0.00      PROB
[truncated: 1,232,256 more chars]
